# Supplementary material for: Geochemistry and Multiomics Data Differentiate Streams in Pennsylvania Based on Unconventional Oil and Gas Activity
Source: Microbiol Spectr. 2022 Aug 18;10(5):e00770-22. doi: 10.1128/spectrum.00770-22 (PMC9603415; doi:10.1128/spectrum.00770-22)
Supplement: Supplemental file 2 — Tables S1 to S8. Download spectrum.00770-22-s0002.xlsx, XLSX file, 4.4 MB [file spectrum.00770-22-s0002.xlsx]

## Sheet: S.Table1
Supplemental Table 1: Watershed PERMANOVA results for UOG samples.
Group 1	Group 2	Sample size	Permutations	pseudo-F	p-value	dataset
Lower_West_Branch_Susquehanna	Sinnemahoning	44	999	5.80642	0.001	HUC8-16S rRNA Sediment
Lower_West_Branch_Susquehanna	Upper_Susquehanna-Lackawanna	55	999	2.60086	0.018	HUC8-16S rRNA Sediment
Lower_West_Branch_Susquehanna	Upper_West_Branch_Susquehanna	44	999	7.20303	0.002	HUC8-16S rRNA Sediment
Sinnemahoning	Upper_Susquehanna-Lackawanna	17	999	11.6052	0.003	HUC8-16S rRNA Sediment
Sinnemahoning	Upper_West_Branch_Susquehanna	6	999	5.72435	0.108	HUC8-16S rRNA Sediment
Upper_Susquehanna-Lackawanna	Upper_West_Branch_Susquehanna	17	999	14.1994	0.004	HUC8-16S rRNA Sediment
Lower_West_Branch_Susquehanna	Upper_Susquehanna-Lackawanna	17	999	1.70508	0.127	HUC8-16S rRNA Water
Lower_West_Branch_Susquehanna	Sinnemahoning	20	999	3.81744	0.059	HUC8-Active Antimicrobial Resistance Genes
Lower_West_Branch_Susquehanna	Upper_Susquehanna-Lackawanna	28	999	3.16031	0.056	HUC8-Active Antimicrobial Resistance Genes
Lower_West_Branch_Susquehanna	Upper_West_Branch_Susquehanna	20	999	3.39777	0.083	HUC8-Active Antimicrobial Resistance Genes
Sinnemahoning	Upper_Susquehanna-Lackawanna	12	999	4.11912	0.025	HUC8-Active Antimicrobial Resistance Genes
Sinnemahoning	Upper_West_Branch_Susquehanna	4	999	3.94615	0.345	HUC8-Active Antimicrobial Resistance Genes
Upper_Susquehanna-Lackawanna	Upper_West_Branch_Susquehanna	12	999	3.30174	0.045	HUC8-Active Antimicrobial Resistance Genes
Lower_West_Branch_Susquehanna	Sinnemahoning	20	999	2.05022	0.05	HUC8-Active Genes
Lower_West_Branch_Susquehanna	Upper_Susquehanna-Lackawanna	28	999	7.85039	0.001	HUC8-Active Genes
Lower_West_Branch_Susquehanna	Upper_West_Branch_Susquehanna	20	999	2.22369	0.025	HUC8-Active Genes
Sinnemahoning	Upper_Susquehanna-Lackawanna	12	999	2.6427	0.034	HUC8-Active Genes
Sinnemahoning	Upper_West_Branch_Susquehanna	4	999	2.19091	0.352	HUC8-Active Genes
Upper_Susquehanna-Lackawanna	Upper_West_Branch_Susquehanna	12	999	1.82887	0.11	HUC8-Active Genes
Lower_West_Branch_Susquehanna	Sinnemahoning	20	999	6.98912	0.008	HUC8-Active Microbial Community (Metatranscriptome)
Lower_West_Branch_Susquehanna	Upper_Susquehanna-Lackawanna	28	999	3.08612	0.008	HUC8-Active Microbial Community (Metatranscriptome)
Lower_West_Branch_Susquehanna	Upper_West_Branch_Susquehanna	20	999	7.00306	0.009	HUC8-Active Microbial Community (Metatranscriptome)
Sinnemahoning	Upper_Susquehanna-Lackawanna	12	999	7.54233	0.014	HUC8-Active Microbial Community (Metatranscriptome)
Sinnemahoning	Upper_West_Branch_Susquehanna	4	999	7.52096	0.324	HUC8-Active Microbial Community (Metatranscriptome)
Upper_Susquehanna-Lackawanna	Upper_West_Branch_Susquehanna	12	999	7.69131	0.016	HUC8-Active Microbial Community (Metatranscriptome)
Bennett_Branch_Sinnemahoning_Creek	Birch_Island_Run-West_Branch_Susquehanna_River	6	999	5.72435	0.088	HUC10-16S rRNA Sediment
Bennett_Branch_Sinnemahoning_Creek	Fishing_Creek	17	999	11.6052	0.003	HUC10-16S rRNA Sediment
Bennett_Branch_Sinnemahoning_Creek	Little_Loyalsock_Creek	12	999	4.86297	0.01	HUC10-16S rRNA Sediment
Bennett_Branch_Sinnemahoning_Creek	Lower_Loyalsock_Creek	23	999	6.24583	0.001	HUC10-16S rRNA Sediment
Bennett_Branch_Sinnemahoning_Creek	Lycoming_Creek	15	999	12.1963	0.004	HUC10-16S rRNA Sediment
Birch_Island_Run-West_Branch_Susquehanna_River	Fishing_Creek	17	999	14.1994	0.005	HUC10-16S rRNA Sediment
Birch_Island_Run-West_Branch_Susquehanna_River	Little_Loyalsock_Creek	12	999	6.42496	0.005	HUC10-16S rRNA Sediment
Birch_Island_Run-West_Branch_Susquehanna_River	Lower_Loyalsock_Creek	23	999	7.57689	0.002	HUC10-16S rRNA Sediment
Birch_Island_Run-West_Branch_Susquehanna_River	Lycoming_Creek	15	999	14.3992	0.004	HUC10-16S rRNA Sediment
Fishing_Creek	Little_Loyalsock_Creek	23	999	3.80973	0.004	HUC10-16S rRNA Sediment
Fishing_Creek	Lower_Loyalsock_Creek	34	999	4.86344	0.006	HUC10-16S rRNA Sediment
Fishing_Creek	Lycoming_Creek	26	999	2.03864	0.031	HUC10-16S rRNA Sediment
Little_Loyalsock_Creek	Lower_Loyalsock_Creek	29	999	2.50318	0.033	HUC10-16S rRNA Sediment
Little_Loyalsock_Creek	Lycoming_Creek	21	999	4.48879	0.002	HUC10-16S rRNA Sediment
Lower_Loyalsock_Creek	Lycoming_Creek	32	999	6.55013	0.001	HUC10-16S rRNA Sediment
Fishing_Creek	Little_Loyalsock_Creek	8	999	1.46118	0.253	HUC10-16S rRNA Water
Fishing_Creek	Lower_Loyalsock_Creek	10	999	1.48235	0.197	HUC10-16S rRNA Water
Fishing_Creek	Lycoming_Creek	9	999	0.93247	0.434	HUC10-16S rRNA Water
Little_Loyalsock_Creek	Lower_Loyalsock_Creek	8	999	0.483729	0.772	HUC10-16S rRNA Water
Little_Loyalsock_Creek	Lycoming_Creek	7	999	0.793522	0.665	HUC10-16S rRNA Water
Lower_Loyalsock_Creek	Lycoming_Creek	9	999	0.766909	0.548	HUC10-16S rRNA Water
Bennett_Branch_Sinnemahoning_Creek	Birch_Island_Run-West_Branch_Susquehanna_River	4	999	3.94615	0.331	HUC10-Active Antimicrobial Resistance Genes
Bennett_Branch_Sinnemahoning_Creek	Fishing_Creek	12	999	4.11912	0.036	HUC10-Active Antimicrobial Resistance Genes
Bennett_Branch_Sinnemahoning_Creek	Little_Loyalsock_Creek	6	999	2.68374	0.142	HUC10-Active Antimicrobial Resistance Genes
Bennett_Branch_Sinnemahoning_Creek	Lower_Loyalsock_Creek	8	999	10.5613	0.041	HUC10-Active Antimicrobial Resistance Genes
Bennett_Branch_Sinnemahoning_Creek	Lycoming_Creek	10	999	11.5463	0.036	HUC10-Active Antimicrobial Resistance Genes
Birch_Island_Run-West_Branch_Susquehanna_River	Fishing_Creek	12	999	3.30174	0.045	HUC10-Active Antimicrobial Resistance Genes
Birch_Island_Run-West_Branch_Susquehanna_River	Little_Loyalsock_Creek	6	999	2.45214	0.148	HUC10-Active Antimicrobial Resistance Genes
Birch_Island_Run-West_Branch_Susquehanna_River	Lower_Loyalsock_Creek	8	999	9.26103	0.038	HUC10-Active Antimicrobial Resistance Genes
Birch_Island_Run-West_Branch_Susquehanna_River	Lycoming_Creek	10	999	10.6262	0.031	HUC10-Active Antimicrobial Resistance Genes
Fishing_Creek	Little_Loyalsock_Creek	14	999	4.57565	0.053	HUC10-Active Antimicrobial Resistance Genes
Fishing_Creek	Lower_Loyalsock_Creek	16	999	3.25366	0.058	HUC10-Active Antimicrobial Resistance Genes
Fishing_Creek	Lycoming_Creek	18	999	2.52045	0.087	HUC10-Active Antimicrobial Resistance Genes
Little_Loyalsock_Creek	Lower_Loyalsock_Creek	10	999	1.14262	0.314	HUC10-Active Antimicrobial Resistance Genes
Little_Loyalsock_Creek	Lycoming_Creek	12	999	4.00295	0.079	HUC10-Active Antimicrobial Resistance Genes
Lower_Loyalsock_Creek	Lycoming_Creek	14	999	3.26791	0.082	HUC10-Active Antimicrobial Resistance Genes
Bennett_Branch_Sinnemahoning_Creek	Birch_Island_Run-West_Branch_Susquehanna_River	4	999	2.19091	0.336	HUC10-Active Genes
Bennett_Branch_Sinnemahoning_Creek	Fishing_Creek	12	999	2.6427	0.045	HUC10-Active Genes
Bennett_Branch_Sinnemahoning_Creek	Little_Loyalsock_Creek	6	999	1.23737	0.205	HUC10-Active Genes
Bennett_Branch_Sinnemahoning_Creek	Lower_Loyalsock_Creek	8	999	2.89709	0.026	HUC10-Active Genes
Bennett_Branch_Sinnemahoning_Creek	Lycoming_Creek	10	999	3.00644	0.018	HUC10-Active Genes
Birch_Island_Run-West_Branch_Susquehanna_River	Fishing_Creek	12	999	1.82887	0.101	HUC10-Active Genes
Birch_Island_Run-West_Branch_Susquehanna_River	Little_Loyalsock_Creek	6	999	1.31534	0.276	HUC10-Active Genes
Birch_Island_Run-West_Branch_Susquehanna_River	Lower_Loyalsock_Creek	8	999	3.20711	0.063	HUC10-Active Genes
Birch_Island_Run-West_Branch_Susquehanna_River	Lycoming_Creek	10	999	3.4451	0.023	HUC10-Active Genes
Fishing_Creek	Little_Loyalsock_Creek	14	999	4.16694	0.009	HUC10-Active Genes
Fishing_Creek	Lower_Loyalsock_Creek	16	999	3.59127	0.018	HUC10-Active Genes
Fishing_Creek	Lycoming_Creek	18	999	7.8725	0.001	HUC10-Active Genes
Little_Loyalsock_Creek	Lower_Loyalsock_Creek	10	999	1.5179	0.157	HUC10-Active Genes
Little_Loyalsock_Creek	Lycoming_Creek	12	999	1.27399	0.229	HUC10-Active Genes
Lower_Loyalsock_Creek	Lycoming_Creek	14	999	2.5203	0.019	HUC10-Active Genes
Bennett_Branch_Sinnemahoning_Creek	Birch_Island_Run-West_Branch_Susquehanna_River	4	999	7.52096	0.365	HUC10-Active Microbial Community (Metatranscriptome)
Bennett_Branch_Sinnemahoning_Creek	Fishing_Creek	12	999	7.54233	0.014	HUC10-Active Microbial Community (Metatranscriptome)
Bennett_Branch_Sinnemahoning_Creek	Little_Loyalsock_Creek	6	999	3.11097	0.133	HUC10-Active Microbial Community (Metatranscriptome)
Bennett_Branch_Sinnemahoning_Creek	Lower_Loyalsock_Creek	8	999	12.6578	0.032	HUC10-Active Microbial Community (Metatranscriptome)
Bennett_Branch_Sinnemahoning_Creek	Lycoming_Creek	10	999	14.2573	0.023	HUC10-Active Microbial Community (Metatranscriptome)
Birch_Island_Run-West_Branch_Susquehanna_River	Fishing_Creek	12	999	7.69131	0.012	HUC10-Active Microbial Community (Metatranscriptome)
Birch_Island_Run-West_Branch_Susquehanna_River	Little_Loyalsock_Creek	6	999	3.28629	0.134	HUC10-Active Microbial Community (Metatranscriptome)
Birch_Island_Run-West_Branch_Susquehanna_River	Lower_Loyalsock_Creek	8	999	12.6719	0.036	HUC10-Active Microbial Community (Metatranscriptome)
Birch_Island_Run-West_Branch_Susquehanna_River	Lycoming_Creek	10	999	14.0643	0.024	HUC10-Active Microbial Community (Metatranscriptome)
Fishing_Creek	Little_Loyalsock_Creek	14	999	2.83966	0.039	HUC10-Active Microbial Community (Metatranscriptome)
Fishing_Creek	Lower_Loyalsock_Creek	16	999	2.49746	0.066	HUC10-Active Microbial Community (Metatranscriptome)
Fishing_Creek	Lycoming_Creek	18	999	3.42271	0.015	HUC10-Active Microbial Community (Metatranscriptome)
Little_Loyalsock_Creek	Lower_Loyalsock_Creek	10	999	2.0442	0.115	HUC10-Active Microbial Community (Metatranscriptome)
Little_Loyalsock_Creek	Lycoming_Creek	12	999	3.71243	0.011	HUC10-Active Microbial Community (Metatranscriptome)
Lower_Loyalsock_Creek	Lycoming_Creek	14	999	2.03817	0.077	HUC10-Active Microbial Community (Metatranscriptome)
Black_Creek-Little_Loyalsock_Creek	East_Branch_Fishing_Creek	12	999	1.24451	0.229	HUC12-16S rRNA Sediment
Black_Creek-Little_Loyalsock_Creek	Grays_Run	15	999	2.83771	0.005	HUC12-16S rRNA Sediment
Black_Creek-Little_Loyalsock_Creek	Laurel_Run	12	999	4.86297	0.011	HUC12-16S rRNA Sediment
Black_Creek-Little_Loyalsock_Creek	Little_Painter_Run-Loyalsock_Creek	18	999	3.87721	0.005	HUC12-16S rRNA Sediment
Black_Creek-Little_Loyalsock_Creek	Ogdonia_Creek-Loyalsock_Creek	11	999	1.11687	0.357	HUC12-16S rRNA Sediment
Black_Creek-Little_Loyalsock_Creek	Porter_Creek-Hoagland_Branch	18	999	2.0312	0.034	HUC12-16S rRNA Sediment
Black_Creek-Little_Loyalsock_Creek	Trout_Run	12	999	6.42496	0.005	HUC12-16S rRNA Sediment
Black_Creek-Little_Loyalsock_Creek	Trout_Run-Lycoming_Creek	15	999	5.12729	0.001	HUC12-16S rRNA Sediment
Black_Creek-Little_Loyalsock_Creek	West_Branch_Fishing_Creek	12	999	1.0481	0.404	HUC12-16S rRNA Sediment
Black_Creek-Little_Loyalsock_Creek	West_Creek	17	999	5.03203	0.001	HUC12-16S rRNA Sediment
East_Branch_Fishing_Creek	Grays_Run	9	999	2.95884	0.009	HUC12-16S rRNA Sediment
East_Branch_Fishing_Creek	Laurel_Run	6	999	24.6418	0.094	HUC12-16S rRNA Sediment
East_Branch_Fishing_Creek	Little_Painter_Run-Loyalsock_Creek	12	999	1.76775	0.073	HUC12-16S rRNA Sediment
East_Branch_Fishing_Creek	Ogdonia_Creek-Loyalsock_Creek	5	999	1.8219	0.199	HUC12-16S rRNA Sediment
East_Branch_Fishing_Creek	Porter_Creek-Hoagland_Branch	12	999	0.703259	0.682	HUC12-16S rRNA Sediment
East_Branch_Fishing_Creek	Trout_Run	6	999	30.2269	0.128	HUC12-16S rRNA Sediment
East_Branch_Fishing_Creek	Trout_Run-Lycoming_Creek	9	999	5.62101	0.014	HUC12-16S rRNA Sediment
East_Branch_Fishing_Creek	West_Branch_Fishing_Creek	6	999	1.56011	0.304	HUC12-16S rRNA Sediment
East_Branch_Fishing_Creek	West_Creek	11	999	3.83301	0.014	HUC12-16S rRNA Sediment
Grays_Run	Laurel_Run	9	999	13.2475	0.01	HUC12-16S rRNA Sediment
Grays_Run	Little_Painter_Run-Loyalsock_Creek	15	999	6.48705	0.002	HUC12-16S rRNA Sediment
Grays_Run	Ogdonia_Creek-Loyalsock_Creek	8	999	3.18027	0.028	HUC12-16S rRNA Sediment
Grays_Run	Porter_Creek-Hoagland_Branch	15	999	2.12985	0.041	HUC12-16S rRNA Sediment
Grays_Run	Trout_Run	9	999	15.5734	0.014	HUC12-16S rRNA Sediment
Grays_Run	Trout_Run-Lycoming_Creek	12	999	4.92537	0.003	HUC12-16S rRNA Sediment
Grays_Run	West_Branch_Fishing_Creek	9	999	2.10358	0.045	HUC12-16S rRNA Sediment
Grays_Run	West_Creek	14	999	4.00769	0.001	HUC12-16S rRNA Sediment
Laurel_Run	Little_Painter_Run-Loyalsock_Creek	12	999	6.43099	0.002	HUC12-16S rRNA Sediment
Laurel_Run	Ogdonia_Creek-Loyalsock_Creek	5	999	22.4766	0.106	HUC12-16S rRNA Sediment
Laurel_Run	Porter_Creek-Hoagland_Branch	12	999	8.65229	0.009	HUC12-16S rRNA Sediment
Laurel_Run	Trout_Run	6	999	5.72435	0.113	HUC12-16S rRNA Sediment
Laurel_Run	Trout_Run-Lycoming_Creek	9	999	19.7368	0.01	HUC12-16S rRNA Sediment
Laurel_Run	West_Branch_Fishing_Creek	6	999	18.9548	0.09	HUC12-16S rRNA Sediment
Laurel_Run	West_Creek	11	999	13.4309	0.007	HUC12-16S rRNA Sediment
Little_Painter_Run-Loyalsock_Creek	Ogdonia_Creek-Loyalsock_Creek	11	999	0.962403	0.427	HUC12-16S rRNA Sediment
Little_Painter_Run-Loyalsock_Creek	Porter_Creek-Hoagland_Branch	18	999	4.71018	0.006	HUC12-16S rRNA Sediment
Little_Painter_Run-Loyalsock_Creek	Trout_Run	12	999	7.6328	0.005	HUC12-16S rRNA Sediment
Little_Painter_Run-Loyalsock_Creek	Trout_Run-Lycoming_Creek	15	999	10.5389	0.001	HUC12-16S rRNA Sediment
Little_Painter_Run-Loyalsock_Creek	West_Branch_Fishing_Creek	12	999	2.70167	0.058	HUC12-16S rRNA Sediment
Little_Painter_Run-Loyalsock_Creek	West_Creek	17	999	10.5666	0.001	HUC12-16S rRNA Sediment
Ogdonia_Creek-Loyalsock_Creek	Porter_Creek-Hoagland_Branch	11	999	0.899423	0.4	HUC12-16S rRNA Sediment
Ogdonia_Creek-Loyalsock_Creek	Trout_Run	5	999	26.582	0.1	HUC12-16S rRNA Sediment
Ogdonia_Creek-Loyalsock_Creek	Trout_Run-Lycoming_Creek	8	999	5.04314	0.036	HUC12-16S rRNA Sediment
Ogdonia_Creek-Loyalsock_Creek	West_Branch_Fishing_Creek	5	999	2.58612	0.207	HUC12-16S rRNA Sediment
Ogdonia_Creek-Loyalsock_Creek	West_Creek	10	999	3.21751	0.024	HUC12-16S rRNA Sediment
Porter_Creek-Hoagland_Branch	Trout_Run	12	999	10.3815	0.002	HUC12-16S rRNA Sediment
Porter_Creek-Hoagland_Branch	Trout_Run-Lycoming_Creek	15	999	3.2591	0.003	HUC12-16S rRNA Sediment
Porter_Creek-Hoagland_Branch	West_Branch_Fishing_Creek	12	999	0.455449	0.871	HUC12-16S rRNA Sediment
Porter_Creek-Hoagland_Branch	West_Creek	17	999	2.71052	0.012	HUC12-16S rRNA Sediment
Trout_Run	Trout_Run-Lycoming_Creek	9	999	22.983	0.01	HUC12-16S rRNA Sediment
Trout_Run	West_Branch_Fishing_Creek	6	999	24.1728	0.105	HUC12-16S rRNA Sediment
Trout_Run	West_Creek	11	999	15.9019	0.007	HUC12-16S rRNA Sediment
Trout_Run-Lycoming_Creek	West_Branch_Fishing_Creek	9	999	3.41331	0.025	HUC12-16S rRNA Sediment
Trout_Run-Lycoming_Creek	West_Creek	14	999	2.07525	0.03	HUC12-16S rRNA Sediment
West_Branch_Fishing_Creek	West_Creek	11	999	2.12499	0.038	HUC12-16S rRNA Sediment
Black_Creek-Little_Loyalsock_Creek	Grays_Run	5	999	0.761072	0.784	HUC12-16S rRNA Water
Black_Creek-Little_Loyalsock_Creek	Little_Painter_Run-Loyalsock_Creek	6	999	1.37535	0.204	HUC12-16S rRNA Water
Black_Creek-Little_Loyalsock_Creek	Porter_Creek-Hoagland_Branch	4	999	1.98298	0.237	HUC12-16S rRNA Water
Black_Creek-Little_Loyalsock_Creek	Trout_Run-Lycoming_Creek	5	999	0.850713	0.632	HUC12-16S rRNA Water
Black_Creek-Little_Loyalsock_Creek	West_Creek	6	999	1.38866	0.292	HUC12-16S rRNA Water
Grays_Run	Little_Painter_Run-Loyalsock_Creek	5	999	2.9733	0.086	HUC12-16S rRNA Water
Grays_Run	Porter_Creek-Hoagland_Branch	3	999	2.41583	0.325	HUC12-16S rRNA Water
Grays_Run	Trout_Run-Lycoming_Creek	4	999	1.26546	0.331	HUC12-16S rRNA Water
Grays_Run	West_Creek	5	999	1.05519	0.39	HUC12-16S rRNA Water
Little_Painter_Run-Loyalsock_Creek	Porter_Creek-Hoagland_Branch	4	999	7.11088	0.213	HUC12-16S rRNA Water
Little_Painter_Run-Loyalsock_Creek	Trout_Run-Lycoming_Creek	5	999	2.05132	0.112	HUC12-16S rRNA Water
Little_Painter_Run-Loyalsock_Creek	West_Creek	6	999	2.95881	0.091	HUC12-16S rRNA Water
Porter_Creek-Hoagland_Branch	Trout_Run-Lycoming_Creek	3	999	2.27432	0.329	HUC12-16S rRNA Water
Porter_Creek-Hoagland_Branch	West_Creek	4	999	1.08717	0.509	HUC12-16S rRNA Water
Trout_Run-Lycoming_Creek	West_Creek	5	999	0.778653	0.372	HUC12-16S rRNA Water
Black_Creek-Little_Loyalsock_Creek	East_Branch_Fishing_Creek	6	999	0.919596	0.441	HUC12-Active Antimicrobial Resistance Genes
Black_Creek-Little_Loyalsock_Creek	Grays_Run	8	999	1.4346	0.436	HUC12-Active Antimicrobial Resistance Genes
Black_Creek-Little_Loyalsock_Creek	Laurel_Run	6	999	2.68374	0.129	HUC12-Active Antimicrobial Resistance Genes
Black_Creek-Little_Loyalsock_Creek	Porter_Creek-Hoagland_Branch	10	999	1.14262	0.344	HUC12-Active Antimicrobial Resistance Genes
Black_Creek-Little_Loyalsock_Creek	Trout_Run	6	999	2.45214	0.132	HUC12-Active Antimicrobial Resistance Genes
Black_Creek-Little_Loyalsock_Creek	Trout_Run-Lycoming_Creek	8	999	2.57059	0.317	HUC12-Active Antimicrobial Resistance Genes
Black_Creek-Little_Loyalsock_Creek	West_Branch_Fishing_Creek	6	999	0.781727	0.478	HUC12-Active Antimicrobial Resistance Genes
Black_Creek-Little_Loyalsock_Creek	West_Creek	10	999	3.2451	0.102	HUC12-Active Antimicrobial Resistance Genes
East_Branch_Fishing_Creek	Grays_Run	6	999	1.65372	0.338	HUC12-Active Antimicrobial Resistance Genes
East_Branch_Fishing_Creek	Laurel_Run	4	999	25.4248	0.345	HUC12-Active Antimicrobial Resistance Genes
East_Branch_Fishing_Creek	Porter_Creek-Hoagland_Branch	8	999	1.21625	0.321	HUC12-Active Antimicrobial Resistance Genes
East_Branch_Fishing_Creek	Trout_Run	4	999	20.645	0.308	HUC12-Active Antimicrobial Resistance Genes
East_Branch_Fishing_Creek	Trout_Run-Lycoming_Creek	6	999	2.63388	0.136	HUC12-Active Antimicrobial Resistance Genes
East_Branch_Fishing_Creek	West_Branch_Fishing_Creek	4	999	3.05304	0.301	HUC12-Active Antimicrobial Resistance Genes
East_Branch_Fishing_Creek	West_Creek	8	999	0.587277	0.606	HUC12-Active Antimicrobial Resistance Genes
Grays_Run	Laurel_Run	6	999	19.2428	0.063	HUC12-Active Antimicrobial Resistance Genes
Grays_Run	Porter_Creek-Hoagland_Branch	10	999	0.856903	0.372	HUC12-Active Antimicrobial Resistance Genes
Grays_Run	Trout_Run	6	999	17.4895	0.063	HUC12-Active Antimicrobial Resistance Genes
Grays_Run	Trout_Run-Lycoming_Creek	8	999	3.80436	0.09	HUC12-Active Antimicrobial Resistance Genes
Grays_Run	West_Branch_Fishing_Creek	6	999	1.37871	0.351	HUC12-Active Antimicrobial Resistance Genes
Grays_Run	West_Creek	10	999	2.39275	0.136	HUC12-Active Antimicrobial Resistance Genes
Laurel_Run	Porter_Creek-Hoagland_Branch	8	999	10.5613	0.04	HUC12-Active Antimicrobial Resistance Genes
Laurel_Run	Trout_Run	4	999	3.94615	0.343	HUC12-Active Antimicrobial Resistance Genes
Laurel_Run	Trout_Run-Lycoming_Creek	6	999	10.7204	0.068	HUC12-Active Antimicrobial Resistance Genes
Laurel_Run	West_Branch_Fishing_Creek	4	999	27.0817	0.342	HUC12-Active Antimicrobial Resistance Genes
Laurel_Run	West_Creek	8	999	2.9004	0.134	HUC12-Active Antimicrobial Resistance Genes
Porter_Creek-Hoagland_Branch	Trout_Run	8	999	9.26103	0.036	HUC12-Active Antimicrobial Resistance Genes
Porter_Creek-Hoagland_Branch	Trout_Run-Lycoming_Creek	10	999	4.35674	0.065	HUC12-Active Antimicrobial Resistance Genes
Porter_Creek-Hoagland_Branch	West_Branch_Fishing_Creek	8	999	0.944089	0.367	HUC12-Active Antimicrobial Resistance Genes
Porter_Creek-Hoagland_Branch	West_Creek	12	999	3.49826	0.076	HUC12-Active Antimicrobial Resistance Genes
Trout_Run	Trout_Run-Lycoming_Creek	6	999	10.4652	0.062	HUC12-Active Antimicrobial Resistance Genes
Trout_Run	West_Branch_Fishing_Creek	4	999	25.9983	0.32	HUC12-Active Antimicrobial Resistance Genes
Trout_Run	West_Creek	8	999	2.30891	0.131	HUC12-Active Antimicrobial Resistance Genes
Trout_Run-Lycoming_Creek	West_Branch_Fishing_Creek	6	999	2.55323	0.133	HUC12-Active Antimicrobial Resistance Genes
Trout_Run-Lycoming_Creek	West_Creek	10	999	1.81009	0.196	HUC12-Active Antimicrobial Resistance Genes
West_Branch_Fishing_Creek	West_Creek	8	999	0.771874	0.461	HUC12-Active Antimicrobial Resistance Genes
Black_Creek-Little_Loyalsock_Creek	East_Branch_Fishing_Creek	6	999	1.82624	0.208	HUC12-Active Genes
Black_Creek-Little_Loyalsock_Creek	Grays_Run	8	999	0.98791	0.471	HUC12-Active Genes
Black_Creek-Little_Loyalsock_Creek	Laurel_Run	6	999	1.23737	0.201	HUC12-Active Genes
Black_Creek-Little_Loyalsock_Creek	Porter_Creek-Hoagland_Branch	10	999	1.5179	0.163	HUC12-Active Genes
Black_Creek-Little_Loyalsock_Creek	Trout_Run	6	999	1.31534	0.279	HUC12-Active Genes
Black_Creek-Little_Loyalsock_Creek	Trout_Run-Lycoming_Creek	8	999	1.0012	0.505	HUC12-Active Genes
Black_Creek-Little_Loyalsock_Creek	West_Branch_Fishing_Creek	6	999	1.15057	0.261	HUC12-Active Genes
Black_Creek-Little_Loyalsock_Creek	West_Creek	10	999	4.82144	0.012	HUC12-Active Genes
East_Branch_Fishing_Creek	Grays_Run	6	999	6.33764	0.069	HUC12-Active Genes
East_Branch_Fishing_Creek	Laurel_Run	4	999	4.88878	0.35	HUC12-Active Genes
East_Branch_Fishing_Creek	Porter_Creek-Hoagland_Branch	8	999	2.77475	0.064	HUC12-Active Genes
East_Branch_Fishing_Creek	Trout_Run	4	999	3.90551	0.322	HUC12-Active Genes
East_Branch_Fishing_Creek	Trout_Run-Lycoming_Creek	6	999	3.58324	0.083	HUC12-Active Genes
East_Branch_Fishing_Creek	West_Branch_Fishing_Creek	4	999	7.13304	0.36	HUC12-Active Genes
East_Branch_Fishing_Creek	West_Creek	8	999	1.06989	0.333	HUC12-Active Genes
Grays_Run	Laurel_Run	6	999	4.04427	0.074	HUC12-Active Genes
Grays_Run	Porter_Creek-Hoagland_Branch	10	999	2.76622	0.026	HUC12-Active Genes
Grays_Run	Trout_Run	6	999	4.84483	0.06	HUC12-Active Genes
Grays_Run	Trout_Run-Lycoming_Creek	8	999	1.7154	0.048	HUC12-Active Genes
Grays_Run	West_Branch_Fishing_Creek	6	999	4.427	0.065	HUC12-Active Genes
Grays_Run	West_Creek	10	999	8.11448	0.011	HUC12-Active Genes
Laurel_Run	Porter_Creek-Hoagland_Branch	8	999	2.89709	0.036	HUC12-Active Genes
Laurel_Run	Trout_Run	4	999	2.19091	0.33	HUC12-Active Genes
Laurel_Run	Trout_Run-Lycoming_Creek	6	999	2.47402	0.075	HUC12-Active Genes
Laurel_Run	West_Branch_Fishing_Creek	4	999	4.36195	0.348	HUC12-Active Genes
Laurel_Run	West_Creek	8	999	3.57931	0.072	HUC12-Active Genes
Porter_Creek-Hoagland_Branch	Trout_Run	8	999	3.20711	0.074	HUC12-Active Genes
Porter_Creek-Hoagland_Branch	Trout_Run-Lycoming_Creek	10	999	1.76597	0.081	HUC12-Active Genes
Porter_Creek-Hoagland_Branch	West_Branch_Fishing_Creek	8	999	1.40664	0.136	HUC12-Active Genes
Porter_Creek-Hoagland_Branch	West_Creek	12	999	5.44495	0.003	HUC12-Active Genes
Trout_Run	Trout_Run-Lycoming_Creek	6	999	3.03801	0.058	HUC12-Active Genes
Trout_Run	West_Branch_Fishing_Creek	4	999	7.27019	0.339	HUC12-Active Genes
Trout_Run	West_Creek	8	999	2.54612	0.135	HUC12-Active Genes
Trout_Run-Lycoming_Creek	West_Branch_Fishing_Creek	6	999	1.99458	0.075	HUC12-Active Genes
Trout_Run-Lycoming_Creek	West_Creek	10	999	6.15746	0.009	HUC12-Active Genes
West_Branch_Fishing_Creek	West_Creek	8	999	3.45186	0.075	HUC12-Active Genes
Black_Creek-Little_Loyalsock_Creek	East_Branch_Fishing_Creek	6	999	1.22691	0.188	HUC12-Active Microbial Community (Metatranscriptome)
Black_Creek-Little_Loyalsock_Creek	Grays_Run	8	999	2.23058	0.205	HUC12-Active Microbial Community (Metatranscriptome)
Black_Creek-Little_Loyalsock_Creek	Laurel_Run	6	999	3.11097	0.139	HUC12-Active Microbial Community (Metatranscriptome)
Black_Creek-Little_Loyalsock_Creek	Porter_Creek-Hoagland_Branch	10	999	2.0442	0.107	HUC12-Active Microbial Community (Metatranscriptome)
Black_Creek-Little_Loyalsock_Creek	Trout_Run	6	999	3.28629	0.129	HUC12-Active Microbial Community (Metatranscriptome)
Black_Creek-Little_Loyalsock_Creek	Trout_Run-Lycoming_Creek	8	999	2.69261	0.027	HUC12-Active Microbial Community (Metatranscriptome)
Black_Creek-Little_Loyalsock_Creek	West_Branch_Fishing_Creek	6	999	0.987864	0.192	HUC12-Active Microbial Community (Metatranscriptome)
Black_Creek-Little_Loyalsock_Creek	West_Creek	10	999	2.6969	0.066	HUC12-Active Microbial Community (Metatranscriptome)
East_Branch_Fishing_Creek	Grays_Run	6	999	3.36027	0.131	HUC12-Active Microbial Community (Metatranscriptome)
East_Branch_Fishing_Creek	Laurel_Run	4	999	67.5976	0.32	HUC12-Active Microbial Community (Metatranscriptome)
East_Branch_Fishing_Creek	Porter_Creek-Hoagland_Branch	8	999	1.1035	0.285	HUC12-Active Microbial Community (Metatranscriptome)
East_Branch_Fishing_Creek	Trout_Run	4	999	79.9097	0.308	HUC12-Active Microbial Community (Metatranscriptome)
East_Branch_Fishing_Creek	Trout_Run-Lycoming_Creek	6	999	2.43926	0.072	HUC12-Active Microbial Community (Metatranscriptome)
East_Branch_Fishing_Creek	West_Branch_Fishing_Creek	4	999	9.96138	0.315	HUC12-Active Microbial Community (Metatranscriptome)
East_Branch_Fishing_Creek	West_Creek	8	999	1.61632	0.173	HUC12-Active Microbial Community (Metatranscriptome)
Grays_Run	Laurel_Run	6	999	25.1954	0.079	HUC12-Active Microbial Community (Metatranscriptome)
Grays_Run	Porter_Creek-Hoagland_Branch	10	999	2.06192	0.106	HUC12-Active Microbial Community (Metatranscriptome)
Grays_Run	Trout_Run	6	999	25.2538	0.065	HUC12-Active Microbial Community (Metatranscriptome)
Grays_Run	Trout_Run-Lycoming_Creek	8	999	3.18816	0.038	HUC12-Active Microbial Community (Metatranscriptome)
Grays_Run	West_Branch_Fishing_Creek	6	999	3.15187	0.129	HUC12-Active Microbial Community (Metatranscriptome)
Grays_Run	West_Creek	10	999	4.3715	0.043	HUC12-Active Microbial Community (Metatranscriptome)
Laurel_Run	Porter_Creek-Hoagland_Branch	8	999	12.6578	0.035	HUC12-Active Microbial Community (Metatranscriptome)
Laurel_Run	Trout_Run	4	999	7.52096	0.329	HUC12-Active Microbial Community (Metatranscriptome)
Laurel_Run	Trout_Run-Lycoming_Creek	6	999	15.2392	0.068	HUC12-Active Microbial Community (Metatranscriptome)
Laurel_Run	West_Branch_Fishing_Creek	4	999	61.9864	0.339	HUC12-Active Microbial Community (Metatranscriptome)
Laurel_Run	West_Creek	8	999	6.90434	0.041	HUC12-Active Microbial Community (Metatranscriptome)
Porter_Creek-Hoagland_Branch	Trout_Run	8	999	12.6719	0.03	HUC12-Active Microbial Community (Metatranscriptome)
Porter_Creek-Hoagland_Branch	Trout_Run-Lycoming_Creek	10	999	2.50137	0.053	HUC12-Active Microbial Community (Metatranscriptome)
Porter_Creek-Hoagland_Branch	West_Branch_Fishing_Creek	8	999	0.73468	0.573	HUC12-Active Microbial Community (Metatranscriptome)
Porter_Creek-Hoagland_Branch	West_Creek	12	999	4.20214	0.015	HUC12-Active Microbial Community (Metatranscriptome)
Trout_Run	Trout_Run-Lycoming_Creek	6	999	15.1591	0.067	HUC12-Active Microbial Community (Metatranscriptome)
Trout_Run	West_Branch_Fishing_Creek	4	999	71.2712	0.312	HUC12-Active Microbial Community (Metatranscriptome)
Trout_Run	West_Creek	8	999	7.09986	0.037	HUC12-Active Microbial Community (Metatranscriptome)
Trout_Run-Lycoming_Creek	West_Branch_Fishing_Creek	6	999	1.89218	0.132	HUC12-Active Microbial Community (Metatranscriptome)
Trout_Run-Lycoming_Creek	West_Creek	10	999	3.07732	0.056	HUC12-Active Microbial Community (Metatranscriptome)
West_Branch_Fishing_Creek	West_Creek	8	999	1.71062	0.204	HUC12-Active Microbial Community (Metatranscriptome)

## Sheet: S.Table2A-updated
Supplemental Table 2: All statistical results of ions, organic acids, and trace elements analysis.
Column	p.value	Wilcoxon_W	UOG-_minimum	UOG-_Quartile1	UOG-_median	UOG-_Quartile3	UOG-_maximum	UOG-_average	UOG+_minimum	UOG+_Quartile1	UOG+_median	UOG+_Quartile3	UOG+_maximum	UOG+_average	Average Fold Difference (UOG- Average/UOG+ Average)	Dataset
Sulfate.uM.	1.11731e-06	145	0.7984	3.93708	4.81925	5.63125	14.1456	5.06316	3.6946	6.2344	6.9705	7.68243	11.4437	6.96096	0.727364	Sediment_UOG
TDS.mg.L.	3.73074e-05	189	10.4	12.4	19.7	31.9	73.45	26.6278	18.9	41.6	52.65	56.8975	93.6	50.165	0.530804	Sediment_UOG
Temp.C.	0.000370429	229.5	10.4	11.8	13	15.1	21.9	13.8	13.7	14.275	15.15	16.3	22.7	15.975	0.86385	Sediment_UOG
Chloride.mg.L.	0.000411964	226	0.6463	0.921275	1.14835	1.59825	8.7498	1.75391	0.5427	1.35993	2.67985	5.3729	15.4671	3.87906	0.452147	Sediment_UOG
Sodium.mg.L.	0.00124302	181	5.70968	7.90661	9.25917	11.0834	17.9274	9.83833	7.85515	10.0147	11.6538	15.8933	58.387	14.2997	0.688009	Sediment_UOG
Zinc.mg.L.	0.00225027	589.5	0	0	0.000414398	0.0392745	7.00979	0.431838	0	0	0	0	0.367332	0.0151448	28.514	Sediment_UOG
Magnesium.mg.L.	0.00283318	194	0.305756	0.910896	1.16169	1.62032	2.68523	1.32538	0.481578	1.2754	1.87083	3.43187	9.60452	2.5849	0.512741	Sediment_UOG
Calcium.mg.L.	0.0048221	203	0.714484	4.61793	8.21707	10.071	20.5705	8.45233	1.12044	6.78639	19.8234	35.732	77.8562	23.3677	0.361709	Sediment_UOG
Conductivity.uS.cm.	0.0060359	684	41.3405	41.3499	41.3856	41.5468	41.6007	41.4445	41.1753	41.2825	41.369	41.4477	41.5354	41.362	1.00199	Sediment_UOG
Sodium.ICP.mg.L.	0.00704173	254	0.536223	1.08428	2.10616	3.03884	7.70714	2.52722	0.998089	1.66083	3.392	6.8877	45.5784	5.56014	0.454525	Sediment_UOG
Sulfur.mg.L.	0.0102699	262	0.244954	1.25695	1.73156	1.97799	7.32146	1.8743	0.872462	1.6119	2.04276	2.57891	13.3893	2.58775	0.724298	Sediment_UOG
Fluoride.mg.L.	0.0231371	621	0	0.000425	0.04435	0.14385	0.4752	0.0941038	0	0	0	0.030575	0.7955	0.0765333	1.22958	Sediment_UOG
Nickel.mg.L.	0.0569511	511	0	0	0	0.00314321	0.404707	0.032949	0	0	0	0	0.0400761	0.00156126	21.1041	Sediment_UOG
Barium.mg.L.	0.10874	488.5	0	0	0	0	14.5415	0.978635	0	0	0	0	0.715037	0.035334	27.6967	Sediment_UOG
Bromide.mg.L.	0.116771	549	0	0	0	0.11065	0.2346	0.0535615	0	0	0	0	0.1647	0.0188	2.84902	Sediment_UOG
Butyrate.uM.	0.156741	475	0	0	4.27938	36.5143	109.031	21.6295	0	0	1.18613	7.72149	261.786	15.8452	1.36505	Sediment_UOG
Oxalate.uM.	0.178602	471	0	0.68616	1.16647	1.60676	8.14243	1.40839	0	0	0.697596	1.86979	9.12593	1.32886	1.05984	Sediment_UOG
Cobalt.mg.L.	0.188958	467	0	0	0	0	0.106627	0.006762	0	0	0	0	0.0143854	0.000435922	15.512	Sediment_UOG
Strontium.mg.L.	0.22088	348	0.00910151	0.0293127	0.0493798	0.162044	1.80248	0.223427	0.0168081	0.0416271	0.101725	0.21668	0.644096	0.149255	1.49695	Sediment_UOG
Lithium.mg.L.	0.235196	423	0	0	0	0.30741	0.936835	0.194242	0	0	0	0.0592694	0.791934	0.106832	1.8182	Sediment_UOG
Potassium.mg.L.	0.246083	431.5	0.96487	1.34006	1.88155	6.01888	14.0705	4.18605	0.471598	1.23059	1.57141	2.25197	25.8112	3.06191	1.36714	Sediment_UOG
Potassium.ICP.mg.L.	0.342635	492	0.284896	1.61471	2.36518	3.67582	9.77598	3.01796	0.852534	1.32198	1.68726	3.45155	29.501	3.26559	0.92417	Sediment_UOG
Calcium.ICP.mg.L.	0.366408	369	2.38257	4.87488	12.4223	33.5789	328.781	44.6288	1.30471	8.11726	22.2592	43.7752	123.73	32.5835	1.36968	Sediment_UOG
Acetate.uM.	0.370557	445	0	31.5592	109.973	193.731	519.788	143.265	0	16.4505	68.0653	209.726	882.259	140.959	1.01636	Sediment_UOG
Nitrite.mg.L.	0.413842	455	0	0	0	0	0	0	0	0	0	0	0.2358	0.00655	0	Sediment_UOG
Formate.uM.	0.449431	436	0	1.81376	4.21204	7.59886	32.768	6.46419	0	0	2.61318	11.6046	42.5674	6.82293	0.947421	Sediment_UOG
Iron.mg.L.	0.459243	471	0	0	0	0.0846293	18.3049	1.28867	0	0	0	0.0349608	3.45046	0.125266	10.2874	Sediment_UOG
pH	0.578008	526.5	6.35	6.66	6.98	7.32	8.55	7.08333	4.99	6.7075	6.96	7.0225	7.43	6.78667	1.04371	Sediment_UOG
Lactate.uM.	0.582246	420	0	0	0	2.19361	4.26288	1.1313	0	0	0	1.01523	55.2398	5.10093	0.221783	Sediment_UOG
Nitrate.mg.L.	0.651678	436	0	0.147825	0.261	0.42865	7.366	0.770781	0	0.056325	0.315	1.23857	3.5447	0.713822	1.07979	Sediment_UOG
Succite.uM.	0.673081	409.5	0	0	0	0.700965	20.032	1.6284	0	0	0	0	9.49351	1.21838	1.33653	Sediment_UOG
Propiote.uM.	0.690389	414	0	0	3.893	13.385	59.3568	10.2557	0	0	3.1831	12.1783	57.2042	9.5186	1.07744	Sediment_UOG
Pyruvate.uM.	0.777489	407.5	0	0	4.0406	16.8236	34.3329	9.3094	0	0.866129	3.33044	13.285	21.9907	6.62287	1.40564	Sediment_UOG
DO.mg.L.	1	486	8.07	9.96	10.19	11.8	12.84	10.5956	9	10.1725	10.415	10.705	11.25	10.3708	1.02167	Sediment_UOG
Ammonium.mg.L.	NA	364	0	0	0	0	0	0	0	0	0	0	0	0	NA	Sediment_UOG
Arsenic.mg.L.	NA	429	0	0	0	0	0	0	0	0	0	0	0	0	NA	Sediment_UOG
Chromium.mg.L.	NA	429	0	0	0	0	0	0	0	0	0	0	0	0	NA	Sediment_UOG
Fumarate.uM.	NA	390	0	0	0	0	0	0	0	0	0	0	0	0	NA	Sediment_UOG
Lead.mg.L.	NA	429	0	0	0	0	0	0	0	0	0	0	0	0	NA	Sediment_UOG
Oxalate.mg.L.	NA	468	0	0	0	0	0	0	0	0	0	0	0	0	NA	Sediment_UOG
Phosphate.mg.L.	NA	468	0	0	0	0	0	0	0	0	0	0	0	0	NA	Sediment_UOG
DO.mg.L.	8.79571e-05	27	8.07	9.0825	9.69	9.9925	10.09	9.385	9	10.325	10.57	10.8275	11.25	10.4575	0.897442	Sediment_PAIRED
Magnesium.mg.L.	0.000185853	21	0.73166	0.88937	0.929924	1.2721	1.85084	1.11583	1.13044	1.45681	1.99869	3.50496	6.22784	2.70901	0.411896	Sediment_PAIRED
Conductivity.uS.cm.	0.00258898	234	41.3405	41.4952	41.5577	41.5766	41.6007	41.5141	41.2756	41.3841	41.4373	41.4866	41.5354	41.4221	1.00222	Sediment_PAIRED
Sulfate.uM.	0.00313281	51	0.7984	4.3596	5.3139	5.73885	14.1456	5.66712	5.2351	6.3048	6.9705	7.47257	11.1442	7.05103	0.803729	Sediment_PAIRED
Calcium.mg.L.	0.0108482	43	4.3965	5.33999	8.9443	9.65457	15.4946	8.22975	4.40934	7.49996	20.3779	42.9251	56.8125	26.1408	0.314824	Sediment_PAIRED
Strontium.mg.L.	0.0121872	53	0.00910151	0.0301628	0.0324829	0.0576382	0.24479	0.0599777	0.0319052	0.0416271	0.0842303	0.184472	0.492606	0.126616	0.473698	Sediment_PAIRED
pH	0.0160917	72	6.35	6.5825	6.685	6.7775	6.98	6.675	6.62	6.7075	6.96	7.0225	7.22	6.9025	0.967041	Sediment_PAIRED
Chloride.mg.L.	0.098978	85	0.6463	0.9739	1.6347	1.9755	8.7498	2.66929	0.9418	1.75198	2.67985	5.1183	9.1754	3.55486	0.750884	Sediment_PAIRED
Bromide.mg.L.	0.108387	160	0	0	0	0.0386	0.2333	0.0393	0	0	0	0	0.0712	0.00517917	7.58809	Sediment_PAIRED
Iron.mg.L.	0.109418	148	0	0	0	0.186098	10.5803	1.28348	0	0	0	0	0.114276	0.0122052	105.158	Sediment_PAIRED
Calcium.ICP.mg.L.	0.113494	75	2.96358	5.72561	9.83635	15.1256	70.8902	15.1683	5.24426	8.11726	21.3877	38.8081	123.73	29.8576	0.508021	Sediment_PAIRED
Oxalate.uM.	0.179409	128	0	0.297336	1.23509	2.33294	8.14243	1.81313	0	0	0	0.8577	9.12593	1.31768	1.376	Sediment_PAIRED
Formate.uM.	0.187784	128	0	1.04871	5.46706	12.2751	18.4642	6.92994	0	0	1.61605	3.06018	42.5674	5.50144	1.25966	Sediment_PAIRED
Barium.mg.L.	0.188206	126	0	0	0	0	0.237621	0.0216019	0	0	0	0	0	0	NA	Sediment_PAIRED
Cobalt.mg.L.	0.188206	126	0	0	0	0	0.106627	0.00969337	0	0	0	0	0	0	NA	Sediment_PAIRED
Nickel.mg.L.	0.188206	126	0	0	0	0	0.0190526	0.00173205	0	0	0	0	0	0	NA	Sediment_PAIRED
Zinc.mg.L.	0.188206	126	0	0	0	0	0.159113	0.0144649	0	0	0	0	0	0	NA	Sediment_PAIRED
Fluoride.mg.L.	0.214162	165	0	0	0.0073	0.05475	0.4752	0.0792273	0	0	0	0.0068	0.7955	0.0722667	1.09632	Sediment_PAIRED
Lactate.uM.	0.235346	124	0	0	1.45648	3.01954	3.65897	1.60827	0	0	0	1.01523	21.1013	2.22762	0.721966	Sediment_PAIRED
Sodium.ICP.mg.L.	0.254351	86	0.536223	1.32787	2.11471	3.56803	7.70714	2.95295	1.16346	1.66083	2.42357	6.01898	9.88917	3.88688	0.759723	Sediment_PAIRED
Sodium.mg.L.	0.25643	73	8.68886	9.13735	10.0793	12.4014	17.9274	11.5133	8.37943	10.0615	10.8375	15.6997	18.9585	12.5981	0.913889	Sediment_PAIRED
Acetate.uM.	0.270576	124	0	30.8475	58.2417	213.786	519.788	145.154	0	5.7285	32.4343	108.013	882.259	109.393	1.32691	Sediment_PAIRED
TDS.mg.L.	0.372371	117	31.85	31.8875	32.525	43.225	73.45	42.5875	20.15	41.6	53.95	56.8975	93.6	51.2725	0.830611	Sediment_PAIRED
Sulfur.mg.L.	0.388634	93	0.729342	1.09218	1.81012	2.27532	7.32146	2.35775	1.3575	1.6119	1.88968	2.32058	3.73892	2.08573	1.13042	Sediment_PAIRED
Lithium.mg.L.	0.441191	113	0	0	0	0.092162	0.908998	0.175906	0	0	0	0	0.448721	0.0612866	2.87021	Sediment_PAIRED
Nitrite.mg.L.	0.538253	126.5	0	0	0	0	0	0	0	0	0	0	0.2358	0.009825	0	Sediment_PAIRED
Succite.uM.	0.621792	108.5	0	0	0	2.78828	20.032	3.25418	0	0	0	2.0328	9.49351	1.76582	1.84287	Sediment_PAIRED
Potassium.mg.L.	0.653055	109.5	0.988949	1.18252	1.35497	6.02369	14.0705	4.15568	0.471598	1.27534	1.53006	1.7157	4.62976	1.7888	2.32316	Sediment_PAIRED
Butyrate.uM.	0.799349	105	0	0	1.44196	23.2575	109.031	19.845	0	0	1.02333	2.48855	261.786	18.1108	1.09575	Sediment_PAIRED
Pyruvate.uM.	0.801858	105	0	0	2.69374	17.4113	34.3329	9.7019	0	0.866129	1.80755	6.95473	21.9907	4.96225	1.95514	Sediment_PAIRED
Potassium.ICP.mg.L.	0.845247	121	0.284896	1.26292	1.93654	2.15189	4.36374	1.85653	0.852534	1.01965	1.57254	2.52209	4.63921	2.02575	0.916466	Sediment_PAIRED
Propiote.uM.	0.850518	103.5	0	0	2.3358	6.2059	31.0066	6.20798	0	0	1.1679	9.28613	57.2042	7.33535	0.84631	Sediment_PAIRED
Temp.C.	0.892704	139.5	13.9	14.8	15.3	17.1	21.9	16.6	13.9	14.275	15.5	16.3	22.7	16.1125	1.03026	Sediment_PAIRED
Nitrate.mg.L.	1	132	0	0.24485	0.4054	1.153	7.366	1.49304	0	0.09675	0.9508	1.47542	3.5447	0.968187	1.54209	Sediment_PAIRED
Ammonium.mg.L.	NA	99	0	0	0	0	0	0	0	0	0	0	0	0	NA	Sediment_PAIRED
Arsenic.mg.L.	NA	115.5	0	0	0	0	0	0	0	0	0	0	0	0	NA	Sediment_PAIRED
Chromium.mg.L.	NA	115.5	0	0	0	0	0	0	0	0	0	0	0	0	NA	Sediment_PAIRED
Fumarate.uM.	NA	99	0	0	0	0	0	0	0	0	0	0	0	0	NA	Sediment_PAIRED
Lead.mg.L.	NA	115.5	0	0	0	0	0	0	0	0	0	0	0	0	NA	Sediment_PAIRED
Oxalate.mg.L.	NA	132	0	0	0	0	0	0	0	0	0	0	0	0	NA	Sediment_PAIRED
Phosphate.mg.L.	NA	132	0	0	0	0	0	0	0	0	0	0	0	0	NA	Sediment_PAIRED
Barium.mg.L.	0.00184477	9	0	0	0	0	0.0658661	0.00823326	0	0.0677978	0.0742395	0.0751705	0.0795488	0.0614764	0.133925	Water_UOG
Sulfur.mg.L.	0.00298484	11	0.477148	0.724431	0.813808	0.891613	1.12506	0.809592	0.661596	1.06853	1.18909	1.39973	2.14577	1.29124	0.626987	Water_UOG
Sodium.ICP.mg.L.	0.00409621	12	0.234396	0.321689	0.443016	0.613559	0.765333	0.465091	0.333405	0.692274	1.35874	2.75641	8.95911	2.18518	0.212839	Water_UOG
Strontium.mg.L.	0.0158609	17	0.0056262	0.0079968	0.0103055	0.0155351	0.0212831	0.0117422	0.00775851	0.0130956	0.023208	0.0304049	0.142655	0.0318157	0.36907	Water_UOG
Iron.mg.L.	0.0188048	77	0	0.0258317	0.121648	0.218675	0.932604	0.225755	0	0	0	0.0244806	0.0555728	0.0144605	15.6118	Water_UOG
TDS.mg.L.	0.0208647	21	10.4	12.4	19.7	31.9	73.45	26.6278	18.9	41.6	52.65	56.8975	93.6	50.165	0.530804	Water_UOG
Zinc.mg.L.	0.0298678	66	0	0	0	0.000983465	0.0064613	0.00116928	0	0	0	0	0	0	NA	Water_UOG
Conductivity.uS.cm.	0.0408941	25	13.2	29.1	37.1	49	113.4	43.1	26.4	63.7	77.2	87.025	167.4	77.8667	0.55351	Water_UOG
Sulfate.uM.	0.0464515	23	1.62167	2.65605	2.97297	3.8705	4.9228	3.17318	2.5947	3.39032	4.59875	5.35768	7.64695	4.52985	0.700503	Water_UOG
Temp.C.	0.0465337	25.5	10.4	11.8	13	15.1	21.9	13.8	13.7	14.275	15.15	16.3	22.7	15.975	0.86385	Water_UOG
Nitrite.mg.L.	0.057194	31.5	0	0	0	0	0	0	0	0	0	4.06987	11.9888	2.57469	0	Water_UOG
Calcium.ICP.mg.L.	0.0824958	25	1.19453	1.92137	2.47724	2.95552	3.70128	2.41757	0.593747	2.57018	5.36081	7.55667	33.1437	7.04563	0.34313	Water_UOG
Calcium.mg.L.	0.0951774	27	0.616477	1.43867	1.71459	2.03273	17.9541	3.3815	0.454473	1.98874	3.29486	5.33739	6.80232	3.58795	0.942461	Water_UOG
Magnesium.mg.L.	0.0951774	27	0.179796	0.259729	0.275804	0.329181	2.20737	0.487372	0.207651	0.300587	0.404976	0.511524	0.63165	0.408992	1.19164	Water_UOG
Formate.uM.	0.12054	70	0	0.733525	1.04298	1.53582	7.39256	1.62624	0	0	0.332379	0.916907	6.06305	0.888774	1.82975	Water_UOG
Chloride.mg.L.	0.201369	32	0.390967	0.721167	1.4635	11.8151	238.646	44.941	1.1877	2.3228	6.71627	121.441	290.802	69.9119	0.642823	Water_UOG
Sodium.mg.L.	0.260979	65	6.47356	7.78679	8.91105	9.17328	14.4079	8.95598	6.32429	6.84641	7.32304	8.67188	9.3612	7.70806	1.1619	Water_UOG
Fluoride.mg.L.	0.345548	61	0	0	0.00106667	0.00146667	0.0028	0.000922222	0	0	0	0.000383333	0.00726667	0.00100303	0.919436	Water_UOG
Phosphate.mg.L.	0.42138	45	0	0	0	0	0	0	0	0	0	0	0.08715	0.00792273	0	Water_UOG
Succite.uM.	0.42138	45	0	0	0	0	0	0	0	0	0	0	0.872312	0.0793011	0	Water_UOG
Oxalate.uM.	0.42573	60	0	0	0.396448	0.64804	0.808144	0.382047	0	0	0	0.430756	2.64172	0.421053	0.907362	Water_UOG
Potassium.ICP.mg.L.	0.520807	39	0.253916	0.260911	0.349897	0.442383	0.589704	0.379829	0.160704	0.329947	0.425185	0.505286	2.94178	0.605816	0.626972	Water_UOG
Acetate.uM.	0.529876	58	0	0	0.591128	1.68005	10.477	1.78116	0	0	0.435568	1.26781	2.16228	0.673151	2.64601	Water_UOG
Nitrate.mg.L.	0.602679	42	0.153433	0.500633	1.55397	1.86747	2.72637	1.36491	0.3558	1.13712	1.38185	2.59515	6.3555	2.00337	0.681306	Water_UOG
pH	0.776135	58.5	6.35	6.66	6.98	7.32	8.55	7.08333	4.99	6.7075	6.96	7.0225	7.43	6.78667	1.04371	Water_UOG
Potassium.mg.L.	0.881984	52	0.515591	0.666358	0.69974	0.832626	1.37168	0.764781	0.512071	0.627331	0.708571	0.773386	1.01687	0.717428	1.066	Water_UOG
Chromium.mg.L.	0.882274	49.5	0	0	0	0	0.000990819	0.000123852	0	0	0	0	0.00336594	0.000280495	0.441549	Water_UOG
Lithium.mg.L.	0.884059	51	0	0	0	0	0.132826	0.0147585	0	0	0	0	0.00251208	0.000228371	64.625	Water_UOG
Lactate.uM.	0.928966	48	0	0	0	1.31439	8.75075	1.58148	0	0	0	2.65542	18.6027	2.50229	0.632012	Water_UOG
DO.mg.L.	1	54	8.07	9.96	10.19	11.8	12.84	10.5956	9	10.1725	10.415	10.705	11.25	10.3708	1.02167	Water_UOG
Fumarate.uM.	1	50	0	0	0	0	0.105655	0.0117394	0	0	0	0	0.17402	0.01582	0.742063	Water_UOG
Pyruvate.uM.	1	50	0	0	0	0	0.473444	0.0526049	0	0	0	0	0.783632	0.0712393	0.738426	Water_UOG
Ammonium.mg.L.	NA	49.5	0	0	0	0	0	0	0	0	0	0	0	0	NA	Water_UOG
Arsenic.mg.L.	NA	48	0	0	0	0	0	0	0	0	0	0	0	0	NA	Water_UOG
Bromide.mg.L.	NA	49.5	0	0	0	0	0	0	0	0	0	0	0	0	NA	Water_UOG
Butyrate.uM.	NA	49.5	0	0	0	0	0	0	0	0	0	0	0	0	NA	Water_UOG
Cobalt.mg.L.	NA	48	0	0	0	0	0	0	0	0	0	0	0	0	NA	Water_UOG
Lead.mg.L.	NA	48	0	0	0	0	0	0	0	0	0	0	0	0	NA	Water_UOG
Nickel.mg.L.	NA	48	0	0	0	0	0	0	0	0	0	0	0	0	NA	Water_UOG
Oxalate.mg.L.	NA	49.5	0	0	0	0	0	0	0	0	0	0	0	0	NA	Water_UOG
Propiote.uM.	NA	49.5	0	0	0	0	0	0	0	0	0	0	0	0	NA	Water_UOG
Strontium.mg.L.	0.0121212	0	0.0056262	0.00726601	0.00890583	0.0103055	0.0117052	0.00874574	0.0130256	0.0158897	0.023208	0.0349597	0.142655	0.0381136	0.229465	Water_PAIRED
Potassium.ICP.mg.L.	0.0242424	1	0.253916	0.255681	0.257447	0.295841	0.334236	0.281866	0.274492	0.388297	0.470102	0.570006	2.94178	0.761593	0.370101	Water_PAIRED
Sulfur.mg.L.	0.0242424	1	0.477148	0.547327	0.617506	0.819142	1.02078	0.705144	0.661596	1.19274	1.35339	1.55465	2.14577	1.40644	0.501368	Water_PAIRED
DO.mg.L.	0.0282828	3	8.07	9.0825	9.69	9.9925	10.09	9.385	9	10.325	10.57	10.8275	11.25	10.4575	0.897442	Water_PAIRED
Calcium.ICP.mg.L.	0.0484848	2	2.13734	2.18943	2.24152	2.72481	3.2081	2.52899	2.38273	3.36249	7.05736	7.9647	33.1437	9.0761	0.278642	Water_PAIRED
Sodium.ICP.mg.L.	0.0484848	2	0.347235	0.412436	0.477637	0.621485	0.765333	0.530068	0.639258	0.85126	1.35874	2.54513	8.95911	2.39001	0.221785	Water_PAIRED
Barium.mg.L.	0.117125	4	0	0	0	0.032933	0.0658661	0.0219554	0	0.0502904	0.0709638	0.0749925	0.0795488	0.0549132	0.399819	Water_PAIRED
Iron.mg.L.	0.12436	19	0	0.0649737	0.129947	0.531276	0.932604	0.354184	0	0	0	0.00431299	0.0461665	0.00792731	44.6789	Water_PAIRED
Zinc.mg.L.	0.153042	16	0	0	0	0.00323065	0.0064613	0.00215377	0	0	0	0	0	0	NA	Water_PAIRED
Sulfate.uM.	0.163636	6	1.62167	2.39745	2.81451	3.46043	4.9228	3.04337	2.5947	3.21383	5.0581	5.35768	6.0062	4.40029	0.69163	Water_PAIRED
pH	0.214141	8	6.35	6.5825	6.685	6.7775	6.98	6.675	6.62	6.7075	6.96	7.0225	7.22	6.9025	0.967041	Water_PAIRED
Chloride.mg.L.	0.230303	7	0.460533	0.656008	0.881133	60.4424	238.646	60.2172	1.1877	2.17453	6.56193	55.7571	138.083	37.3852	1.61072	Water_PAIRED
Acetate.uM.	0.297517	20	0.591128	0.89447	1.33782	3.87928	10.477	3.43593	0	0.217784	0.46668	1.42337	2.16228	0.844469	4.06875	Water_PAIRED
Nitrite.mg.L.	0.326558	10	0	0	0	0	0	0	0	0	0	2.99553	8.19305	2.0263	0	Water_PAIRED
Calcium.mg.L.	0.412121	9	1.43867	1.6055	1.68785	5.77448	17.9541	5.69213	1.55138	2.29346	3.83292	6.08175	6.80232	4.13386	1.37695	Water_PAIRED
Magnesium.mg.L.	0.412121	9	0.259729	0.271595	0.275677	0.758696	2.20737	0.754614	0.260596	0.326497	0.427881	0.553392	0.63165	0.439986	1.71508	Water_PAIRED
Sodium.mg.L.	0.412121	19	6.79067	7.53776	8.68546	10.7901	14.4079	9.64238	6.59912	6.93257	7.32304	8.67188	9.08774	7.74554	1.24489	Water_PAIRED
Fumarate.uM.	0.57075	12	0	0	0	0	0	0	0	0	0	0	0.17402	0.02486	0	Water_PAIRED
Pyruvate.uM.	0.57075	12	0	0	0	0	0	0	0	0	0	0	0.783632	0.111947	0	Water_PAIRED
Succite.uM.	0.57075	12	0	0	0	0	0	0	0	0	0	0	0.872312	0.124616	0	Water_PAIRED
Fluoride.mg.L.	0.620236	17	0	0.001025	0.00148333	0.0019	0.0028	0.00144167	0	0	0	0.00188333	0.00726667	0.00157619	0.914653	Water_PAIRED
Formate.uM.	0.633497	17	0	0.550144	0.750717	0.959887	1.53582	0.759313	0	0.166189	0.34384	0.934099	6.06305	1.22964	0.61751	Water_PAIRED
Lithium.mg.L.	0.67415	16	0	0	0	0.0332066	0.132826	0.0332066	0	0	0	0	0.00251208	0.000358869	92.5313	Water_PAIRED
Conductivity.uS.cm.	0.682828	13	45.4	48.1	50	66.6	113.4	64.7	31.4	63.7	77.3	87.025	167.4	80.2875	0.805854	Water_PAIRED
TDS.mg.L.	0.682828	13	31.85	31.8875	32.525	43.225	73.45	42.5875	20.15	41.6	53.95	56.8975	93.6	51.2725	0.830611	Water_PAIRED
Chromium.mg.L.	0.683091	10.5	0	0	0	0	0	0	0	0	0	0	0.00336594	0.000420743	0	Water_PAIRED
Oxalate.uM.	0.757224	16	0	0	0.32402	0.678536	0.770024	0.354516	0	0	0	0.243968	0.998744	0.212383	1.66923	Water_PAIRED
Lactate.uM.	0.810051	12.5	0	0	0	0.328597	1.31439	0.328597	0	0	0	1.8058	18.6027	3.17348	0.103545	Water_PAIRED
Nitrate.mg.L.	0.927273	13	0.153433	1.17802	1.69351	2.08219	2.72637	1.5667	1.0938	1.22864	1.62963	2.59515	2.96715	1.90545	0.822222	Water_PAIRED
Potassium.mg.L.	0.927273	13	0.515591	0.53526	0.633296	0.886503	1.37168	0.788467	0.512071	0.670444	0.708571	0.86665	1.01687	0.758814	1.03908	Water_PAIRED
Temp.C.	1	15.5	13.9	14.8	15.3	17.1	21.9	16.6	13.9	14.275	15.5	16.3	22.7	16.1125	1.03026	Water_PAIRED
Ammonium.mg.L.	NA	14	0	0	0	0	0	0	0	0	0	0	0	0	NA	Water_PAIRED
Arsenic.mg.L.	NA	12	0	0	0	0	0	0	0	0	0	0	0	0	NA	Water_PAIRED
Bromide.mg.L.	NA	14	0	0	0	0	0	0	0	0	0	0	0	0	NA	Water_PAIRED
Butyrate.uM.	NA	14	0	0	0	0	0	0	0	0	0	0	0	0	NA	Water_PAIRED
Cobalt.mg.L.	NA	12	0	0	0	0	0	0	0	0	0	0	0	0	NA	Water_PAIRED
Lead.mg.L.	NA	12	0	0	0	0	0	0	0	0	0	0	0	0	NA	Water_PAIRED
Nickel.mg.L.	NA	12	0	0	0	0	0	0	0	0	0	0	0	0	NA	Water_PAIRED
Oxalate.mg.L.	NA	14	0	0	0	0	0	0	0	0	0	0	0	0	NA	Water_PAIRED
Phosphate.mg.L.	NA	14	0	0	0	0	0	0	0	0	0	0	0	0	NA	Water_PAIRED
Propiote.uM.	NA	14	0	0	0	0	0	0	0	0	0	0	0	0	NA	Water_PAIRED

## Sheet: S.Table2B-updated
Supplemental Table 2B: All statistical results of land cover analysis.
Column	p.value	Wilcoxon_W	UOG-_minimum	UOG-_Quartile1	UOG-_median	UOG-_Quartile3	UOG-_maximum	UOG-_average	UOG+_minimum	UOG+_Quartile1	UOG+_median	UOG+_Quartile3	UOG+_maximum	UOG+_average	Average Fold Difference (UOG- Average/UOG+ Average)	Dataset
Dev_MI_23	0.0697039	36	0	0	0	0	0	0	0	0	0	0.0015	0.0164012	0.00246823	0	Water_UOG
Dev_LI_22	0.00867332	22.5	0	0	0	0	0	0	0	0	0.0175182	0.0541231	0.240836	0.041613	0	Water_UOG
Water_11	0.00163155	13.5	0	0	0	0	0	0	0	0.0344772	0.0906724	0.208907	0.599189	0.16095	0	Water_UOG
Emerg_Wet_	0.0831644	31.5	0	0	0	0	0.155008	0.0240386	0	0	0.0141115	0.44595	0.650579	0.204748	0.117406	Water_UOG
Barren_31	0.00758603	18	0	0	0	0	0.568338	0.0631487	0	0.00775	0.0522448	0.167924	1.1569	0.231412	0.272884	Water_UOG
Grassland_	0.0272402	23	0	0	0	0.0366779	1.91193	0.248086	0	0.138953	0.416063	0.63506	0.958007	0.412385	0.601589	Water_UOG
Woody_Wet_	0.323795	40	0	0	0	2.08556	13.2466	2.07453	0	0.041	0.865779	1.95628	3.20453	1.1211	1.85044	Water_UOG
Dev_OS_21	0.862069	51	0	0.916947	1.16029	2.30376	6.0425	1.72481	0.007	0.50411	1.64899	2.73103	5.00404	1.84297	0.935886	Water_UOG
LU_LowVeg	0.169421	34	0.789359	0.981439	1.19237	2.30376	6.0425	1.97289	0.434042	1.46165	2.66341	3.38803	5.63735	2.64393	0.746196	Water_UOG
Cultivat_8	0.168137	36	0	0	0	0.100865	1.82234	0.240186	0	0	1.51956	3.77772	17.1759	3.08225	0.0779258	Water_UOG
For_Everg_	0.748804	49	0	0	1.98918	7.11551	8.76993	3.29626	0.012	1.25526	2.47169	4.88861	7.09405	3.13432	1.05166	Water_UOG
LU_WaterWe	0.100076	31	0	0	0	2.1469	13.2466	2.09857	0	0.686179	2.15166	3.88881	21.23	3.61122	0.581126	Water_UOG
ShrubScrub	0.972272	53	0	0.476812	3.18901	5.75476	44.7782	7.61674	0.108	2.2307	3.54143	5.23229	7.59699	3.76964	2.02055	Water_UOG
LU_Develop	0.277318	38	0	0.476812	3.75735	5.75476	44.7782	7.67989	1.82001	3.88942	5.06723	7.78619	13.74	6.16947	1.24482	Water_UOG
Pasture_81	0.0498517	27	0	0	0	0.157872	11.5095	2.24899	0	0.0015	6.48976	14.4145	26.0085	8.15986	0.275617	Water_UOG
LU_Agric	0.0927575	30.5	0	0	0	0.238473	13.3319	2.48918	0	0.0386781	8.09031	18.3733	32.9193	11.2611	0.221042	Water_UOG
For_Mix_43	0.246909	71	1.31125	9.49535	24.9437	39.8489	54.0181	26.6282	0.054	14.2703	17.659	19.1757	24.5791	15.3746	1.73196	Water_UOG
AreaSqKm	0.000129282	5	0.892278	1.09386	1.46723	2.85042	7.54802	2.55232	2.33382	8.64421	20.0284	51.9379	146.46	37.1172	0.0687639	Water_UOG
For_Decid_	0.651053	61	35.3932	39.5144	55.4936	68.6426	81.4992	55.854	0.587	40.4981	48.7172	66.1108	72.8292	45.9657	1.21512	Water_UOG
LU_Forest	0.0954513	78	52.2003	82.8105	89.2128	96.82	98.2967	85.7785	57.165	69.3587	77.6886	90.6712	95.534	77.828	1.10215	Water_UOG
Dev_MI_23	0.595883	14	0	0	0	0	0	0	0	0	0	0	0.00921754	0.00115219	0	Water_PAIRED
Dev_LI_22	0.129596	8	0	0	0	0	0	0	0	0	0.0165182	0.0497789	0.0639292	0.0248211	0	Water_PAIRED
Water_11	0.0370772	4	0	0	0	0	0	0	0	0.0344772	0.0698373	0.143736	0.455961	0.128042	0	Water_PAIRED
Emerg_Wet_	0.134408	7	0	0	0	0.015335	0.06134	0.015335	0	0.00827454	0.131126	0.44595	0.579639	0.225799	0.0679143	Water_PAIRED
Barren_31	0.0174306	2	0	0	0	0	0	0	0	0.0378515	0.0901492	0.442197	1.1569	0.328518	0	Water_PAIRED
Grassland_	0.0174306	2	0	0	0	0	0	0	0	0.220706	0.416063	0.591983	0.958007	0.427541	0	Water_PAIRED
Woody_Wet_	0.931112	17	0	0	1.04278	4.87582	13.2466	3.83304	0	0.326844	1.01618	1.95628	3.20453	1.20776	3.17369	Water_PAIRED
LU_WaterWe	0.931112	15	0	0	1.07345	4.92183	13.2466	3.84838	0	0.369596	1.40289	2.45257	3.88028	1.5616	2.46439	Water_PAIRED
Dev_OS_21	0.569697	20	0.981439	1.97318	2.36226	3.3262	6.0425	2.93712	0.254438	0.599175	1.64899	2.73103	4.18962	1.80566	1.62661	Water_PAIRED
LU_LowVeg	0.933333	17	0.981439	1.97318	2.36226	3.3262	6.0425	2.93712	0.434042	1.15199	2.21897	3.21889	4.18962	2.23321	1.3152	Water_PAIRED
For_Everg_	0.00802185	0	0	0	0	0.119891	0.479563	0.119891	1.28716	2.18095	3.10675	4.88861	6.97669	3.65503	0.0328016	Water_PAIRED
Cultivat_8	0.525729	12	0	0	0.0504327	0.531234	1.82234	0.480801	0	0	1.51956	4.03082	17.1759	3.66217	0.131288	Water_PAIRED
ShrubScrub	0.569697	20	0	4.23635	5.70161	15.5106	44.7782	14.0453	1.66684	2.92828	4.41035	5.23229	7.59699	4.32432	3.24799	Water_PAIRED
LU_Develop	0.569697	20	0	4.23635	5.70161	15.5106	44.7782	14.0453	1.82001	3.66268	4.55296	5.35616	8.7539	4.67881	3.00191	Water_PAIRED
Pasture_81	0.341655	10	0	0	4.28678	9.30755	11.5095	5.02077	0	0.0386781	6.48976	13.859	26.0085	8.50173	0.590558	Water_PAIRED
LU_Agric	0.341655	10	0	0	4.33721	9.83878	13.3319	5.50157	0	0.0386781	8.00933	20.4561	32.9193	12.1639	0.452287	Water_PAIRED
For_Mix_43	0.0282828	3	1.31125	5.07932	7.91534	11.3233	16.8071	8.48727	13.7371	16.0747	17.659	21.4531	24.5791	18.4595	0.459777	Water_PAIRED
AreaSqKm	0.0040404	0	0.892278	0.926835	1.01611	1.18721	1.46723	1.09793	2.33382	7.83845	30.69	51.9379	146.46	41.8118	0.0262589	Water_PAIRED
For_Decid_	0.569697	20	35.3932	57.476	71.4178	78.8739	81.4992	64.932	36.4512	46.3027	59.5465	68.5272	72.8292	57.2387	1.13441	Water_PAIRED
LU_Forest	0.569697	12	52.2003	69.159	78.8112	83.1914	84.3341	73.5392	57.165	68.2693	82.3528	92.8417	95.534	79.3532	0.926732	Water_PAIRED
Dev_MI_23	0.0010578	324	0	0	0	0	0	0	0	0	0	0.0015	0.0164012	0.00246823	0	Sediment_UOG
Dev_LI_22	2.76615e-06	202.5	0	0	0	0	0	0	0	0	0.0175182	0.0541231	0.240836	0.041613	0	Sediment_UOG
Water_11	2.04515e-08	121.5	0	0	0	0	0	0	0	0.0344772	0.0906724	0.208907	0.599189	0.16095	0	Sediment_UOG
Emerg_Wet_	0.00185693	283.5	0	0	0	0	0.155008	0.0240386	0	0	0.0141115	0.44595	0.650579	0.204748	0.117406	Sediment_UOG
Barren_31	1.93781e-06	162	0	0	0	0	0.568338	0.0631487	0	0.00775	0.0522448	0.167924	1.1569	0.231412	0.272884	Sediment_UOG
Grassland_	8.002e-05	207	0	0	0	0.0366779	1.91193	0.248086	0	0.138953	0.416063	0.63506	0.958007	0.412385	0.601589	Sediment_UOG
Woody_Wet_	0.0727428	360	0	0	0	2.08556	13.2466	2.07453	0	0.041	0.865779	1.95628	3.20453	1.1211	1.85044	Sediment_UOG
Dev_OS_21	0.712555	459	0	0.916947	1.16029	2.30376	6.0425	1.72481	0.007	0.50411	1.64899	2.73103	5.00404	1.84297	0.935886	Sediment_UOG
LU_LowVeg	0.0125754	306	0.789359	0.981439	1.19237	2.30376	6.0425	1.97289	0.434042	1.46165	2.66341	3.38803	5.63735	2.64393	0.746196	Sediment_UOG
Cultivat_8	0.0128382	324	0	0	0	0.100865	1.82234	0.240186	0	0	1.51956	3.77772	17.1759	3.08225	0.0779258	Sediment_UOG
For_Everg_	0.535597	441	0	0	1.98918	7.11551	8.76993	3.29626	0.012	1.25526	2.47169	4.88861	7.09405	3.13432	1.05166	Sediment_UOG
LU_WaterWe	0.00315104	279	0	0	0	2.1469	13.2466	2.09857	0	0.686179	2.15166	3.88881	21.23	3.61122	0.581126	Sediment_UOG
ShrubScrub	0.905929	477	0	0.476812	3.18901	5.75476	44.7782	7.61674	0.108	2.2307	3.54143	5.23229	7.59699	3.76964	2.02055	Sediment_UOG
LU_Develop	0.0460355	342	0	0.476812	3.75735	5.75476	44.7782	7.67989	1.82001	3.88942	5.06723	7.78619	13.74	6.16947	1.24482	Sediment_UOG
Pasture_81	0.000446386	243	0	0	0	0.157872	11.5095	2.24899	0	0.0015	6.48976	14.4145	26.0085	8.15986	0.275617	Sediment_UOG
LU_Agric	0.00255333	274.5	0	0	0	0.238473	13.3319	2.48918	0	0.0386781	8.09031	18.3733	32.9193	11.2611	0.221042	Sediment_UOG
For_Mix_43	0.0339897	639	1.31125	9.49535	24.9437	39.8489	54.0181	26.6282	0.054	14.2703	17.659	19.1757	24.5791	15.3746	1.73196	Sediment_UOG
AreaSqKm	9.11219e-10	45	0.892278	1.09386	1.46723	2.85042	7.54802	2.55232	2.33382	8.64421	20.0284	51.9379	146.46	37.1172	0.0687639	Sediment_UOG
For_Decid_	0.384884	549	35.3932	39.5144	55.4936	68.6426	81.4992	55.854	0.587	40.4981	48.7172	66.1108	72.8292	45.9657	1.21512	Sediment_UOG
LU_Forest	0.00273477	702	52.2003	82.8105	89.2128	96.82	98.2967	85.7785	57.165	69.3587	77.6886	90.6712	95.534	77.828	1.10215	Sediment_UOG
Dev_MI_23	0.220095	126	0	0	0	0	0	0	0	0	0	0	0.00921754	0.00115219	0	Sediment_PAIRED
Dev_LI_22	0.00418507	72	0	0	0	0	0	0	0	0	0.0165182	0.0497789	0.0639292	0.0248211	0	Sediment_PAIRED
Water_11	0.000112129	36	0	0	0	0	0	0	0	0.0344772	0.0698373	0.143736	0.455961	0.128042	0	Sediment_PAIRED
Emerg_Wet_	0.00495705	63	0	0	0	0.015335	0.06134	0.015335	0	0.00827454	0.131126	0.44595	0.579639	0.225799	0.0679143	Sediment_PAIRED
Barren_31	1.184e-05	18	0	0	0	0	0	0	0	0.0378515	0.0901492	0.442197	1.1569	0.328518	0	Sediment_PAIRED
Grassland_	1.184e-05	18	0	0	0	0	0	0	0	0.220706	0.416063	0.591983	0.958007	0.427541	0	Sediment_PAIRED
Woody_Wet_	0.77085	153	0	0	1.04278	4.87582	13.2466	3.83304	0	0.326844	1.01618	1.95628	3.20453	1.20776	3.17369	Sediment_PAIRED
LU_WaterWe	0.77085	135	0	0	1.07345	4.92183	13.2466	3.84838	0	0.369596	1.40289	2.45257	3.88028	1.5616	2.46439	Sediment_PAIRED
Dev_OS_21	0.232087	180	0.981439	1.97318	2.36226	3.3262	6.0425	2.93712	0.254438	0.599175	1.64899	2.73103	4.18962	1.80566	1.62661	Sediment_PAIRED
LU_LowVeg	0.774781	153	0.981439	1.97318	2.36226	3.3262	6.0425	2.93712	0.434042	1.15199	2.21897	3.21889	4.18962	2.23321	1.3152	Sediment_PAIRED
For_Everg_	1.14673e-06	0	0	0	0	0.119891	0.479563	0.119891	1.28716	2.18095	3.10675	4.88861	6.97669	3.65503	0.0328016	Sediment_PAIRED
Cultivat_8	0.202098	108	0	0	0.0504327	0.531234	1.82234	0.480801	0	0	1.51956	4.03082	17.1759	3.66217	0.131288	Sediment_PAIRED
ShrubScrub	0.232087	180	0	4.23635	5.70161	15.5106	44.7782	14.0453	1.66684	2.92828	4.41035	5.23229	7.59699	4.32432	3.24799	Sediment_PAIRED
LU_Develop	0.232087	180	0	4.23635	5.70161	15.5106	44.7782	14.0453	1.82001	3.66268	4.55296	5.35616	8.7539	4.67881	3.00191	Sediment_PAIRED
Pasture_81	0.0667656	90	0	0	4.28678	9.30755	11.5095	5.02077	0	0.0386781	6.48976	13.859	26.0085	8.50173	0.590558	Sediment_PAIRED
LU_Agric	0.0667656	90	0	0	4.33721	9.83878	13.3319	5.50157	0	0.0386781	8.00933	20.4561	32.9193	12.1639	0.452287	Sediment_PAIRED
For_Mix_43	8.79571e-05	27	1.31125	5.07932	7.91534	11.3233	16.8071	8.48727	13.7371	16.0747	17.659	21.4531	24.5791	18.4595	0.459777	Sediment_PAIRED
AreaSqKm	1.36199e-06	0	0.892278	0.926835	1.01611	1.18721	1.46723	1.09793	2.33382	7.83845	30.69	51.9379	146.46	41.8118	0.0262589	Sediment_PAIRED
For_Decid_	0.232087	180	35.3932	57.476	71.4178	78.8739	81.4992	64.932	36.4512	46.3027	59.5465	68.5272	72.8292	57.2387	1.13441	Sediment_PAIRED
LU_Forest	0.232087	108	52.2003	69.159	78.8112	83.1914	84.3341	73.5392	57.165	68.2693	82.3528	92.8417	95.534	79.3532	0.926732	Sediment_PAIRED

## Sheet: S.Table3
Supplemental Table 3: Statistical results of diversity analyses. Faith's Phylogenetic Diversity Metric could not be used for any of the metatranscriptomics datasets.
Dataset	Weighted Unifrac (16s)/Bray-Curtis (MT) (PERMANOVA)	PERMANOVA Test Statistic (pseudo-F)	Faith’s Phylogenetic Diversity (Kruskal-Wallis)	Faith's Phylogenetic Diversity Test Statistic (H)	Observed Features (Kruskal-Wallis)	Observed Features Test Statistic (H)	Pielou's Evenness (Kruskal-Wallis)	Pielou's Evenness Test Statistic (H)
16S UOG Sediment	0.001	9.04561	0.0542198	3.70592	0.00108772	10.672	0.759405	0.0937965
16S PAIRED Sediment	0.001	5.8571	0.0589052	3.56794	0.0142988	6.00087	0.425521	0.635017
16S UOG Water	0.057	2.09372	0.0425225	4.11429	0.0425225	4.11429	0.0909689	2.85714
16S PAIRED Water	0.27	1.35688	0.282745	1.15385	0.282745	1.15385	0.197396	1.66154
ARG UOG Sediment	0.447	0.736675	NA	NA	0.305959	1.04804	0.0817228	3.0303
ARG PAIRED Sediment	0.647	0.407591	NA	NA	0.0805433	3.0539	0.0757527	3.15375
KEGG UOG Genes Sediment	0.241	1.23659	NA	NA	0.191695	1.70455	0.459403	0.547348
KEGG PAIRED Genes Sediment	0.398	0.988938	NA	NA	0.244624	1.35375	0.391267	0.391267
Kraken2 UOG Sediment	0.05	2.12081	NA	NA	0.571562	0.320076	0.117185	2.45455
Kraken2 PAIRED Sediment	0.015	2.85898	NA	NA	0.95117	0.0037499999999965894	0.17791	1.815

## Sheet: S.Table4A
Supplemental Table 4A: Geochemistry and land coverage Adonis results sediment 16S rRNA gene UOG dataset
Measurement	R2	p	R2_w_UOG	p_w_UOG
For_Mix_43	0.084473	0.001	0.190212	0.001
LU_Develop	0.012238	0.361	0.150441	0.001
ShrubScrub	0.018267	0.162	0.121751	0.001
For_Everg_	0.048955	0.006	0.085773	0.001
Grassland_	0.055684	0.001	0.072297	0.001
Woody_Wet_	0.025858	0.076	0.069133	0.001
For_Decid_	0.130781	0.001	0.05341	0.001
Barium.mg.L.	0.022248	0.211	0.058346	0.004
Conductivity.uS.cm.	0.058523	0.001	0.045468	0.004
LU_WaterWe	0.104827	0.001	0.041336	0.008
DO.mg.L.	0.057606	0.002	0.038234	0.02
TDS.mg.L.	0.102922	0.001	0.034754	0.02
Bromide.mg.L.	0.033316	0.04	0.035485	0.024
Dev_OS_21	0.051194	0.003	0.034532	0.029
Temp.C.	0.081258	0.001	0.036509	0.031
Propiote.uM.	0.045323	0.013	0.038876	0.032
Zinc.mg.L.	0.022434	0.219	0.043079	0.034
Fluoride.mg.L.	0.022464	0.146	0.034375	0.036
Nickel.mg.L.	0.030073	0.087	0.046461	0.039
Butyrate.uM.	0.033125	0.074	0.033125	0.074
Iron.mg.L.	0.015325	0.392	0.03173	0.077
Magnesium.mg.L.	0.07061	0.002	0.029092	0.083
Succite.uM.	0.022985	0.186	0.030503	0.087
Calcium.mg.L.	0.083272	0.001	0.028879	0.106
Cobalt.mg.L.	0.015132	0.409	0.029403	0.12
LU_Forest	0.051365	0.004	0.021641	0.16
Acetate.uM.	0.029857	0.102	0.022734	0.179
Nitrate.mg.L.	0.02158	0.152	0.021001	0.181
Strontium.mg.L.	0.021543	0.213	0.021063	0.21
Calcium.ICP..mg.L.	0.019281	0.259	0.020977	0.214
Pyruvate.uM.	0.041512	0.03	0.021083	0.227
Potassium.mg.L.	0.037664	0.058	0.020149	0.285
Oxalate.uM.	0.011158	0.648	0.020321	0.29
Emerg_Wet_	0.09793	0.001	0.014736	0.339
Lithium.mg.L.	0.020869	0.277	0.01739	0.378
AreaSqKm	0.100575	0.001	0.014191	0.382
LU_LowVeg	0.018738	0.23	0.0137	0.448
Sulfate.uM.	0.042383	0.016	0.013704	0.453
Formate.uM.	0.010945	0.677	0.015742	0.465
Potassium.ICP.mg.L.	0.018669	0.295	0.013913	0.479
Chloride.mg.L.	0.068935	0.001	0.011196	0.571
LU_Agric	0.089978	0.001	0.010301	0.632
Barren_31	0.06686	0.004	0.009738	0.635
Pasture_81	0.090399	0.001	0.009639	0.638
Lactate.uM.	0.038874	0.046	0.012018	0.639
Sodium.mg.L.	0.017703	0.358	0.008633	0.859
Sulfur.mg.L.	0.008432	0.782	0.006857	0.882
Cultivat_8	0.066162	0.004	0.006115	0.93
Sodium.ICP..mg.L.	0.011051	0.586	0.00423	0.998
pH	0.661692	0.001	NA	NA
Nitrite.mg.L.	0.022047	0.27	NA	NA
Ammonium.mg.L.	NA	NA	NA	NA
Arsenic.mg.L.	NA	NA	NA	NA
Chromium.mg.L.	NA	NA	NA	NA
Fumarate.uM.	NA	NA	NA	NA
Lead.mg.L.	NA	NA	NA	NA
Oxalate.mg.L.	NA	NA	NA	NA
Phosphate.mg.L.	NA	NA	NA	NA
Dev_LI_22	0.032061	0.043	NA	NA
Dev_MI_23	0.043874	0.014	NA	NA
KMtoWellPa	0.093239	0.001	NA	NA
UH_Active	0.102086	0.001	NA	NA
Water_11	0.077663	0.001	NA	NA
WellPad_Ac	0.08925	0.001	NA	NA

## Sheet: S.Table4B
Supplemental Table 4B: Geochemistry and land coverage Adonis results sediment 16S rRNA gene PAIRED dataset
Measurement	R2	p	R2_w_UOG	p_w_UOG
Barium.mg.L.	0.022248	0.211	0.058346	0.004
Conductivity.uS.cm.	0.058523	0.001	0.045468	0.004
DO.mg.L.	0.057606	0.002	0.038234	0.02
TDS.mg.L.	0.102922	0.001	0.034754	0.02
Woody_Wet_	0.080871	0.001	0.048323	0.021
Acetate.uM.	0.055733	0.036	0.05855	0.024
Bromide.mg.L.	0.033316	0.04	0.035485	0.024
Temp.C.	0.081258	0.001	0.036509	0.031
Propiote.uM.	0.045323	0.013	0.038876	0.032
Zinc.mg.L.	0.022434	0.219	0.043079	0.034
Fluoride.mg.L.	0.022464	0.146	0.034375	0.036
LU_WaterWe	0.072728	0.004	0.045731	0.037
Nickel.mg.L.	0.030073	0.087	0.046461	0.039
LU_Develop	0.030524	0.159	0.044155	0.039
ShrubScrub	0.031624	0.151	0.040666	0.058
Iron.mg.L.	0.015325	0.392	0.03173	0.077
For_Decid_	0.036446	0.097	0.039162	0.078
Magnesium.mg.L.	0.07061	0.002	0.029092	0.083
Succite.uM.	0.022985	0.186	0.030503	0.087
Calcium.mg.L.	0.083272	0.001	0.028879	0.106
Cobalt.mg.L.	0.015132	0.409	0.029403	0.12
LU_Forest	0.042363	0.037	0.033163	0.123
For_Mix_43	0.07677	0.001	0.033559	0.128
Dev_OS_21	0.048337	0.021	0.031449	0.171
Nitrate.mg.L.	0.02158	0.152	0.021001	0.181
LU_LowVeg	0.035406	0.095	0.030294	0.188
Butyrate.uM.	0.033125	0.074	0.022243	0.196
Strontium.mg.L.	0.021543	0.213	0.021063	0.21
Calcium.ICP..mg.L.	0.019281	0.259	0.020977	0.214
Pyruvate.uM.	0.041512	0.03	0.021083	0.227
LU_Agric	0.051563	0.02	0.027545	0.241
Pasture_81	0.041306	0.062	0.025974	0.268
Potassium.mg.L.	0.037664	0.058	0.020149	0.285
Oxalate.uM.	0.011158	0.648	0.020321	0.29
Lithium.mg.L.	0.020869	0.277	0.01739	0.378
Sulfate.uM.	0.042383	0.016	0.013704	0.453
Formate.uM.	0.010945	0.677	0.015742	0.465
Potassium.ICP.mg.L.	0.018669	0.295	0.013913	0.479
Chloride.mg.L.	0.068935	0.001	0.011196	0.571
Cultivat_8	0.069903	0.003	0.01721	0.592
Lactate.uM.	0.038874	0.046	0.012018	0.639
For_Everg_	0.099795	0.001	0.015378	0.739
Emerg_Wet_	0.087324	0.003	0.014891	0.769
Sodium.mg.L.	0.017703	0.358	0.008633	0.859
Sulfur.mg.L.	0.008432	0.782	0.006857	0.882
AreaSqKm	0.101302	0.001	0.008743	0.987
Sodium.ICP..mg.L.	0.011051	0.586	0.00423	0.998
pH	0.661692	0.001	NA	NA
Nitrite.mg.L.	0.022047	0.27	NA	NA
Ammonium.mg.L.	NA	NA	NA	NA
Arsenic.mg.L.	NA	NA	NA	NA
Chromium.mg.L.	NA	NA	NA	NA
Fumarate.uM.	NA	NA	NA	NA
Lead.mg.L.	NA	NA	NA	NA
Oxalate.mg.L.	NA	NA	NA	NA
Phosphate.mg.L.	NA	NA	NA	NA
Barren_31	0.075634	0.002	NA	NA
Dev_LI_22	0.014905	0.773	NA	NA
Dev_MI_23	0.067865	0.005	NA	NA
Grassland_	0.073568	0.004	NA	NA
KMtoWellPa	0.096167	0.001	NA	NA
UH_Active	0.107807	0.001	NA	NA
Water_11	0.085571	0.001	NA	NA
WellPad_Ac	0.104939	0.001	NA	NA

## Sheet: S.Table4C
Supplemental Table 4C: Geochemistry and land coverage Adonis results water 16S rRNA gene UOG dataset
Measurement	R2	p	R2_w_UOG	p_w_UOG
LU_Develop	0.023387	0.869	0.171057	0.004
Iron.mg.L.	0.060387	0.266	0.160137	0.006
For_Mix_43	0.109034	0.033	0.132193	0.019
ShrubScrub	0.02372	0.851	0.125279	0.026
Magnesium.mg.L.	0.028332	0.83	0.090294	0.1
For_Decid_	0.119851	0.026	0.083577	0.121
Calcium.mg.L.	0.049172	0.448	0.08333	0.138
Woody_Wet_	0.034716	0.668	0.077988	0.156
Emerg_Wet_	0.087449	0.117	0.07215	0.176
TDS.mg.L.	0.060461	0.321	0.070609	0.205
Temp.C.	0.049441	0.417	0.073202	0.221
Conductivity.uS.cm.	0.054342	0.387	0.070399	0.246
Sodium.mg.L.	0.036504	0.669	0.06596	0.246
Lithium.mg.L.	0.01856	0.93	0.074324	0.269
For_Everg_	0.08373	0.11	0.064071	0.273
Chloride.mg.L.	0.059144	0.343	0.064748	0.306
Cultivat_8	0.049872	0.396	0.056154	0.345
LU_WaterWe	0.145749	0.011	0.050209	0.366
Fluoride.mg.L.	0.030458	0.785	0.059648	0.379
Grassland_	0.05077	0.422	0.054133	0.391
Dev_OS_21	0.092804	0.088	0.051325	0.41
LU_Agric	0.102595	0.059	0.051408	0.421
Calcium.ICP..mg.L.	0.131493	0.03	0.046829	0.506
Sulfur.mg.L.	0.099666	0.13	0.042421	0.57
Lactate.uM.	0.029446	0.838	0.042915	0.583
AreaSqKm	0.06066	0.308	0.039641	0.593
Strontium.mg.L.	0.141788	0.019	0.038231	0.603
Acetate.uM.	0.048918	0.485	0.041435	0.604
pH	0.075363	0.21	0.038242	0.618
DO.mg.L.	0.029627	0.802	0.039627	0.631
Potassium.mg.L.	0.041914	0.619	0.039154	0.644
Potassium.ICP.mg.L.	0.094086	0.167	0.035268	0.695
LU_LowVeg	0.055254	0.409	0.034164	0.725
Sodium.ICP..mg.L.	0.15993	0.011	0.03257	0.731
Fumarate.uM.	0.034662	0.759	0.034866	0.744
Barren_31	0.050575	0.414	0.031189	0.772
Formate.uM.	0.059149	0.361	0.032389	0.776
Pasture_81	0.135682	0.021	0.02781	0.831
Chromium.mg.L.	0.062794	0.286	0.028981	0.847
Pyruvate.uM.	0.029785	0.847	0.027965	0.863
Oxalate.uM.	0.018562	0.984	0.028852	0.876
LU_Forest	0.068398	0.267	0.025803	0.892
Sulfate.uM.	0.068128	0.291	0.025965	0.902
Nitrate.mg.L.	0.088623	0.159	0.025106	0.915
Succite.uM.	0.100114	0.101	NA	NA
Barium.mg.L.	0.073397	0.24	NA	NA
Nitrite.mg.L.	0.061913	0.299	NA	NA
Zinc.mg.L.	0.045543	0.518	NA	NA
Phosphate.mg.L.	0.034083	0.749	NA	NA
Ammonium.mg.L.	NA	NA	NA	NA
Arsenic.mg.L.	NA	NA	NA	NA
Bromide.mg.L.	NA	NA	NA	NA
Butyrate.uM.	NA	NA	NA	NA
Cobalt.mg.L.	NA	NA	NA	NA
Lead.mg.L.	NA	NA	NA	NA
Nickel.mg.L.	NA	NA	NA	NA
Oxalate.mg.L.	NA	NA	NA	NA
Propiote.uM.	NA	NA	NA	NA
Dev_LI_22	0.084665	0.137	NA	NA
Dev_MI_23	0.049398	0.449	NA	NA
KMtoWellPa	0.074822	0.163	NA	NA
UH_Active	0.043501	0.515	NA	NA
Water_11	0.082559	0.143	NA	NA
WellPad_Ac	0.049804	0.444	NA	NA

## Sheet: S.Table4D
Supplemental Table 4D: Geochemistry and land coverage Adonis results water 16S rRNA gene PAIRED dataset
Measurement	R2	p	R2_w_UOG	p_w_UOG
Lithium.mg.L.	0.047972	0.749	0.161158	0.078
LU_Develop	0.038928	0.917	0.073531	0.561
pH	0.133458	0.171	0.067423	0.563
ShrubScrub	0.038303	0.927	0.070854	0.581
Magnesium.mg.L.	0.038248	0.954	0.071476	0.618
Calcium.mg.L.	0.037607	0.962	0.063368	0.713
DO.mg.L.	0.105679	0.309	0.057466	0.746
For_Decid_	0.047257	0.876	0.056604	0.768
TDS.mg.L.	0.05724	0.754	0.057067	0.772
Fluoride.mg.L.	0.097511	0.458	0.064252	0.773
Dev_OS_21	0.044491	0.895	0.055054	0.803
For_Mix_43	0.077328	0.562	0.052843	0.805
Emerg_Wet_	0.086416	0.419	0.054631	0.81
AreaSqKm	0.074302	0.54	0.053575	0.817
Acetate.uM.	0.091266	0.479	0.056972	0.818
Conductivity.uS.cm.	0.062386	0.702	0.052243	0.825
LU_LowVeg	0.050016	0.848	0.054816	0.831
LU_Forest	0.034031	0.973	0.053366	0.835
Oxalate.uM.	0.030035	0.992	0.060311	0.838
Chloride.mg.L.	0.096306	0.431	0.058219	0.841
Formate.uM.	0.073506	0.614	0.058151	0.849
LU_WaterWe	0.116149	0.296	0.045325	0.88
Sodium.mg.L.	0.038055	0.944	0.05001	0.9
Potassium.mg.L.	0.036498	0.981	0.049326	0.912
Nitrate.mg.L.	0.049192	0.899	0.048149	0.923
Sulfate.uM.	0.080018	0.594	0.04716	0.926
Temp.C.	0.087666	0.428	0.040645	0.932
Woody_Wet_	0.124476	0.285	0.038409	0.956
Strontium.mg.L.	0.192962	0.027	NA	NA
Sodium.ICP..mg.L.	0.20635	0.033	NA	NA
Potassium.ICP.mg.L.	0.179245	0.048	NA	NA
Calcium.ICP..mg.L.	0.171991	0.073	NA	NA
Succite.uM.	0.160553	0.102	NA	NA
Sulfur.mg.L.	0.144418	0.194	NA	NA
Oxalate.mg.L.	0.139023	0.197	NA	NA
Iron.mg.L.	0.13992	0.244	NA	NA
Zinc.mg.L.	0.137144	0.282	NA	NA
Chromium.mg.L.	0.107881	0.351	NA	NA
Barium.mg.L.	0.075727	0.533	NA	NA
Fumarate.uM.	0.079098	0.554	NA	NA
Nitrite.mg.L.	0.070746	0.649	NA	NA
Pyruvate.uM.	0.055367	0.719	NA	NA
Lactate.uM.	0.05319	0.777	NA	NA
Phosphate.mg.L.	0.037242	0.935	NA	NA
Ammonium.mg.L.	NA	NA	NA	NA
Arsenic.mg.L.	NA	NA	NA	NA
Bromide.mg.L.	NA	NA	NA	NA
Butyrate.uM.	NA	NA	NA	NA
Cobalt.mg.L.	NA	NA	NA	NA
Lead.mg.L.	NA	NA	NA	NA
Nickel.mg.L.	NA	NA	NA	NA
Propiote.uM.	NA	NA	NA	NA
Barren_31	0.076313	0.473	NA	NA
Cultivat_8	0.053536	0.747	NA	NA
Dev_LI_22	0.075792	0.533	NA	NA
Dev_MI_23	0.079563	0.467	NA	NA
For_Everg_	0.099865	0.278	NA	NA
Grassland_	0.054428	0.745	NA	NA
KMtoWellPa	0.090285	0.369	NA	NA
LU_Agric	0.08197	0.449	NA	NA
Pasture_81	0.136028	0.174	NA	NA
UH_Active	0.044734	0.868	NA	NA
Water_11	0.108102	0.289	NA	NA
WellPad_Ac	0.079649	0.44	NA	NA

## Sheet: S.Table4E
Supplemental Table 4E: Geochemistry and land coverage Adonis results metatranscriptomics derived microbial composition UOG dataset
Measurement	R2	p	R2_w_UOG	p_w_UOG
LU_Develop	0.0295	0.255	0.222609	0.001
Woody_Wet_	0.033153	0.232	0.188517	0.001
Temp.C.	0.090723	0.012	0.136773	0.003
TDS.mg.L.	0.094595	0.008	0.09994	0.015
ShrubScrub	0.031723	0.311	0.080086	0.016
For_Decid_	0.194981	0.001	0.068257	0.021
Conductivity.uS.cm.	0.151251	0.001	0.07535	0.032
Oxalate.uM.	0.119018	0.007	0.083698	0.037
Acetate.uM.	0.081641	0.055	0.07477	0.056
For_Mix_43	0.189837	0.001	0.047876	0.064
DO.mg.L.	0.068773	0.043	0.069124	0.065
Pyruvate.uM.	0.038073	0.385	0.071075	0.077
Fluoride.mg.L.	0.140352	0.005	0.070719	0.088
Nitrate.mg.L.	0.053692	0.123	0.057287	0.11
Dev_OS_21	0.115554	0.002	0.046453	0.122
Potassium.mg.L.	0.029593	0.581	0.063406	0.137
Butyrate.uM.	0.100263	0.028	0.061832	0.138
LU_WaterWe	0.184729	0.001	0.039565	0.176
Sulfur.mg.L.	0.013373	0.922	0.050159	0.226
Chloride.mg.L.	0.072749	0.041	0.040644	0.259
Propiote.uM.	0.061335	0.127	0.048359	0.278
Bromide.mg.L.	0.052293	0.141	0.040339	0.309
Succite.uM.	0.029354	0.586	0.046921	0.321
LU_Forest	0.069463	0.043	0.031896	0.362
Calcium.mg.L.	0.145745	0.004	0.037601	0.368
LU_LowVeg	0.055765	0.096	0.030563	0.38
pH	0.102591	0.026	0.033145	0.384
Calcium.ICP..mg.L.	0.066678	0.099	0.031108	0.401
For_Everg_	0.194143	0.001	0.02376	0.414
Potassium.ICP.mg.L.	0.114815	0.01	0.029293	0.438
Lithium.mg.L.	0.018086	0.894	0.034686	0.453
Sodium.ICP..mg.L.	0.069051	0.097	0.032606	0.466
Magnesium.mg.L.	0.176987	0.001	0.027864	0.466
Sodium.mg.L.	0.051731	0.224	0.034283	0.487
Cultivat_8	0.168939	0.002	0.021734	0.521
Strontium.mg.L.	0.075958	0.062	0.024403	0.525
Emerg_Wet_	0.188319	0.001	0.020828	0.542
Sulfate.uM.	0.047179	0.214	0.025089	0.562
Formate.uM.	0.064448	0.136	0.027743	0.606
Iron.mg.L.	0.043699	0.31	0.025718	0.637
LU_Agric	0.136925	0.001	0.017616	0.653
Pasture_81	0.107114	0.005	0.018776	0.682
AreaSqKm	0.17828	0.001	0.016891	0.682
Zinc.mg.L.	0.088584	0.048	0.014714	0.767
Nickel.mg.L.	0.080234	0.084	0.014774	0.77
Barium.mg.L.	0.072708	0.144	0.013666	0.795
Lactate.uM.	0.147935	0.007	0.006096	0.991
Barren_31	0.069198	0.052	N/A	N/A
Dev_LI_22	0.039178	0.229	N/A	N/A
Dev_MI_23	0.12419	0.002	N/A	N/A
Grassland_	0.100525	0.007	N/A	N/A
KMtoWellPa	0.139248	0.001	N/A	N/A
UH_Active	0.095659	0.007	N/A	N/A
Water_11	0.138305	0.002	N/A	N/A
WellPad_Ac	0.177838	0.001	N/A	N/A
Nitrite.mg.L.	0.098819	0.015	NA	NA
Cobalt.mg.L.	0.02779	0.406	NA	NA
Ammonium.mg.L.	NA	NA	NA	NA
Arsenic.mg.L.	NA	NA	NA	NA
Chromium.mg.L.	NA	NA	NA	NA
Fumarate.uM.	NA	NA	NA	NA
Lead.mg.L.	NA	NA	NA	NA
Oxalate.mg.L.	NA	NA	NA	NA
Phosphate.mg.L.	NA	NA	NA	NA

## Sheet: S.Table4F
Supplemental Table 4F: Geochemistry and land coverage Adonis results metatranscriptomics derived microbial composition PAIRED dataset
Measurement	R2	p	R2_w_UOG	p_w_UOG
Potassium.mg.L.	0.088983	0.018	0.273014	0.001
LU_WaterWe	0.080034	0.03	0.214508	0.001
Woody_Wet_	0.084405	0.021	0.206079	0.001
Temp.C.	0.135255	0.006	0.165557	0.001
Pyruvate.uM.	0.07951	0.066	0.185936	0.002
Oxalate.uM.	0.191683	0.001	0.135323	0.002
DO.mg.L.	0.11383	0.009	0.133423	0.007
Sulfur.mg.L.	0.027234	0.561	0.171132	0.01
LU_LowVeg	0.111733	0.013	0.098358	0.011
TDS.mg.L.	0.124246	0.005	0.12646	0.012
For_Decid_	0.130742	0.005	0.093276	0.017
Sulfate.uM.	0.058408	0.178	0.108841	0.018
Fluoride.mg.L.	0.216562	0.001	0.096378	0.026
Potassium.ICP.mg.L.	0.170279	0.002	0.10539	0.027
pH	0.203182	0.002	0.080621	0.027
Dev_OS_21	0.275237	0.001	0.088158	0.029
ShrubScrub	0.031074	0.478	0.083457	0.05
Butyrate.uM.	0.148558	0.2	0.087561	0.052
LU_Develop	0.031349	0.491	0.080294	0.054
Nitrate.mg.L.	0.054026	0.196	0.076769	0.056
Sodium.mg.L.	0.085602	0.08	0.076636	0.098
Sodium.ICP..mg.L.	0.164434	0.003	0.066385	0.098
Propiote.uM.	0.158605	0.012	0.075067	0.145
Calcium.ICP..mg.L.	0.136646	0.019	0.072641	0.15
LU_Forest	0.091781	0.021	0.057346	0.156
Lithium.mg.L.	0.041861	0.409	0.076979	0.157
Strontium.mg.L.	0.170636	0.008	0.065451	0.169
For_Mix_43	0.069938	0.092	0.058336	0.18
Conductivity.uS.cm.	0.142023	0.003	0.054846	0.188
Acetate.uM.	0.167507	0.004	0.117791	0.2
For_Everg_	0.224149	0.001	0.038287	0.259
Calcium.mg.L.	0.153747	0.012	0.055204	0.281
Bromide.mg.L.	0.058775	0.186	0.041908	0.289
Chloride.mg.L.	0.038832	0.428	0.048257	0.299
Emerg_Wet_	0.253353	0.001	0.035878	0.309
Magnesium.mg.L.	0.2295	0.002	0.046692	0.318
Cultivat_8	0.232845	0.001	0.035933	0.33
Succite.uM.	0.069375	0.17	0.042538	0.446
LU_Agric	0.142751	0.005	0.033752	0.452
Formate.uM.	0.115168	0.06	0.042746	0.453
Pasture_81	0.080587	0.056	0.03524	0.459
AreaSqKm	0.234204	0.002	0.02711	0.502
Iron.mg.L.	0.083688	0.19	0.030549	0.588
Lactate.uM.	0.207963	0.004	0.010624	0.977
Barren_31	0.074275	0.088	N/A	N/A
Dev_LI_22	0.125037	0.011	N/A	N/A
Dev_MI_23	0.275237	0.001	N/A	N/A
Grassland_	0.08598	0.037	N/A	N/A
KMtoWellPa	0.193944	0.001	N/A	N/A
UH_Active	0.124418	0.007	N/A	N/A
Water_11	0.217908	0.001	N/A	N/A
WellPad_Ac	0.251841	0.001	N/A	N/A
Nitrite.mg.L.	0.143084	0.007	NA	NA
Zinc.mg.L.	0.052942	0.211	NA	NA
Nickel.mg.L.	0.052942	0.226	NA	NA
Barium.mg.L.	0.052942	0.25	NA	NA
Cobalt.mg.L.	0.052942	0.274	NA	NA
Ammonium.mg.L.	NA	NA	NA	NA
Arsenic.mg.L.	NA	NA	NA	NA
Chromium.mg.L.	NA	NA	NA	NA
Fumarate.uM.	NA	NA	NA	NA
Lead.mg.L.	NA	NA	NA	NA
Oxalate.mg.L.	NA	NA	NA	NA
Phosphate.mg.L.	NA	NA	NA	NA

[truncated: 83 more sheets: S.Table4G, S.Table4H, S.Table4I, S.Table4J, S.Table5, S.Table6A, S.Table6B, S.Table6C, S.Table6D, S.Table6E, S.Table6F, S.Table6G, S.Table6H, S.Table6I, S.Table6J, S.Table6K, S.Table6L, S.Table6M, S.Table6N, S.Table6O …]
