# Supplementary material for: Geochemistry and Multiomics Data Differentiate Streams in Pennsylvania Based on Unconventional Oil and Gas Activity
Source: Microbiol Spectr. 2022 Aug 18;10(5):e00770-22. doi: 10.1128/spectrum.00770-22 (PMC9603415; doi:10.1128/spectrum.00770-22)
Supplement: Supplemental file 3 — Table S9A to I. Download spectrum.00770-22-s0003.xlsx, XLSX file, 4.9 MB [file spectrum.00770-22-s0003.xlsx]

## Sheet: S.Table9A
Supplemental Table 9A: Random forest predictors, land cover and geochemistry UOG dataset
Predictor_ID	GiniAvg	Predictor_Rank
AreaSqKm	0.413237	1
Barium.mg.L.	0.24406	2
Water_11	0.215769	3
Sulfur.mg.L.	0.209923	4
Sodium.ICP..mg.L.	0.180157	5
Barren_31	0.160429	6
Calcium.mg.L.	0.151485	7
Temp.C.	0.150371	8
LU_Forest	0.132545	9
TDS.mg.L.	0.130044	10
Magnesium.mg.L.	0.128587	11
Sulfate.uM.	0.125432	12
LU_WaterWe	0.124751	13
Woody_Wet_	0.124081	14
Iron.mg.L.	0.12206	15
Grassland_	0.113731	16
Strontium.mg.L.	0.108411	17
For_Mix_43	0.10294	18
Conductivity.uS.cm.	0.100769	19
Dev_LI_22	0.0902746	20
Calcium.ICP..mg.L.	0.0900655	21
Formate.uM.	0.0728508	22
LU_LowVeg	0.0725292	23
Pasture_81	0.0714194	24
LU_Develop	0.0692297	25
Oxalate.uM.	0.0672011	26
Emerg_Wet_	0.0642149	27
Chloride.mg.L.	0.0615887	28
For_Decid_	0.0613702	29
LU_Agric	0.0591045	30
Sodium.mg.L.	0.0587141	31
Potassium.ICP.mg.L.	0.0514086	32
Dev_OS_21	0.0511229	33
pH	0.0505124	34
Nitrate.mg.L.	0.0503703	35
DO.mg.L.	0.0500412	36
For_Everg_	0.0484868	37
Cultivat_8	0.0402066	38
ShrubScrub	0.0387724	39
Potassium.mg.L.	0.037365	40
Acetate.uM.	0.0328441	41
Fluoride.mg.L.	0.0296383	42
Dev_MI_23	0.0226531	43
Zinc.mg.L.	0.0201978	44
Lactate.uM.	0.0172084	45
Nitrite.mg.L.	0.0124839	46
Fumarate.uM.	0.00609216	47
Pyruvate.uM.	0.00362963	48
Chromium.mg.L.	0.00172259	49
Lithium.mg.L.	0.00128832	50
Phosphate.mg.L.	0.000653384	51
Succite.uM.	0.000400244	52
Ammonium.mg.L.	0	53
Arsenic.mg.L.	0	54
Bromide.mg.L.	0	55
Butyrate.uM.	0	56
Cobalt.mg.L.	0	57
Lead.mg.L.	0	58
Nickel.mg.L.	0	59
Oxalate.mg.L.	0	60
Propiote.uM.	0	61
Oxalate.mg.L.	0	62
Propiote.uM.	0	63

## Sheet: S.Table9B
Supplemental Table 9B: Random forest predictors, land cover and geochemistry PAIRED dataset
Predictor_ID	GiniAvg	Predictor_Rank
For_Mix_43	0.056363	1
Strontium.mg.L.	0.056055	2
Chloride.mg.L.	0.0558337	3
For_Everg_	0.0556553	4
AreaSqKm	0.0556333	5
Potassium.ICP.mg.L.	0.0493863	6
Sulfur.mg.L.	0.047896	7
For_Decid_	0.042167	8
DO.mg.L.	0.042165	9
Sodium.ICP..mg.L.	0.0420767	10
ShrubScrub	0.041683	11
LU_Develop	0.0416087	12
Calcium.ICP..mg.L.	0.0414003	13
LU_WaterWe	0.0411613	14
Woody_Wet_	0.040874	15
Magnesium.mg.L.	0.0401487	16
Calcium.mg.L.	0.0398917	17
Sulfate.uM.	0.0377253	18
Barren_31	0.0370807	19
Grassland_	0.0367073	20
Sodium.mg.L.	0.035992	21
Water_11	0.0352537	22
Emerg_Wet_	0.0346743	23
Iron.mg.L.	0.0344267	24
Temp.C.	0.034088	25
Acetate.uM.	0.0337957	26
pH	0.0337307	27
Potassium.mg.L.	0.0298	28
Dev_OS_21	0.028566	29
Nitrate.mg.L.	0.027759	30
LU_LowVeg	0.0276107	31
Formate.uM.	0.0273603	32
TDS.mg.L.	0.0245117	33
Conductivity.uS.cm.	0.024496	34
Oxalate.uM.	0.0229577	35
Barium.mg.L.	0.022047	36
LU_Agric	0.019925	37
Pasture_81	0.019887	38
Fluoride.mg.L.	0.0156693	39
Zinc.mg.L.	0.015508	40
LU_Forest	0.0146247	41
Cultivat_8	0.013035	42
Lactate.uM.	0.010539	43
Dev_LI_22	0.009449	44
Nitrite.mg.L.	0.00138667	45
Fumarate.uM.	0.000303333	46
Succite.uM.	0.000235333	47
Pyruvate.uM.	0.000225	48
Chromium.mg.L.	0.000217	49
Dev_MI_23	0.000215	50
Lithium.mg.L.	0.000199	51
Ammonium.mg.L.	0	52
Arsenic.mg.L.	0	53
Bromide.mg.L.	0	54
Butyrate.uM.	0	55
Cobalt.mg.L.	0	56
Lead.mg.L.	0	57
Nickel.mg.L.	0	58
Oxalate.mg.L.	0	59
Phosphate.mg.L.	0	60
Propiote.uM.	0	61
Phosphate.mg.L.	0	62
Propiote.uM.	0	63

## Sheet: S.Table9C
Supplemental Table 9C: Random forest predictors, land cover and geochemistry BALANCED dataset
Predictor_ID	GiniAvg	Predictor_Rank
Chloride.mg.L.	0.0363727	1
LU_WaterWe	0.0361787	2
For_Everg_	0.036082	3
For_Decid_	0.0359747	4
Water_11	0.0359433	5
Pasture_81	0.035926	6
LU_LowVeg	0.03589	7
Calcium.ICP..mg.L.	0.0358313	8
Calcium.mg.L.	0.0357513	9
LU_Forest	0.03572	10
Woody_Wet_	0.035658	11
Dev_OS_21	0.0356567	12
Sodium.ICP..mg.L.	0.03565	13
Emerg_Wet_	0.0355707	14
Magnesium.mg.L.	0.0355467	15
Strontium.mg.L.	0.035534	16
Cultivat_8	0.0355173	17
LU_Agric	0.0354287	18
For_Mix_43	0.0354067	19
Dev_LI_22	0.035246	20
AreaSqKm	0.0351793	21
Sodium.mg.L.	0.0323007	22
Temp.C.	0.031734	23
Conductivity.uS.cm.	0.0316067	24
TDS.mg.L.	0.03142	25
Potassium.ICP.mg.L.	0.0314113	26
Sulfur.mg.L.	0.030636	27
Acetate.uM.	0.027548	28
Sulfate.uM.	0.0270713	29
LU_Develop	0.0268607	30
ShrubScrub	0.0267807	31
DO.mg.L.	0.0267593	32
Formate.uM.	0.026206	33
Iron.mg.L.	0.0259087	34
pH	0.0250553	35
Nitrate.mg.L.	0.0242913	36
Oxalate.uM.	0.023462	37
Potassium.mg.L.	0.022686	38
Barren_31	0.020972	39
Grassland_	0.0198893	40
Fluoride.mg.L.	0.0175473	41
Barium.mg.L.	0.0124407	42
Zinc.mg.L.	0.0110293	43
Lactate.uM.	0.00961133	44
Nitrite.mg.L.	0.00941733	45
Chromium.mg.L.	0.00280267	46
Dev_MI_23	0.002646	47
Lithium.mg.L.	0.00260067	48
Succite.uM.	0.00257467	49
Ammonium.mg.L.	0	50
Arsenic.mg.L.	0	51
Bromide.mg.L.	0	52
Butyrate.uM.	0	53
Cobalt.mg.L.	0	54
Fumarate.uM.	0	55
Lead.mg.L.	0	56
Nickel.mg.L.	0	57
Oxalate.mg.L.	0	58
Phosphate.mg.L.	0	59
Propiote.uM.	0	60
Pyruvate.uM.	0	61

## Sheet: S.Table9D
Supplemental Table 9D: Random forest predictors, 16S rRNA sediment UOG dataset
Predictor_ID	GiniAvg	Taxonomy	Predictor_Rank
3da13822a4e59d2d70a6ec427c82e650	0.0795569	D_0__Bacteria; D_1__Proteobacteria; D_2__Alphaproteobacteria; D_3__Rhizobiales; D_4__Xanthobacteraceae	1
c5e54fbde810694d472e2f8a49332727	0.0721887	D_0__Bacteria; D_1__Acidobacteria; D_2__Subgroup 17; D_3__uncultured Acidobacteria bacterium; D_4__uncultured Acidobacteria bacterium; D_5__uncultured Acidobacteria bacterium; D_6__uncultured Acidobacteria bacterium	2
a3ebd8312376a8b41412b6374a013b52	0.0705376	D_0__Bacteria; D_1__Planctomycetes; D_2__Planctomycetacia; D_3__Planctomycetales; D_4__uncultured; D_5__uncultured Planctomyces sp.; D_6__uncultured Planctomyces sp.	3
525d1e6c7837caaa2dbabd4df1c68643	0.0693909	D_0__Bacteria; D_1__Acidobacteria; D_2__Subgroup 6	4
d1b11316c1423d3254ad8b87f32f536d	0.0633358	D_0__Bacteria; D_1__Planctomycetes; D_2__Planctomycetacia; D_3__Gemmatales; D_4__Gemmataceae; D_5__uncultured; D_6__uncultured Zavarzinella sp.	5
36d2dbe650651d09e5aee8da4b563b03	0.0594821	D_0__Bacteria; D_1__Proteobacteria; D_2__Deltaproteobacteria; D_3__Myxococcales; D_4__Sandaracinaceae; D_5__uncultured	6
5bbef2067a9bd4a64fcf23c1a023e1b7	0.0589998	D_0__Bacteria; D_1__Acidobacteria; D_2__Subgroup 17	7
39e821d16a5089c3b41b2fa6d7a91bd8	0.0576194	D_0__Bacteria; D_1__Proteobacteria; D_2__Alphaproteobacteria; D_3__Rhizobiales; D_4__Rhizobiales Incertae Sedis; D_5__uncultured	8
1557b39f81eb0ae15538ba06a511ff46	0.0555691	D_0__Bacteria; D_1__Planctomycetes; D_2__Planctomycetacia; D_3__Gemmatales; D_4__Gemmataceae; D_5__uncultured; D_6__uncultured bacterium	9
fec897381d27796e074c6c9b05a1de93	0.0553422	D_0__Bacteria; D_1__Proteobacteria; D_2__Alphaproteobacteria; D_3__Caulobacterales; D_4__Caulobacteraceae; D_5__Phenylobacterium	10
61fee11b53b52bd165536d4d187ece00	0.0544245	D_0__Bacteria; D_1__FCPU426; D_2__uncultured bacterium; D_3__uncultured bacterium; D_4__uncultured bacterium; D_5__uncultured bacterium; D_6__uncultured bacterium	11
b7ac0bc559a12538548ef7ce2f485586	0.0540652	D_0__Bacteria; D_1__Actinobacteria; D_2__Acidimicrobiia; D_3__IMCC26256; D_4__uncultured Ferrimicrobium sp.; D_5__uncultured Ferrimicrobium sp.; D_6__uncultured Ferrimicrobium sp.	12
a79df03c29d5421b97a241db52f4f4ab	0.0513292	D_0__Bacteria; D_1__Proteobacteria; D_2__Gammaproteobacteria; D_3__Betaproteobacteriales; D_4__SC-I-84	13
e3620a87443a142150a1b20a237c48a2	0.0510902	D_0__Bacteria; D_1__Proteobacteria; D_2__Alphaproteobacteria; D_3__Rhizobiales; D_4__Xanthobacteraceae; D_5__Pseudolabrys	14
5e153fe1a4aaac0e26063204e004bf3c	0.0508528	D_0__Bacteria; D_1__Planctomycetes; D_2__Planctomycetacia; D_3__Planctomycetales; D_4__uncultured; D_5__uncultured Planctomyces sp.; D_6__uncultured Planctomyces sp.	15
c60262a210173d6a6605e298797827d3	0.0497831	D_0__Bacteria; D_1__Planctomycetes; D_2__Planctomycetacia; D_3__Gemmatales; D_4__Gemmataceae; D_5__uncultured; D_6__metagenome	16
5f16e9a69d5ec1d1585829725f526130	0.0495279	D_0__Bacteria; D_1__Proteobacteria; D_2__Alphaproteobacteria; D_3__Rhizobiales; D_4__Hyphomicrobiaceae; D_5__Hyphomicrobium; D_6__uncultured bacterium	17
3565ec10e8e397a84e8175d16e8efa83	0.049416	D_0__Bacteria; D_1__Actinobacteria; D_2__Acidimicrobiia; D_3__Microtrichales; D_4__Ilumatobacteraceae; D_5__CL500-29 marine group; D_6__metagenome	18
c45f2f640adb30160baec7494118895a	0.0493205	D_0__Bacteria; D_1__Actinobacteria; D_2__Thermoleophilia; D_3__Gaiellales; D_4__uncultured; D_5__uncultured bacterium; D_6__uncultured bacterium	19
497410d6fd55e49412a7aed1f2f9e0b6	0.0486305	D_0__Bacteria; D_1__Proteobacteria; D_2__Gammaproteobacteria; D_3__Betaproteobacteriales; D_4__SC-I-84; D_5__metagenome; D_6__metagenome	20
de88af7a3be7cb941d782f50c4940895	0.0479615	D_0__Bacteria; D_1__Acidobacteria; D_2__Acidobacteriia; D_3__Acidobacteriales; D_4__uncultured	21
4d56ab10677542b64bfd38155d4e3305	0.0459882	D_0__Bacteria; D_1__Acidobacteria; D_2__Subgroup 6	22
6affbe3bb6d1149a434bb0b0cbf7fa4a	0.0439949	D_0__Bacteria; D_1__Planctomycetes; D_2__Planctomycetacia; D_3__Gemmatales; D_4__Gemmataceae; D_5__uncultured; D_6__uncultured bacterium	23
94b2b5966d9e160713ab248417dc4203	0.0437134	D_0__Bacteria; D_1__Proteobacteria; D_2__Alphaproteobacteria; D_3__Rhizobiales; D_4__Xanthobacteraceae; D_5__Bradyrhizobium	24
732a833cdb50a0bae584d3f3300416b6	0.0436156	D_0__Bacteria; D_1__Proteobacteria; D_2__Alphaproteobacteria; D_3__Rhizobiales; D_4__Methyloligellaceae; D_5__uncultured; D_6__uncultured Rhodobiaceae bacterium	25
9e4b2a6d44e377e3ae23abbe678d9540	0.0434534	D_0__Bacteria; D_1__Proteobacteria; D_2__Gammaproteobacteria; D_3__Betaproteobacteriales; D_4__Burkholderiaceae	26
8ebcc975d2770f7bd8491c328f7ee150	0.0422805	D_0__Bacteria; D_1__Planctomycetes; D_2__Planctomycetacia; D_3__Gemmatales; D_4__Gemmataceae; D_5__uncultured; D_6__uncultured bacterium	27
02509c508a590384d2eb727ed4f19b07	0.0421573	D_0__Bacteria; D_1__Proteobacteria; D_2__Gammaproteobacteria; D_3__Betaproteobacteriales	28
30f9b2a0467ca25673a4be290f274842	0.0421568	D_0__Bacteria; D_1__Proteobacteria; D_2__Deltaproteobacteria; D_3__Myxococcales; D_4__Haliangiaceae; D_5__Haliangium	29
466cdff6005dcc2faeaa225f5048174a	0.0420797	D_0__Bacteria; D_1__Proteobacteria; D_2__Alphaproteobacteria; D_3__Rhizobiales; D_4__Xanthobacteraceae; D_5__uncultured	30
f193f7233d39e288252d8758a9273208	0.0414944	D_0__Bacteria; D_1__Proteobacteria; D_2__Alphaproteobacteria; D_3__Rhizobiales; D_4__Xanthobacteraceae; D_5__uncultured	31
47c8c0a257d321c7b2f773468d938235	0.0414364	D_0__Bacteria; D_1__Chloroflexi; D_2__Ktedonobacteria; D_3__Ktedonobacterales; D_4__Ktedonobacteraceae; D_5__HSB OF53-F07	32
07155d961aea72ab502375b13ea42c76	0.04003	D_0__Bacteria; D_1__Proteobacteria; D_2__Deltaproteobacteria; D_3__Myxococcales; D_4__Haliangiaceae; D_5__Haliangium; D_6__uncultured proteobacterium	33
19f9f30d5492ed1f3f968da3d20389b1	0.0377111	D_0__Bacteria; D_1__Planctomycetes; D_2__Planctomycetacia; D_3__Gemmatales; D_4__Gemmataceae; D_5__uncultured	34
55b42430584cff5a340766cf9738c0f6	0.0374289	D_0__Bacteria; D_1__Planctomycetes; D_2__Planctomycetacia; D_3__Planctomycetales; D_4__uncultured; D_5__uncultured Planctomyces sp.; D_6__uncultured Planctomyces sp.	35
9f43a0b60ff7960c54c62839ee13a48a	0.0371854	D_0__Bacteria; D_1__Gemmatimonadetes; D_2__Gemmatimonadetes; D_3__Gemmatimonadales; D_4__Gemmatimonadaceae; D_5__Gemmatimonas	36
963302e67e9faf01912fdda9bd0e4784	0.0366478	D_0__Bacteria; D_1__Acidobacteria; D_2__Subgroup 6	37
9549232abaed81ba64a245b360e8afb5	0.0348235	D_0__Bacteria; D_1__Proteobacteria; D_2__Alphaproteobacteria; D_3__Rhizobiales; D_4__Rhizobiales Incertae Sedis; D_5__uncultured; D_6__uncultured bacterium	38
7d95d8417564fd29645c9844a7908af6	0.0340021	D_0__Bacteria; D_1__Proteobacteria; D_2__Alphaproteobacteria; D_3__Rhizobiales; D_4__Xanthobacteraceae; D_5__uncultured	39
3edc7b61505bbf5f3bfc1ce1c4406e44	0.0337485	D_0__Bacteria; D_1__Acidobacteria; D_2__Subgroup 6; D_3__uncultured Anaeromyxobacter sp.; D_4__uncultured Anaeromyxobacter sp.; D_5__uncultured Anaeromyxobacter sp.; D_6__uncultured Anaeromyxobacter sp.	40
cece44449e312ab2d0c3049a6c539fad	0.033461	D_0__Bacteria; D_1__Planctomycetes; D_2__Planctomycetacia; D_3__Gemmatales; D_4__Gemmataceae; D_5__uncultured	41
cc4fa9a30fb72ffe2170c798191b1aba	0.0331303	D_0__Bacteria; D_1__Proteobacteria; D_2__Deltaproteobacteria; D_3__Myxococcales; D_4__BIrii41; D_5__metagenome; D_6__metagenome	42
eaf08d4cad1939fdc724b3b600845b53	0.0328288	D_0__Bacteria; D_1__Planctomycetes; D_2__Planctomycetacia; D_3__Gemmatales; D_4__Gemmataceae; D_5__Fimbriiglobus	43
d8a8626db3b5815e1dd6750e4037d5c1	0.0324094	D_0__Bacteria; D_1__Planctomycetes; D_2__Planctomycetacia; D_3__Gemmatales; D_4__Gemmataceae; D_5__uncultured; D_6__uncultured bacterium	44
5df390383de1546795d7c52202910504	0.0318301	D_0__Bacteria; D_1__Proteobacteria; D_2__Gammaproteobacteria; D_3__Betaproteobacteriales; D_4__SC-I-84	45
57c4f3ede08667957471c9e2025b31ae	0.0316077	D_0__Bacteria; D_1__Acidobacteria; D_2__Subgroup 6	46
02ea5ec82f19361c276c9ce80973dd58	0.0312877	D_0__Bacteria; D_1__Proteobacteria; D_2__Deltaproteobacteria; D_3__Desulfarculales; D_4__Desulfarculaceae; D_5__uncultured	47
bf3a1a4c1b84ea31505d1050de6beab1	0.0304047	D_0__Bacteria; D_1__Proteobacteria; D_2__Alphaproteobacteria; D_3__Rhizobiales; D_4__Methyloligellaceae; D_5__uncultured	48
069b4f0977dd99bdaec8f255c2dbb568	0.0303558	D_0__Bacteria; D_1__Proteobacteria; D_2__Gammaproteobacteria; D_3__Betaproteobacteriales	49
63259e7676a57266f580b241647a68a9	0.0302165	D_0__Bacteria; D_1__Planctomycetes; D_2__Planctomycetacia; D_3__Gemmatales; D_4__Gemmataceae; D_5__Fimbriiglobus	50
5ec7000cf4a47f4e8431b2e684bd8e61	0.0301985	D_0__Bacteria; D_1__Latescibacteria; D_2__Latescibacteria; D_3__Latescibacterales; D_4__Latescibacteraceae; D_5__metagenome; D_6__metagenome	51
40fa96a2f7fc7b939f5eb0d52d7e5b3c	0.0300839	D_0__Bacteria; D_1__Proteobacteria; D_2__Gammaproteobacteria; D_3__Betaproteobacteriales; D_4__Nitrosomonadaceae; D_5__IS-44	52
5036be2c1a4fc1332d51a1e8e2a98b30	0.0295642	D_0__Bacteria; D_1__Proteobacteria; D_2__Alphaproteobacteria; D_3__Rhizobiales; D_4__Hyphomicrobiaceae; D_5__Pedomicrobium; D_6__uncultured Hyphomicrobiaceae bacterium	53
ab3f6a9e76fe8a6462db6cf738c9129d	0.0295596	D_0__Bacteria; D_1__Planctomycetes; D_2__Planctomycetacia; D_3__Gemmatales; D_4__Gemmataceae; D_5__uncultured; D_6__uncultured bacterium	54
3b38999bdbf762d48005d1e4f7a5de40	0.0295258	D_0__Bacteria; D_1__Actinobacteria; D_2__Actinobacteria; D_3__Corynebacteriales; D_4__Mycobacteriaceae; D_5__Mycobacterium	55
0be31311933b0d26d811dd5df11c8116	0.0294231	D_0__Bacteria; D_1__Acidobacteria; D_2__Subgroup 6; D_3__uncultured Anaeromyxobacter sp.; D_4__uncultured Anaeromyxobacter sp.; D_5__uncultured Anaeromyxobacter sp.; D_6__uncultured Anaeromyxobacter sp.	56
44e4b0e91c56013b45ab5ebd86deadcb	0.0294128	D_0__Bacteria; D_1__Proteobacteria; D_2__Deltaproteobacteria; D_3__Myxococcales; D_4__Sandaracinaceae; D_5__uncultured; D_6__metagenome	57
3d997dde9395195ea9e2cc34cb0a0d7b	0.0293277	D_0__Bacteria; D_1__Proteobacteria; D_2__Gammaproteobacteria; D_3__JG36-TzT-191	58
98852a5e450a49f665f8466da60a9f30	0.0290974	D_0__Bacteria; D_1__Planctomycetes; D_2__Planctomycetacia; D_3__Pirellulales; D_4__Pirellulaceae; D_5__uncultured	59
3735efaa015d97c55fbbc3d909a677ea	0.0289663	D_0__Bacteria; D_1__Proteobacteria; D_2__Alphaproteobacteria; D_3__Rhizobiales; D_4__Xanthobacteraceae; D_5__uncultured	60
3f6dcdf243b92b93480268bd0463c10d	0.0287141	D_0__Bacteria; D_1__Chloroflexi; D_2__Anaerolineae; D_3__RBG-13-54-9; D_4__uncultured bacterium; D_5__uncultured bacterium; D_6__uncultured bacterium	61
a7e43240e68ba87fbd1b0fb109758e5b	0.0284031	D_0__Bacteria; D_1__Acidobacteria; D_2__Subgroup 6	62
e2700aefa86b128937c05f4f4dd45b71	0.0281449	D_0__Bacteria; D_1__Acidobacteria; D_2__Subgroup 6	63
6919784959465ded336274e09abbd58b	0.0278542	D_0__Bacteria; D_1__Planctomycetes; D_2__Planctomycetacia; D_3__Gemmatales; D_4__Gemmataceae; D_5__uncultured; D_6__uncultured bacterium	64
df81a73e5b4152800afd8687425ee1cb	0.0278415	D_0__Bacteria; D_1__Proteobacteria; D_2__Alphaproteobacteria; D_3__Rhizobiales; D_4__Xanthobacteraceae; D_5__uncultured	65
752618de8c655033b311788feb2afa4e	0.0277983	D_0__Bacteria; D_1__Planctomycetes; D_2__Planctomycetacia; D_3__Pirellulales; D_4__Pirellulaceae; D_5__uncultured; D_6__uncultured Planctomycetaceae bacterium	66
4dabfa875dd92ade808512724ef674b9	0.0276072	D_0__Bacteria; D_1__Proteobacteria; D_2__Alphaproteobacteria; D_3__Rhizobiales; D_4__Hyphomicrobiaceae; D_5__uncultured; D_6__uncultured bacterium	67
2720bf53389fb08ed27156e6b5d21e00	0.0274365	D_0__Bacteria; D_1__Proteobacteria; D_2__Alphaproteobacteria; D_3__uncultured; D_4__uncultured Bradyrhizobiaceae bacterium; D_5__uncultured Bradyrhizobiaceae bacterium; D_6__uncultured Bradyrhizobiaceae bacterium	68
072265844db08817adbc465bb4f543e9	0.027361	D_0__Bacteria; D_1__Proteobacteria; D_2__Alphaproteobacteria; D_3__Rhizobiales; D_4__Xanthobacteraceae	69
dfce827dfc3873e2615ac0269bff6493	0.0272892	D_0__Bacteria; D_1__Proteobacteria; D_2__Gammaproteobacteria; D_3__Oceanospirillales; D_4__Pseudohongiellaceae; D_5__BIyi10	70
549a883be94c80e3941882c84e7953a3	0.0269768	D_0__Bacteria; D_1__Proteobacteria; D_2__Alphaproteobacteria; D_3__Rhizobiales; D_4__Hyphomicrobiaceae; D_5__Hyphomicrobium; D_6__metagenome	71
46f4436af04bcd98a7cc1a443d6f219c	0.0266851	D_0__Bacteria; D_1__Proteobacteria; D_2__Alphaproteobacteria; D_3__Rhizobiales; D_4__Hyphomicrobiaceae; D_5__Hyphomicrobium; D_6__uncultured Hyphomicrobiaceae bacterium	72
1fe4bbb329079fe6c6eb3a56bfeb74df	0.0266507	D_0__Bacteria; D_1__Proteobacteria; D_2__Gammaproteobacteria; D_3__JG36-TzT-191; D_4__uncultured bacterium; D_5__uncultured bacterium; D_6__uncultured bacterium	73
3a4517e1c206178cddb6959bf9b8ed9b	0.026149	D_0__Bacteria; D_1__Proteobacteria; D_2__Alphaproteobacteria; D_3__Reyranellales; D_4__Reyranellaceae; D_5__Reyranella	74
cd98bebc7cd29d008813bd847394c1f2	0.0252139	D_0__Bacteria; D_1__Chloroflexi; D_2__KD4-96; D_3__uncultured bacterium; D_4__uncultured bacterium; D_5__uncultured bacterium; D_6__uncultured bacterium	75
64585f574df8b513e0d630bde8b46097	0.0250987	D_0__Bacteria; D_1__Actinobacteria; D_2__Acidimicrobiia; D_3__Microtrichales; D_4__uncultured	76
bdc6b2e04197cd0807b9642cb29259df	0.024879	D_0__Bacteria; D_1__Proteobacteria; D_2__Alphaproteobacteria; D_3__Rhizobiales; D_4__Xanthobacteraceae; D_5__uncultured	77
eadb989cb6d2078c41c917570da51590	0.0247816	D_0__Bacteria; D_1__Verrucomicrobia; D_2__Verrucomicrobiae; D_3__Pedosphaerales; D_4__Pedosphaeraceae	78
e815840fdd9a6038d67c6878dbb3af8e	0.0246747	D_0__Bacteria; D_1__Proteobacteria; D_2__Alphaproteobacteria; D_3__uncultured; D_4__bacterium Ellin6089; D_5__bacterium Ellin6089; D_6__bacterium Ellin6089	79
d829bee4984f82ffc2453212157caf96	0.0245502	D_0__Bacteria; D_1__Proteobacteria; D_2__Alphaproteobacteria; D_3__Rhizobiales; D_4__Xanthobacteraceae; D_5__Bradyrhizobium	80
80f9f3bdae4b517bf7c41b79d006d94f	0.0244411	D_0__Bacteria; D_1__Proteobacteria; D_2__Gammaproteobacteria; D_3__Xanthomonadales; D_4__Rhodanobacteraceae; D_5__Rhodanobacter; D_6__uncultured Xanthomonadaceae bacterium	81
c175868a0542a2e76ea3d5f465004056	0.0242526	D_0__Bacteria; D_1__Proteobacteria; D_2__Gammaproteobacteria; D_3__Betaproteobacteriales; D_4__SC-I-84; D_5__uncultured Nitrosomonadaceae bacterium; D_6__uncultured Nitrosomonadaceae bacterium	82
1362785c3f824088a059e382664ea550	0.0239385	D_0__Bacteria; D_1__Proteobacteria; D_2__Alphaproteobacteria; D_3__Rhodobacterales; D_4__Rhodobacteraceae	83
ef44c71c5cdfaebba2d9d7f3ea71f937	0.0239073	D_0__Bacteria; D_1__Planctomycetes; D_2__Planctomycetacia; D_3__Planctomycetales; D_4__uncultured; D_5__uncultured planctomycete; D_6__uncultured planctomycete	84
fe0e2d0fa55b45a6942a6eff7fc557a8	0.023879	D_0__Bacteria; D_1__Proteobacteria; D_2__Alphaproteobacteria; D_3__Reyranellales; D_4__Reyranellaceae; D_5__Reyranella; D_6__uncultured bacterium	85
862ea2eb7e75fa866c7130944f1ee0fb	0.0238073	D_0__Bacteria; D_1__Proteobacteria; D_2__Deltaproteobacteria; D_3__Myxococcales; D_4__Phaselicystidaceae; D_5__Phaselicystis; D_6__uncultured bacterium	86
f433d7e08b128861d265c43bccbfb591	0.0237938	D_0__Bacteria; D_1__Proteobacteria; D_2__Alphaproteobacteria; D_3__Rhizobiales; D_4__Xanthobacteraceae; D_5__Rhodoplanes	87
33c3d72c5b6fefd810f1c8338d44bb8a	0.0236608	D_0__Bacteria; D_1__Chloroflexi	88
778398143819dbf39e7ec628f1690c72	0.0234766	D_0__Bacteria; D_1__Acidobacteria; D_2__Subgroup 6	89
5b2529faa44a3679b887ecd91b6b4149	0.0229269	D_0__Bacteria; D_1__Chloroflexi; D_2__KD4-96	90
c45e5200945481c371932d3c578789c3	0.0222144	D_0__Bacteria; D_1__Proteobacteria; D_2__Gammaproteobacteria; D_3__Gammaproteobacteria Incertae Sedis; D_4__Unknown Family; D_5__Acidibacter; D_6__uncultured gamma proteobacterium	91
75afa0eded06ab9caedc6f2f34a73bdf	0.0220629	D_0__Bacteria; D_1__Planctomycetes; D_2__Planctomycetacia; D_3__Gemmatales; D_4__Gemmataceae; D_5__uncultured; D_6__uncultured planctomycete	92
90e981fad6dd289b2591747481d1b347	0.0214987	D_0__Bacteria; D_1__Chloroflexi; D_2__Anaerolineae; D_3__RBG-13-54-9; D_4__uncultured bacterium; D_5__uncultured bacterium; D_6__uncultured bacterium	93
6955c96458094574451caf406fbabb9a	0.0214073	D_0__Bacteria; D_1__Planctomycetes; D_2__Planctomycetacia; D_3__Pirellulales; D_4__Pirellulaceae; D_5__uncultured; D_6__metagenome	94
88e13888488c375795b00dfb6f31a3ed	0.0212883	D_0__Bacteria; D_1__Planctomycetes; D_2__Planctomycetacia; D_3__Gemmatales; D_4__Gemmataceae; D_5__uncultured; D_6__uncultured bacterium	95
a1a7dde83a081698cb384f31a3387577	0.0210763	D_0__Bacteria; D_1__Planctomycetes; D_2__Planctomycetacia; D_3__Gemmatales; D_4__Gemmataceae; D_5__uncultured; D_6__uncultured bacterium	96
3a7bcfd3dd1c23c2efae4b6b3fcd36a3	0.0209569	D_0__Bacteria; D_1__Proteobacteria; D_2__Alphaproteobacteria; D_3__Rhizobiales; D_4__Xanthobacteraceae; D_5__Bradyrhizobium	97
1570f28f784c00f94eda780ca865cf88	0.020918	D_0__Bacteria; D_1__Acidobacteria; D_2__Subgroup 6	98
b2b18bf87ee7140ca6444438270b3357	0.0209103	D_0__Bacteria; D_1__Actinobacteria; D_2__Thermoleophilia; D_3__Gaiellales; D_4__Gaiellaceae; D_5__Gaiella	99
5671a08c39c4f07ff55a915af02b7f6a	0.0209062	D_0__Bacteria; D_1__Actinobacteria; D_2__MB-A2-108; D_3__uncultured actinobacterium; D_4__uncultured actinobacterium; D_5__uncultured actinobacterium; D_6__uncultured actinobacterium	100
f1db40523836ddee13e3a9f48379d3d0	0.0208964	D_0__Bacteria; D_1__Proteobacteria; D_2__Deltaproteobacteria; D_3__Myxococcales; D_4__Sandaracinaceae; D_5__uncultured; D_6__metagenome	101
a1873b70b36e3a19a2ef8cc70c23465b	0.0208155	D_0__Bacteria; D_1__Planctomycetes; D_2__Planctomycetacia; D_3__Gemmatales; D_4__Gemmataceae; D_5__uncultured; D_6__metagenome	102
9dc800840698bf053613f7f6e679b242	0.0206475	D_0__Bacteria; D_1__Planctomycetes; D_2__Planctomycetacia; D_3__Gemmatales; D_4__Gemmataceae; D_5__uncultured; D_6__uncultured bacterium	103
e409628f0a02722357e6fbb40d5eb8b7	0.0204604	D_0__Bacteria; D_1__Actinobacteria; D_2__Acidimicrobiia; D_3__Microtrichales; D_4__Ilumatobacteraceae; D_5__uncultured; D_6__uncultured bacterium	104
3229103ac2bd13a576de333e11826d40	0.0203525	D_0__Bacteria; D_1__Chloroflexi; D_2__Anaerolineae; D_3__SBR1031; D_4__A4b; D_5__uncultured bacterium; D_6__uncultured bacterium	105
97a7fce8cdd13b1e08878a12b1ece4fd	0.0203007	D_0__Bacteria; D_1__Actinobacteria; D_2__Thermoleophilia; D_3__Gaiellales; D_4__uncultured; D_5__uncultured Conexibacter sp.; D_6__uncultured Conexibacter sp.	106
2ce0cbbc8aa5cd85a0f34afc594f7567	0.0201126	D_0__Bacteria; D_1__Proteobacteria; D_2__Alphaproteobacteria; D_3__Reyranellales; D_4__Reyranellaceae; D_5__Reyranella	107
4f3d0ace89ab5a1f0e3be8b08cd03e2a	0.01989	D_0__Bacteria; D_1__Acidobacteria; D_2__Subgroup 17	108
09cb9fd6427fec049d2377341b2bc205	0.0198785	D_0__Bacteria; D_1__Verrucomicrobia; D_2__Verrucomicrobiae; D_3__Chthoniobacterales; D_4__Chthoniobacteraceae; D_5__Candidatus Udaeobacter	109
0b1b3df2d11e49c7bafbfb77b5287215	0.0197459	D_0__Bacteria; D_1__Acidobacteria; D_2__Subgroup 6	110
463fd7d87b0ddd0b6baf70ce9e582601	0.0196817	D_0__Bacteria; D_1__Proteobacteria; D_2__Deltaproteobacteria; D_3__Myxococcales; D_4__BIrii41; D_5__uncultured delta proteobacterium; D_6__uncultured delta proteobacterium	111
bc9a99e95c42d814dbaeab935b2ba74c	0.0196792	D_0__Bacteria; D_1__Proteobacteria; D_2__Alphaproteobacteria; D_3__Rhodobacterales; D_4__Rhodobacteraceae; D_5__Rhodobacter	112
22fc795b1b2ab2d6cada060c94954542	0.0191509	D_0__Bacteria; D_1__Planctomycetes; D_2__Planctomycetacia; D_3__Planctomycetales; D_4__Rubinisphaeraceae; D_5__Planctomicrobium; D_6__uncultured Planctomyces sp.	113
4ea5be9de68e88a4693871d00c434952	0.0190295	D_0__Bacteria; D_1__Acidobacteria; D_2__Subgroup 6; D_3__uncultured Acidobacteria bacterium; D_4__uncultured Acidobacteria bacterium; D_5__uncultured Acidobacteria bacterium; D_6__uncultured Acidobacteria bacterium	114
7c785e43c3cea42e97aac33c6b241cab	0.0189937	D_0__Bacteria; D_1__Proteobacteria; D_2__Gammaproteobacteria; D_3__Betaproteobacteriales; D_4__Nitrosomonadaceae; D_5__MND1	115
c5985dbbc899a40375e28e33a5368251	0.0188683	D_0__Bacteria; D_1__Proteobacteria; D_2__Alphaproteobacteria; D_3__Rhizobiales; D_4__Xanthobacteraceae	116
6b6440cc3e11c176edfd9da3d5222905	0.0188469	D_0__Bacteria; D_1__Acidobacteria; D_2__Blastocatellia (Subgroup 4); D_3__Blastocatellales; D_4__Blastocatellaceae; D_5__JGI 0001001-H03; D_6__uncultured bacterium	117
90aca794c7e30b8a77e87f13ffc9a5cc	0.0185811	D_0__Bacteria; D_1__Proteobacteria; D_2__Alphaproteobacteria; D_3__Rhizobiales; D_4__Xanthobacteraceae; D_5__uncultured	118
7633bdfbf11b848c588e76dbd501ac1c	0.0185778	D_0__Bacteria; D_1__Planctomycetes; D_2__Planctomycetacia; D_3__Gemmatales; D_4__Gemmataceae; D_5__Fimbriiglobus; D_6__metagenome	119
64be53fd865afbce78352f5cabc0c9e3	0.0184602	D_0__Bacteria; D_1__Planctomycetes; D_2__Planctomycetacia; D_3__Planctomycetales; D_4__uncultured; D_5__metagenome; D_6__metagenome	120
35845519e75ee6d9432c24a8975e4dbc	0.0183859	D_0__Bacteria; D_1__Proteobacteria; D_2__Gammaproteobacteria; D_3__Betaproteobacteriales; D_4__B1-7BS	121
eef38670da90426695b8e414b17b59ab	0.0183747	D_0__Bacteria; D_1__Acidobacteria; D_2__Subgroup 6	122
0277494be9499ec5b4aee614004f4fce	0.0182894	D_0__Bacteria; D_1__Actinobacteria; D_2__Acidimicrobiia; D_3__Microtrichales; D_4__uncultured; D_5__metagenome; D_6__metagenome	123
9ee6268f0df1600096eff028a46262cd	0.0182649	D_0__Bacteria; D_1__Verrucomicrobia; D_2__Verrucomicrobiae; D_3__Verrucomicrobiales; D_4__Verrucomicrobiaceae; D_5__Roseimicrobium; D_6__uncultured Verrucomicrobia bacterium	124
100f8cecbea9c4f1f100df4d972d6213	0.0181929	D_0__Bacteria; D_1__Proteobacteria; D_2__Gammaproteobacteria; D_3__Betaproteobacteriales; D_4__Nitrosomonadaceae; D_5__GOUTA6; D_6__uncultured beta proteobacterium	125
21d11ded952414cd209c6d039f634803	0.0181342	D_0__Bacteria; D_1__Verrucomicrobia; D_2__Verrucomicrobiae; D_3__Chthoniobacterales; D_4__Chthoniobacteraceae; D_5__Chthoniobacter; D_6__Verrucomicrobia bacterium SCGC AG-212-E04	126
566b44514092656674ec62c5f1eacb2e	0.0181265	D_0__Bacteria; D_1__Proteobacteria; D_2__Gammaproteobacteria; D_3__Betaproteobacteriales; D_4__SC-I-84	127
735e187360fdf25275eaef881190740e	0.018121	D_0__Bacteria; D_1__Proteobacteria; D_2__Alphaproteobacteria; D_3__Acetobacterales; D_4__Acetobacteraceae; D_5__uncultured	128
ae42cf7d2a01a3c39536071845fc5186	0.0180617	D_0__Bacteria; D_1__Proteobacteria; D_2__Alphaproteobacteria; D_3__Rhizobiales; D_4__Xanthobacteraceae; D_5__Bradyrhizobium	129
f073df90e41bdd0c9674d8de667f5f32	0.017948	D_0__Bacteria; D_1__Proteobacteria; D_2__Alphaproteobacteria; D_3__Caulobacterales; D_4__Hyphomonadaceae; D_5__SWB02	130
e8b520cf1c9aa4c56dcf06baca335727	0.0178822	D_0__Bacteria; D_1__Proteobacteria; D_2__Alphaproteobacteria; D_3__Rhizobiales; D_4__Rhizobiales Incertae Sedis; D_5__Bauldia	131
0f700b983207ec336ed4b4679028b514	0.0178424	D_0__Bacteria; D_1__Rokubacteria; D_2__NC10; D_3__Rokubacteriales; D_4__uncultured bacterium; D_5__uncultured bacterium; D_6__uncultured bacterium	132
18f109fb5f0353c1795abda3ddc13436	0.0174473	D_0__Bacteria	133
216418d40877fd2ccdc79916d30bc55d	0.0171242	D_0__Bacteria; D_1__Proteobacteria; D_2__Alphaproteobacteria; D_3__Rhizobiales; D_4__Xanthobacteraceae	134
374e9dbb21cbe4d756969335588d2380	0.0170418	D_0__Bacteria; D_1__Rokubacteria; D_2__NC10; D_3__Rokubacteriales; D_4__bacterium WX65; D_5__bacterium WX65; D_6__bacterium WX65	135
f737f17d47d66e6c6883c8e037e1e4e8	0.0168399	D_0__Bacteria; D_1__Proteobacteria; D_2__Gammaproteobacteria; D_3__Steroidobacterales; D_4__Steroidobacteraceae; D_5__uncultured; D_6__metagenome	136
c1a6c2ebb4c53af178b46226ed4259c4	0.0168216	D_0__Bacteria; D_1__Planctomycetes; D_2__Pla4 lineage; D_3__uncultured bacterium; D_4__uncultured bacterium; D_5__uncultured bacterium; D_6__uncultured bacterium	137
6472eb8b1e09f892aca2f23182962903	0.0167878	D_0__Bacteria; D_1__Proteobacteria; D_2__Alphaproteobacteria; D_3__Rhizobiales; D_4__Xanthobacteraceae	138
a6ebb60bb29993d13ff6b894a953268e	0.0167304	D_0__Bacteria; D_1__Acidobacteria; D_2__Subgroup 5; D_3__uncultured Acidobacteria bacterium; D_4__uncultured Acidobacteria bacterium; D_5__uncultured Acidobacteria bacterium; D_6__uncultured Acidobacteria bacterium	139
83aa5c2d1cd693554de0fd0c17449d5b	0.0165424	D_0__Bacteria; D_1__Proteobacteria; D_2__Gammaproteobacteria; D_3__Betaproteobacteriales; D_4__SC-I-84; D_5__uncultured bacterium; D_6__uncultured bacterium	140
c29ed217188d863f56927705d3d2c2a0	0.0165262	D_0__Bacteria; D_1__Proteobacteria; D_2__Gammaproteobacteria; D_3__Betaproteobacteriales; D_4__Nitrosomonadaceae; D_5__GOUTA6; D_6__metagenome	141
2e42b6fcd1ef7fb1d69c8b67eec86347	0.0163724	D_0__Bacteria; D_1__Proteobacteria; D_2__Alphaproteobacteria; D_3__Rhizobiales; D_4__Xanthobacteraceae	142
59588c73d9055ead644734654c78af99	0.0162209	D_0__Bacteria; D_1__Planctomycetes; D_2__Planctomycetacia; D_3__Gemmatales; D_4__Gemmataceae; D_5__uncultured	143
d74f89cc2d72997c94973930247df236	0.0161666	D_0__Bacteria; D_1__Proteobacteria; D_2__Gammaproteobacteria; D_3__Betaproteobacteriales; D_4__Rhodocyclaceae; D_5__Uliginosibacterium; D_6__metagenome	144
2148b10c7679b1c24780a20bad95f546	0.0160675	D_0__Bacteria; D_1__Actinobacteria; D_2__Acidimicrobiia; D_3__Microtrichales; D_4__uncultured; D_5__uncultured bacterium; D_6__uncultured bacterium	145
82313b8913acaec2ec8a1dcaf058121b	0.0160319	D_0__Bacteria; D_1__Proteobacteria; D_2__Alphaproteobacteria; D_3__Rhizobiales	146
9d95764bee74ee08631bcc96b41f5a2d	0.0160289	D_0__Bacteria; D_1__Acidobacteria; D_2__Subgroup 6	147
2236a863abee6bbc831d64be0c3c68d6	0.0160081	D_0__Bacteria; D_1__Verrucomicrobia; D_2__Verrucomicrobiae; D_3__Opitutales; D_4__Opitutaceae; D_5__Cephaloticoccus; D_6__uncultured bacterium	148
951a4e554de857362cd5774d8ce28b40	0.0159269	D_0__Bacteria; D_1__Planctomycetes; D_2__Planctomycetacia; D_3__Pirellulales; D_4__Pirellulaceae; D_5__uncultured	149
fea0f36dab338ff840a77dbefb78d74d	0.0158715	D_0__Bacteria; D_1__Proteobacteria; D_2__Gammaproteobacteria; D_3__Betaproteobacteriales; D_4__Nitrosomonadaceae; D_5__GOUTA6	150
09368e2692dbe28dddad2a0c8eb22691	0.0157347	D_0__Bacteria; D_1__Proteobacteria; D_2__Deltaproteobacteria; D_3__Myxococcales; D_4__BIrii41; D_5__uncultured bacterium; D_6__uncultured bacterium	151
6c89a420739b7b25f307b4e767f17bda	0.01573	D_0__Bacteria; D_1__Planctomycetes; D_2__Planctomycetacia; D_3__Pirellulales; D_4__Pirellulaceae; D_5__uncultured; D_6__uncultured Planctomycetaceae bacterium	152
f2fbf9c68d8c3c6ecd371595d087978a	0.0155136	D_0__Bacteria; D_1__Proteobacteria; D_2__Alphaproteobacteria; D_3__Rhizobiales; D_4__Xanthobacteraceae; D_5__Pseudolabrys	153
72ccf0ffe710ded2a3adc96bd5e7d0c6	0.0154365	D_0__Bacteria; D_1__Proteobacteria; D_2__Gammaproteobacteria; D_3__Betaproteobacteriales; D_4__Methylophilaceae; D_5__uncultured; D_6__uncultured bacterium	154
701757b8b79cbd35735b92c85063311e	0.0154129	D_0__Bacteria; D_1__Acidobacteria; D_2__Subgroup 6	155
36ef7d2bfadd5c2918dc948f3fff9a2e	0.0153965	D_0__Bacteria; D_1__Planctomycetes; D_2__Planctomycetacia; D_3__Gemmatales; D_4__Gemmataceae; D_5__uncultured; D_6__uncultured bacterium	156
e8b842bca34212429a49f5ae971c54d0	0.0152477	D_0__Bacteria; D_1__Fibrobacteres; D_2__Fibrobacteria; D_3__Fibrobacterales; D_4__Fibrobacteraceae; D_5__uncultured; D_6__bacterium enrichment culture clone auto5_4W	157
9205a6d11521b2d194d923a620cc78d0	0.015246	D_0__Bacteria; D_1__Proteobacteria; D_2__Deltaproteobacteria; D_3__Myxococcales; D_4__Blfdi19	158
c2cf4a76583c79a8d92c9fa71129914f	0.015175	D_0__Bacteria; D_1__Planctomycetes; D_2__Planctomycetacia; D_3__Gemmatales; D_4__Gemmataceae; D_5__uncultured	159
2b96196ebf24ab48c1739cc1ebf59542	0.0151126	D_0__Bacteria; D_1__Verrucomicrobia; D_2__Verrucomicrobiae; D_3__Verrucomicrobiales; D_4__Verrucomicrobiaceae	160
f15fc39a699139734765b22803e046da	0.0150276	D_0__Bacteria; D_1__Proteobacteria; D_2__Deltaproteobacteria; D_3__Myxococcales; D_4__Sandaracinaceae; D_5__uncultured; D_6__metagenome	161
f4ac4b14705528df4ac8e28b053bee56	0.0148095	D_0__Bacteria; D_1__Proteobacteria; D_2__Alphaproteobacteria; D_3__Elsterales; D_4__uncultured; D_5__uncultured bacterium; D_6__uncultured bacterium	162
768b643d6bb2ab8f2ce0a33671cee8ef	0.0147132	D_0__Bacteria; D_1__Proteobacteria; D_2__Deltaproteobacteria; D_3__NB1-j; D_4__uncultured Desulfuromonadaceae bacterium; D_5__uncultured Desulfuromonadaceae bacterium; D_6__uncultured Desulfuromonadaceae bacterium	163
03f105cec66d48d0b210827d955a8c56	0.0146664	D_0__Bacteria; D_1__Acidobacteria; D_2__Subgroup 6	164
091d1839ce8917d9b832aa079f40c85f	0.0146144	D_0__Bacteria; D_1__Planctomycetes; D_2__Planctomycetacia; D_3__Isosphaerales; D_4__Isosphaeraceae; D_5__Singulisphaera	165
62b1c3a8464e0e5b73e7b17d571d6c34	0.0145812	D_0__Bacteria; D_1__Planctomycetes; D_2__Planctomycetacia; D_3__Gemmatales; D_4__Gemmataceae; D_5__uncultured; D_6__uncultured bacterium	166
534e80999091ab28e227c935ee5685ca	0.0144914	D_0__Bacteria; D_1__Entotheonellaeota; D_2__Entotheonellia; D_3__Entotheonellales; D_4__Entotheonellaceae; D_5__uncultured bacterium; D_6__uncultured bacterium	167
19377431bcdc91653d35f0fc94647e1f	0.0144123	D_0__Bacteria; D_1__Proteobacteria; D_2__Alphaproteobacteria; D_3__Rhizobiales; D_4__KF-JG30-B3	168
7f89ca147d9dfb50780c63b0bab6c3bd	0.0143959	D_0__Bacteria; D_1__Proteobacteria; D_2__Alphaproteobacteria; D_3__Rhizobiales; D_4__Xanthobacteraceae; D_5__uncultured; D_6__uncultured Bradyrhizobiaceae bacterium	169
3f48c674bfb96d735ee09bd32ac101da	0.0143414	D_0__Bacteria; D_1__Acidobacteria; D_2__Subgroup 6	170
8d77c3a96a1c10fcf49dcb75de5795bc	0.0142647	D_0__Bacteria; D_1__Acidobacteria; D_2__Subgroup 6	171
151f25319c8715bb49632a77fb021ad5	0.0142102	D_0__Bacteria; D_1__Proteobacteria; D_2__Alphaproteobacteria; D_3__Reyranellales; D_4__Reyranellaceae; D_5__Reyranella	172
492e55ca3ab902496624ef03b4f3fbea	0.014125	D_0__Bacteria; D_1__Bacteroidetes; D_2__Bacteroidia; D_3__Sphingobacteriales; D_4__AKYH767; D_5__uncultured bacterium; D_6__uncultured bacterium	173
baeb03f1946b88fcefb746ed039954a1	0.0140318	D_0__Bacteria; D_1__Verrucomicrobia; D_2__Verrucomicrobiae; D_3__Pedosphaerales; D_4__Pedosphaeraceae	174
e2bcf09c5984a58d39e23e27bc8e1b64	0.0140186	D_0__Bacteria; D_1__Planctomycetes; D_2__Planctomycetacia; D_3__Gemmatales; D_4__Gemmataceae; D_5__uncultured	175
e3a68c1ea6b7195c000c2c8c64f24e2f	0.0140042	D_0__Bacteria; D_1__Actinobacteria; D_2__Thermoleophilia; D_3__Solirubrobacterales; D_4__67-14; D_5__uncultured soil bacterium; D_6__uncultured soil bacterium	176
1cc5e3352bfeeea402607d8e3d5b1b89	0.013985	D_0__Bacteria; D_1__Verrucomicrobia; D_2__Verrucomicrobiae; D_3__Pedosphaerales; D_4__Pedosphaeraceae	177
874c8c7f4cf7301fd754c4553ea9b806	0.0139004	D_0__Bacteria; D_1__Proteobacteria; D_2__Deltaproteobacteria; D_3__Myxococcales; D_4__Sandaracinaceae; D_5__uncultured	178
17011f5db390dd497506c9dcb0f28f89	0.0138705	D_0__Bacteria; D_1__Planctomycetes; D_2__Planctomycetacia; D_3__Gemmatales; D_4__Gemmataceae; D_5__uncultured; D_6__uncultured planctomycete	179
595c8b8e312c12524cc06f2b7fda2a76	0.0138083	D_0__Bacteria; D_1__Planctomycetes; D_2__Planctomycetacia; D_3__Pirellulales; D_4__Pirellulaceae; D_5__Pir4 lineage; D_6__metagenome	180
23efce07a9a5ce9745b758327a770b9c	0.0137792	D_0__Bacteria; D_1__Planctomycetes; D_2__Planctomycetacia; D_3__Gemmatales; D_4__Gemmataceae; D_5__uncultured; D_6__uncultured bacterium	181
2851d4f4db34365d076ca6125dd848c4	0.0137214	D_0__Bacteria; D_1__Verrucomicrobia; D_2__Verrucomicrobiae; D_3__Chthoniobacterales; D_4__Xiphinematobacteraceae; D_5__Candidatus Xiphinematobacter; D_6__uncultured Verrucomicrobia bacterium	182
c8d288f515d31ccb79baf2286101865e	0.0137148	D_0__Bacteria; D_1__Acidobacteria; D_2__Acidobacteriia; D_3__Solibacterales; D_4__Solibacteraceae (Subgroup 3); D_5__Candidatus Solibacter	183
7c7c7761ed1d350dd250d3bf1f131073	0.0137099	D_0__Bacteria; D_1__Chloroflexi; D_2__KD4-96	184
e5b8aa4e9ca9b255a6e1e7ea5f0c576e	0.0136765	D_0__Bacteria; D_1__Rokubacteria; D_2__NC10; D_3__Rokubacteriales; D_4__uncultured bacterium; D_5__uncultured bacterium; D_6__uncultured bacterium	185
866e5c49a176f9ed83ba4913aac98613	0.0136467	D_0__Bacteria; D_1__Proteobacteria; D_2__Alphaproteobacteria; D_3__Elsterales; D_4__uncultured	186
83dd78f2cb399d9ed7dc6f82893893fc	0.0135663	D_0__Bacteria; D_1__Acidobacteria; D_2__Thermoanaerobaculia; D_3__Thermoanaerobaculales; D_4__Thermoanaerobaculaceae; D_5__Subgroup 10	187
ade04fd51fe2a7ea6a5de7be6c690573	0.0135318	D_0__Bacteria; D_1__Proteobacteria; D_2__Gammaproteobacteria; D_3__JG36-TzT-191; D_4__uncultured proteobacterium; D_5__uncultured proteobacterium; D_6__uncultured proteobacterium	188
42b485e661d42b8ff3542727c072ac95	0.013505	D_0__Bacteria; D_1__Actinobacteria; D_2__MB-A2-108; D_3__uncultured actinobacterium; D_4__uncultured actinobacterium; D_5__uncultured actinobacterium; D_6__uncultured actinobacterium	189
dcce89f1e4bdc3f13559261f2f65cae0	0.0133731	D_0__Bacteria; D_1__Planctomycetes; D_2__Planctomycetacia; D_3__Gemmatales; D_4__Gemmataceae; D_5__uncultured; D_6__uncultured planctomycete	190
7a108371967716c424a04c15bd1ad71c	0.0132466	D_0__Bacteria; D_1__Proteobacteria; D_2__Alphaproteobacteria; D_3__Rhizobiales; D_4__Xanthobacteraceae; D_5__uncultured; D_6__metagenome	191
edbed00712180ed43f8603a2e0bc1fce	0.0132418	D_0__Bacteria; D_1__Entotheonellaeota; D_2__Entotheonellia; D_3__Entotheonellales; D_4__Entotheonellaceae; D_5__uncultured bacterium; D_6__uncultured bacterium	192
ba826462a4e9616b0741fbe6c0c960b9	0.0132088	D_0__Bacteria; D_1__Actinobacteria; D_2__Thermoleophilia; D_3__Gaiellales; D_4__Gaiellaceae; D_5__Gaiella	193
be0407cf5d3201b8713c312c623f417a	0.013197	D_0__Bacteria; D_1__Actinobacteria; D_2__MB-A2-108; D_3__uncultured bacterium; D_4__uncultured bacterium; D_5__uncultured bacterium; D_6__uncultured bacterium	194
29d15c7d3cff5b1ef8580ca0f9e273e7	0.0131748	D_0__Bacteria; D_1__Actinobacteria; D_2__Acidimicrobiia; D_3__Microtrichales; D_4__uncultured; D_5__metagenome; D_6__metagenome	195
f8e593c4aeeff94fee2ca2af70238ae2	0.0129447	D_0__Bacteria; D_1__Planctomycetes; D_2__Planctomycetacia; D_3__Planctomycetales; D_4__uncultured; D_5__uncultured Planctomyces sp.; D_6__uncultured Planctomyces sp.	196
e756f49c41bf91c237cedeb04f2af9c6	0.0128665	D_0__Bacteria; D_1__Proteobacteria; D_2__Gammaproteobacteria; D_3__Gammaproteobacteria Incertae Sedis; D_4__Unknown Family; D_5__Acidibacter; D_6__uncultured bacterium	197
2f98cd1d4ed3112ff2bceffb6408476f	0.0127612	D_0__Bacteria; D_1__Proteobacteria; D_2__Alphaproteobacteria; D_3__Rhizobiales; D_4__Hyphomicrobiaceae; D_5__Hyphomicrobium; D_6__uncultured bacterium	198
a5f66d45d3b07965295c5e479f8e2570	0.0127563	D_0__Bacteria; D_1__Planctomycetes; D_2__Planctomycetacia; D_3__Gemmatales; D_4__Gemmataceae; D_5__uncultured	199
3f95aa1b372a657401dcde0038bfb884	0.0127326	D_0__Bacteria; D_1__Proteobacteria; D_2__Alphaproteobacteria; D_3__Rhizobiales; D_4__Hyphomicrobiaceae; D_5__Hyphomicrobium	200
06fcae0d7b01ce04b090688fe69ae60b	0.0126552	D_0__Bacteria; D_1__Proteobacteria; D_2__Alphaproteobacteria; D_3__Rhizobiales; D_4__Xanthobacteraceae	201
48e665141691a28bc90fb9f37cbc09c2	0.0126532	D_0__Bacteria; D_1__Proteobacteria; D_2__Alphaproteobacteria	202
653334c36340a20181971e05d9b4e110	0.0125016	D_0__Bacteria; D_1__Proteobacteria; D_2__Gammaproteobacteria; D_3__Betaproteobacteriales; D_4__Burkholderiaceae; D_5__Rhodoferax	203
63646fcfd2e34c802093812c8f0548ab	0.012469	D_0__Bacteria; D_1__Proteobacteria; D_2__Gammaproteobacteria; D_3__Betaproteobacteriales; D_4__Nitrosomonadaceae; D_5__GOUTA6	204
57676b8dfde9de2c6de0276c62c92409	0.0124467	D_0__Bacteria; D_1__Acidobacteria; D_2__Subgroup 6; D_3__uncultured prokaryote; D_4__uncultured prokaryote; D_5__uncultured prokaryote; D_6__uncultured prokaryote	205
56305c8683f939f4d2b20f35af7bc726	0.0124399	D_0__Bacteria; D_1__Acidobacteria; D_2__Subgroup 6	206
17c43fc2cdc46d085b37f7ea702d1e48	0.0124273	D_0__Bacteria; D_1__Planctomycetes; D_2__Planctomycetacia; D_3__Gemmatales; D_4__Gemmataceae; D_5__Gemmata; D_6__uncultured bacterium	207
013efc9bfdca0ddd8ef95225498c77db	0.0124147	D_0__Bacteria; D_1__Proteobacteria; D_2__Gammaproteobacteria; D_3__Steroidobacterales; D_4__Steroidobacteraceae; D_5__uncultured; D_6__metagenome	208
58540ccde4dec965024c3ea4439cbb6b	0.0121775	D_0__Bacteria; D_1__Planctomycetes; D_2__Planctomycetacia; D_3__Pirellulales; D_4__Pirellulaceae; D_5__uncultured; D_6__uncultured bacterium	209
f23da883ed3813d645c32507ba614379	0.0121066	D_0__Bacteria; D_1__Planctomycetes; D_2__Planctomycetacia; D_3__Pirellulales; D_4__Pirellulaceae; D_5__uncultured	210
0e7a7c6bd526fd20498428048ebd1984	0.0120945	D_0__Bacteria; D_1__Acidobacteria; D_2__Blastocatellia (Subgroup 4); D_3__11-24; D_4__uncultured bacterium; D_5__uncultured bacterium; D_6__uncultured bacterium	211
cb91b156bc757d5bdbf3d529f8a2deaa	0.0120884	D_0__Bacteria; D_1__Planctomycetes; D_2__Planctomycetacia; D_3__Gemmatales; D_4__Gemmataceae; D_5__uncultured; D_6__uncultured bacterium	212
0d33467ec4b2ee96279e2625418e72a9	0.012065	D_0__Bacteria; D_1__Proteobacteria; D_2__Alphaproteobacteria; D_3__Caulobacterales; D_4__Caulobacteraceae	213
ca019dc1f7991a3f2a30faf861bee144	0.0120396	D_0__Bacteria; D_1__Acidobacteria; D_2__Subgroup 17; D_3__metagenome; D_4__metagenome; D_5__metagenome; D_6__metagenome	214
f80d2d65af016b435e70acc3becd5211	0.0120207	D_0__Bacteria; D_1__Proteobacteria; D_2__Alphaproteobacteria; D_3__Sphingomonadales; D_4__Sphingomonadaceae; D_5__Parablastomonas; D_6__uncultured bacterium	215
7ff346973a282aa55de296afdb5d74af	0.0120159	D_0__Bacteria; D_1__Actinobacteria; D_2__Actinobacteria; D_3__Micrococcales; D_4__Micrococcaceae	216
40b23045147cce9062abedfd583dd880	0.0119905	D_0__Bacteria; D_1__Gemmatimonadetes; D_2__Gemmatimonadetes; D_3__Gemmatimonadales; D_4__Gemmatimonadaceae; D_5__Gemmatimonas; D_6__metagenome	217
b08cad2967f64ca6c18069e35255956b	0.011952	D_0__Bacteria; D_1__Actinobacteria; D_2__Acidimicrobiia; D_3__IMCC26256	218
f517021a6592a742961527b5b557a780	0.0119464	D_0__Bacteria; D_1__Proteobacteria; D_2__Gammaproteobacteria; D_3__Betaproteobacteriales; D_4__A21b; D_5__uncultured bacterium; D_6__uncultured bacterium	219
791d9e59114393d426e7385379e08339	0.011881	D_0__Bacteria; D_1__Planctomycetes; D_2__Planctomycetacia; D_3__Gemmatales; D_4__Gemmataceae; D_5__uncultured	220
4e036c9705c46b73356647009ea52ed1	0.0118534	D_0__Bacteria; D_1__Planctomycetes; D_2__Planctomycetacia; D_3__Pirellulales; D_4__Pirellulaceae; D_5__Pir4 lineage	221
4ad850902c9101b6a6024b081f1ab9d0	0.011836	D_0__Bacteria; D_1__Proteobacteria; D_2__Alphaproteobacteria; D_3__Rhizobiales; D_4__Xanthobacteraceae	222
2141c7953f25a1c4be8b0a47a28a157f	0.0117653	D_0__Bacteria; D_1__Acidobacteria; D_2__Subgroup 6	223
9214c8ae1d39f7b6cd90d07cde2582f6	0.0117628	D_0__Bacteria; D_1__Acidobacteria; D_2__Acidobacteriia; D_3__Acidobacteriales; D_4__uncultured; D_5__uncultured Acidobacteria bacterium; D_6__uncultured Acidobacteria bacterium	224
5b3297f0a016afbb8da1e5087c998cb5	0.0116338	D_0__Bacteria; D_1__Planctomycetes; D_2__Planctomycetacia; D_3__Gemmatales; D_4__Gemmataceae; D_5__uncultured	225
f672aa3aea2d03f0b297739022e9b716	0.0116309	D_0__Bacteria; D_1__Proteobacteria; D_2__Gammaproteobacteria; D_3__Betaproteobacteriales; D_4__Burkholderiaceae	226
491c8da690618a89e3b7d33b852f4b0d	0.0115208	D_0__Bacteria; D_1__Bacteroidetes; D_2__Bacteroidia; D_3__Chitinophagales; D_4__Chitinophagaceae; D_5__Terrimonas	227
72b32f0f6696b624d55b701bb7ca4e37	0.0114953	D_0__Bacteria; D_1__Proteobacteria; D_2__Gammaproteobacteria; D_3__JG36-TzT-191; D_4__uncultured bacterium; D_5__uncultured bacterium; D_6__uncultured bacterium	228
dbab222fa7d391384320dafcc46fccf5	0.0114699	D_0__Bacteria; D_1__Planctomycetes; D_2__Planctomycetacia; D_3__uncultured; D_4__uncultured bacterium; D_5__uncultured bacterium; D_6__uncultured bacterium	229
ce6e8ad214294c8cf15d396a77d14219	0.0114666	D_0__Bacteria; D_1__Planctomycetes; D_2__OM190; D_3__uncultured bacterium; D_4__uncultured bacterium; D_5__uncultured bacterium; D_6__uncultured bacterium	230
43553ba50e55ed87ee9f0cb747c5f4fd	0.0114147	D_0__Bacteria; D_1__Bacteroidetes; D_2__Bacteroidia; D_3__Cytophagales; D_4__Microscillaceae; D_5__Chryseolinea; D_6__uncultured bacterium	231
7437479a75269532d597e5f853414f6b	0.0113627	D_0__Bacteria; D_1__Proteobacteria; D_2__Gammaproteobacteria; D_3__Betaproteobacteriales; D_4__A21b; D_5__uncultured bacterium; D_6__uncultured bacterium	232
066bbd7a11e9fd4a924cd471fb5b35f6	0.0112546	D_0__Bacteria; D_1__Proteobacteria; D_2__Alphaproteobacteria; D_3__Rhizobiales; D_4__Hyphomicrobiaceae; D_5__Hyphomicrobium	233
6615b35e5c19b94a9e53536d754d00c2	0.011219	D_0__Bacteria; D_1__Proteobacteria; D_2__Deltaproteobacteria; D_3__Myxococcales; D_4__Sandaracinaceae; D_5__uncultured	234
fb687d9871097d5a95fc22afa6aabce7	0.0112113	D_0__Bacteria; D_1__Acidobacteria; D_2__Subgroup 17	235
91878d7c16811333ee5db6102c3be33e	0.0111732	D_0__Bacteria; D_1__Proteobacteria; D_2__Gammaproteobacteria; D_3__Betaproteobacteriales; D_4__Nitrosomonadaceae; D_5__Ellin6067	236
eafda11c17a9c834460201abd22443a4	0.0111497	D_0__Bacteria; D_1__Nitrospirae; D_2__4-29-1; D_3__uncultured bacterium; D_4__uncultured bacterium; D_5__uncultured bacterium; D_6__uncultured bacterium	237
78653b10a7d0ef7f68812eabe1025696	0.0111342	D_0__Bacteria; D_1__Proteobacteria; D_2__Alphaproteobacteria; D_3__Rhizobiales; D_4__Rhizobiales Incertae Sedis; D_5__Phreatobacter; D_6__uncultured alpha proteobacterium	238
6e105f3f79341d4c6ac024b928786898	0.0111306	D_0__Bacteria; D_1__Proteobacteria; D_2__Alphaproteobacteria; D_3__Rhizobiales; D_4__Beijerinckiaceae; D_5__Roseiarcus; D_6__uncultured bacterium	239
5caecf4862ca86ff5ab9381ec6073888	0.0110914	D_0__Bacteria; D_1__Planctomycetes; D_2__Planctomycetacia; D_3__Isosphaerales; D_4__Isosphaeraceae; D_5__Aquisphaera; D_6__uncultured Singulisphaera sp.	240
784349e477e08340ba4fe07545d1525c	0.0110129	D_0__Bacteria; D_1__Latescibacteria; D_2__uncultured bacterium; D_3__uncultured bacterium; D_4__uncultured bacterium; D_5__uncultured bacterium; D_6__uncultured bacterium	241
834408b5dea275ad6ac778a97c1414cb	0.0109842	D_0__Bacteria; D_1__Proteobacteria; D_2__Alphaproteobacteria; D_3__Caulobacterales; D_4__Hyphomonadaceae; D_5__SWB02	242
a8b885560934f35bb4c6075147ce4357	0.0109755	D_0__Bacteria; D_1__Proteobacteria; D_2__Alphaproteobacteria; D_3__Rhizobiales; D_4__Rhizobiales Incertae Sedis; D_5__uncultured; D_6__uncultured alpha proteobacterium	243
0cf422a60210c22dbdb5e23ff1ab79c3	0.0109677	D_0__Bacteria; D_1__Actinobacteria; D_2__Actinobacteria; D_3__PeM15	244
7174e55ae31978c5c2a39ebb011b0d6f	0.010853	D_0__Bacteria; D_1__Verrucomicrobia; D_2__Verrucomicrobiae; D_3__Chthoniobacterales; D_4__Chthoniobacteraceae; D_5__Candidatus Udaeobacter; D_6__uncultured bacterium	245
1d145835e7f0188562322f4eefb02657	0.0107951	D_0__Bacteria; D_1__Proteobacteria; D_2__Alphaproteobacteria; D_3__Rhizobiales; D_4__Xanthobacteraceae; D_5__uncultured	246
81e54af4d0a18ae7998f9cec92c21e26	0.0107819	D_0__Bacteria; D_1__Proteobacteria; D_2__Alphaproteobacteria; D_3__Elsterales; D_4__uncultured; D_5__uncultured bacterium; D_6__uncultured bacterium	247
9b1c13dd2afb46e362fbc0ba2ccdcdfe	0.0107706	D_0__Bacteria; D_1__Bacteroidetes; D_2__Bacteroidia; D_3__Chitinophagales; D_4__Saprospiraceae; D_5__uncultured	248
6f003e57e5cfa2effa77004299794a14	0.010766	D_0__Bacteria; D_1__Verrucomicrobia; D_2__Verrucomicrobiae; D_3__Verrucomicrobiales; D_4__Verrucomicrobiaceae; D_5__uncultured; D_6__uncultured bacterium	249
10fd3f0bec9c322bafe9bc94b4254097	0.0107625	D_0__Bacteria; D_1__Proteobacteria; D_2__Alphaproteobacteria; D_3__Sphingomonadales; D_4__Sphingomonadaceae; D_5__Polymorphobacter	250
db10cab23a4573e662e1080904a2f285	0.0107269	D_0__Bacteria; D_1__Planctomycetes; D_2__Planctomycetacia; D_3__Gemmatales; D_4__Gemmataceae; D_5__Fimbriiglobus	251
7339c8f5dddf72be7185b0923c694d9d	0.0106691	D_0__Bacteria; D_1__Planctomycetes; D_2__Planctomycetacia; D_3__Gemmatales; D_4__Gemmataceae; D_5__uncultured; D_6__uncultured bacterium	252
f4cd4a2833daa807fd494e1f6f040a2e	0.0106575	D_0__Bacteria; D_1__Proteobacteria; D_2__Gammaproteobacteria; D_3__Betaproteobacteriales; D_4__Nitrosomonadaceae; D_5__MND1	253
dc8d61daf7104bb4eae59e93e6df6bc5	0.0106123	D_0__Bacteria; D_1__Proteobacteria; D_2__Alphaproteobacteria; D_3__Rhizobiales; D_4__Xanthobacteraceae; D_5__Pseudolabrys	254
62db4743db375ce03d12d7b0fa030c48	0.0105958	D_0__Bacteria; D_1__Proteobacteria; D_2__Gammaproteobacteria; D_3__Betaproteobacteriales; D_4__A21b; D_5__uncultured bacterium; D_6__uncultured bacterium	255
696363b9a907cd8c31ecfb108d71190f	0.0105736	D_0__Bacteria; D_1__Actinobacteria; D_2__Thermoleophilia; D_3__Gaiellales; D_4__Gaiellaceae; D_5__Gaiella	256
c48f45369be5d29134606c68b35651ca	0.0104877	D_0__Bacteria; D_1__Planctomycetes; D_2__Planctomycetacia; D_3__Planctomycetales; D_4__uncultured; D_5__uncultured Planctomyces sp.; D_6__uncultured Planctomyces sp.	257
c63a29416a7eabd7ff67a49489118771	0.0104623	D_0__Bacteria; D_1__Proteobacteria; D_2__Alphaproteobacteria; D_3__Rhizobiales; D_4__Xanthobacteraceae	258
7675f76b34183b1341c9e22e6a27146c	0.0103843	D_0__Bacteria; D_1__Planctomycetes; D_2__Planctomycetacia; D_3__Gemmatales; D_4__Gemmataceae; D_5__Fimbriiglobus; D_6__uncultured bacterium	259
1d9ef4cdcc45853cc7e5ce9eba157a89	0.0103392	D_0__Bacteria; D_1__Planctomycetes; D_2__Planctomycetacia; D_3__Planctomycetales; D_4__uncultured; D_5__uncultured Planctomyces sp.; D_6__uncultured Planctomyces sp.	260
8cc92a17f049c226b3da5af42a046922	0.0103307	D_0__Bacteria; D_1__Proteobacteria; D_2__Deltaproteobacteria; D_3__SAR324 clade(Marine group B)	261
2b10da70cf881975ec3db52da9d45183	0.0103145	D_0__Bacteria; D_1__Chloroflexi; D_2__Anaerolineae; D_3__RBG-13-54-9; D_4__uncultured sludge bacterium A31; D_5__uncultured sludge bacterium A31; D_6__uncultured sludge bacterium A31	262
3b4cd4579d9d9aa207a0d1ab59b1338a	0.0102985	D_0__Bacteria; D_1__Armatimonadetes; D_2__uncultured; D_3__uncultured bacterium; D_4__uncultured bacterium; D_5__uncultured bacterium; D_6__uncultured bacterium	263
e7042f5ab73df71ce0746260c0aa4c96	0.0101928	D_0__Bacteria; D_1__Proteobacteria; D_2__Deltaproteobacteria; D_3__Myxococcales; D_4__BIrii41; D_5__metagenome; D_6__metagenome	264
9a8e4e8ffadc16a536dcc728c522ecd4	0.0101249	D_0__Bacteria; D_1__Planctomycetes; D_2__OM190; D_3__uncultured bacterium; D_4__uncultured bacterium; D_5__uncultured bacterium; D_6__uncultured bacterium	265
6c0bb6d353a8453d86c309c58e9c28e3	0.010072	D_0__Bacteria; D_1__Proteobacteria; D_2__Gammaproteobacteria; D_3__Betaproteobacteriales; D_4__SC-I-84	266
d4b95458518ba9e5a32f76c52f622089	0.010051	D_0__Bacteria; D_1__Acidobacteria; D_2__Acidobacteriia; D_3__Acidobacteriales; D_4__uncultured	267
cae33a7d5f2c2e4efab7a096e71afddf	0.0100434	D_0__Bacteria; D_1__Verrucomicrobia; D_2__Verrucomicrobiae; D_3__Opitutales; D_4__Opitutaceae; D_5__Opitutus	268
6077e732a1e750cab110e8c296e04c3b	0.0100354	D_0__Bacteria; D_1__Verrucomicrobia; D_2__Verrucomicrobiae; D_3__Opitutales; D_4__Opitutaceae; D_5__Lacunisphaera	269
a430a3ca54eb252d5ee69f8bd600d842	0.0100047	D_0__Bacteria; D_1__Fibrobacteres; D_2__Fibrobacteria; D_3__Fibrobacterales; D_4__Fibrobacteraceae; D_5__possible genus 04; D_6__metagenome	270
82998460b3ce15a8a1959776240e895a	0.00994006	D_0__Bacteria; D_1__Planctomycetes	271
b1e745a0dcb45bc01159597f376228a4	0.00993578	D_0__Bacteria; D_1__Planctomycetes; D_2__Planctomycetacia; D_3__Gemmatales; D_4__Gemmataceae; D_5__uncultured; D_6__uncultured bacterium	272
c0b521843547ac46dd555035fda29212	0.0099357	D_0__Bacteria; D_1__Chloroflexi; D_2__Anaerolineae; D_3__Anaerolineales; D_4__Anaerolineaceae; D_5__uncultured; D_6__uncultured Chloroflexi bacterium	273
811ef0f05f1341efae2dabdf27a7b79a	0.00992186	D_0__Bacteria; D_1__Acidobacteria; D_2__Subgroup 17	274
dfb32d7edb8469eb2a1696fa4323b56a	0.00987146	D_0__Bacteria; D_1__Proteobacteria; D_2__Gammaproteobacteria; D_3__Gammaproteobacteria Incertae Sedis; D_4__Unknown Family; D_5__Acidibacter	275
4a66a56c0a68e735f2ad1c94826d2cd1	0.00979637	D_0__Bacteria; D_1__Bacteroidetes; D_2__Bacteroidia; D_3__Chitinophagales; D_4__Chitinophagaceae; D_5__Ferruginibacter; D_6__metagenome	276
1b9123f5b28e795eec7c9fac313296a8	0.00978947	D_0__Bacteria; D_1__Proteobacteria; D_2__Deltaproteobacteria; D_3__Myxococcales; D_4__Haliangiaceae; D_5__Haliangium	277
f1554c22d6d84c3d277f11d7a173399a	0.00975151	D_0__Bacteria; D_1__Proteobacteria; D_2__Alphaproteobacteria; D_3__Rhizobiales; D_4__Xanthobacteraceae; D_5__uncultured	278
134518f694ae4aa33f8e486b0cb55098	0.00973093	D_0__Bacteria; D_1__Nitrospirae; D_2__Nitrospira; D_3__Nitrospirales; D_4__Nitrospiraceae; D_5__Nitrospira; D_6__uncultured Nitrospiraceae bacterium	279
c7a766d06d80ef6e2ad150327a7cd0e9	0.00967387	D_0__Bacteria; D_1__Acidobacteria; D_2__Subgroup 6	280
7b5a054f104d43cccd751596625ffeaa	0.00965236	D_0__Bacteria; D_1__Planctomycetes; D_2__Planctomycetacia; D_3__Gemmatales; D_4__Gemmataceae; D_5__uncultured; D_6__metagenome	281
fe30cd3d3b6fc823fa7ddd393e10a4d7	0.00963116	D_0__Bacteria; D_1__Planctomycetes; D_2__Planctomycetacia; D_3__Gemmatales; D_4__Gemmataceae; D_5__uncultured; D_6__uncultured bacterium	282
12c350bc66fb9e86608d079b4c194c89	0.00962818	D_0__Bacteria; D_1__Planctomycetes; D_2__Planctomycetacia; D_3__Gemmatales; D_4__Gemmataceae; D_5__Gemmata	283
85e9afbeffab25d392cc75368eb3977a	0.00962777	D_0__Bacteria; D_1__Planctomycetes; D_2__Planctomycetacia; D_3__Gemmatales; D_4__Gemmataceae; D_5__uncultured	284
c2883f7253badd01bc853f2dca5ba9f2	0.00957875	D_0__Bacteria; D_1__Verrucomicrobia; D_2__Verrucomicrobiae; D_3__Chthoniobacterales; D_4__Chthoniobacteraceae; D_5__Candidatus Udaeobacter; D_6__uncultured Verrucomicrobia bacterium	285
e672a9c8f3bbf6b9f77c6b6a92f17ac6	0.00948591	D_0__Bacteria; D_1__Verrucomicrobia; D_2__Verrucomicrobiae; D_3__Opitutales; D_4__Opitutaceae; D_5__Lacunisphaera; D_6__uncultured bacterium	286
fecd78f10ca0ffdc793be60dfbec59b2	0.00947284	D_0__Bacteria; D_1__Nitrospirae; D_2__Nitrospira; D_3__Nitrospirales; D_4__Nitrospiraceae; D_5__Nitrospira	287
d381784fecae374bf633b7a02e4bc40c	0.00945289	D_0__Bacteria; D_1__Proteobacteria; D_2__Alphaproteobacteria; D_3__Rhizobiales; D_4__Hyphomicrobiaceae; D_5__Pedomicrobium	288
32dd60b013160e742b295c60b010be0f	0.00936446	D_0__Bacteria; D_1__Chloroflexi; D_2__KD4-96	289
ea1a23d1df885298f244796abc1d1805	0.00935575	D_0__Bacteria; D_1__Acidobacteria; D_2__Holophagae; D_3__Subgroup 7; D_4__uncultured candidate division OS-K bacterium; D_5__uncultured candidate division OS-K bacterium; D_6__uncultured candidate division OS-K bacterium	290
2a64f7117c72e249a9c2e5850fd6eb3e	0.00934743	D_0__Bacteria; D_1__Proteobacteria; D_2__Alphaproteobacteria; D_3__Sphingomonadales; D_4__Sphingomonadaceae; D_5__Novosphingobium	291
41d805e2db29652574f6652fa1e8cd59	0.00933683	D_0__Bacteria; D_1__Proteobacteria; D_2__Alphaproteobacteria; D_3__Rhizobiales; D_4__Methyloligellaceae; D_5__uncultured	292
4190960efad25c82f127353568dc92a0	0.00931249	D_0__Bacteria; D_1__Chloroflexi; D_2__Anaerolineae; D_3__Anaerolineales; D_4__Anaerolineaceae; D_5__uncultured	293
a2d2ac4d4eb1fae9066c72dfc84f9b02	0.00928498	D_0__Bacteria; D_1__Planctomycetes; D_2__Planctomycetacia; D_3__Pirellulales; D_4__Pirellulaceae; D_5__uncultured	294
86c049dbebf28346fbcab63b05dd7560	0.00927364	D_0__Bacteria; D_1__Planctomycetes; D_2__Planctomycetacia; D_3__Isosphaerales; D_4__Isosphaeraceae; D_5__Aquisphaera; D_6__uncultured bacterium	295
b3e79abd6bbda8746945ff75682b9a7e	0.00926412	D_0__Bacteria; D_1__Proteobacteria; D_2__Gammaproteobacteria; D_3__Betaproteobacteriales; D_4__Burkholderiaceae; D_5__AAP99; D_6__metagenome	296
ad8664f21c744d16b06f829014b5511c	0.0092423	D_0__Bacteria; D_1__Actinobacteria; D_2__Actinobacteria; D_3__Corynebacteriales; D_4__Mycobacteriaceae; D_5__Mycobacterium	297
da703d6328b3e05f71496f38adbab8c0	0.00922559	D_0__Bacteria; D_1__Actinobacteria; D_2__Thermoleophilia; D_3__Gaiellales; D_4__uncultured	298
374a767b7934a9a4f2d15709b6dc3e3a	0.00917963	D_0__Bacteria; D_1__Gemmatimonadetes; D_2__Gemmatimonadetes; D_3__Gemmatimonadales; D_4__Gemmatimonadaceae; D_5__uncultured	299
09aa002a2f42aaa4bce28e5c6737e22a	0.00914793	D_0__Bacteria; D_1__Acidobacteria; D_2__Subgroup 6	300
b71bf2a5e0b0256df394ba6f20181167	0.00906698	D_0__Bacteria; D_1__Proteobacteria; D_2__Alphaproteobacteria; D_3__Rhizobiales; D_4__Xanthobacteraceae; D_5__uncultured	301
fa13120902c2377b30d0f952850866fa	0.00903999	D_0__Bacteria; D_1__Acidobacteria; D_2__Subgroup 6	302
8ffe6e426a7fbb702c8f81a077c8b050	0.00900753	D_0__Bacteria; D_1__Planctomycetes; D_2__Planctomycetacia; D_3__Pirellulales; D_4__Pirellulaceae; D_5__uncultured; D_6__metagenome	303
bebe0d7fb3dcb52b47fa05da386d8420	0.00900371	D_0__Bacteria; D_1__Proteobacteria; D_2__Gammaproteobacteria; D_3__CCM19a; D_4__uncultured bacterium; D_5__uncultured bacterium; D_6__uncultured bacterium	304
74742d531d7966ace95ce26bd5e3e2b5	0.00891603	D_0__Bacteria; D_1__Proteobacteria; D_2__Alphaproteobacteria; D_3__Rhizobiales; D_4__Rhizobiales Incertae Sedis; D_5__uncultured; D_6__uncultured bacterium	305
159444bc0b813da46a659d21a4d714fe	0.00887944	D_0__Bacteria; D_1__Verrucomicrobia; D_2__Verrucomicrobiae; D_3__Opitutales; D_4__Opitutaceae; D_5__Lacunisphaera	306
e539784f681f91106e037ea3a07723e2	0.00886951	D_0__Bacteria; D_1__Proteobacteria; D_2__Gammaproteobacteria; D_3__KF-JG30-C25; D_4__uncultured bacterium; D_5__uncultured bacterium; D_6__uncultured bacterium	307
c722a811911383bb2413ad9234fbd57f	0.00886527	D_0__Bacteria; D_1__Acidobacteria; D_2__Acidobacteriia; D_3__Solibacterales; D_4__Solibacteraceae (Subgroup 3); D_5__Bryobacter	308
3715428636032e0e71f8f766bd207496	0.00886056	D_0__Bacteria; D_1__Elusimicrobia; D_2__Elusimicrobia; D_3__Lineage IV; D_4__uncultured Termite group 1 bacterium; D_5__uncultured Termite group 1 bacterium; D_6__uncultured Termite group 1 bacterium	309
e4ee05bbf4ea42bb7404e560a5998628	0.00884732	D_0__Bacteria; D_1__Bacteroidetes; D_2__Bacteroidia; D_3__Chitinophagales; D_4__Chitinophagaceae; D_5__uncultured	310
edb114398ced5bf958f4f404493a6642	0.00884327	D_0__Bacteria; D_1__Bacteroidetes; D_2__Bacteroidia; D_3__Chitinophagales; D_4__Saprospiraceae; D_5__Haliscomenobacter	311
f5bff2b52c0bb858c988c02eb9af65d3	0.00884214	D_0__Bacteria; D_1__Proteobacteria; D_2__Alphaproteobacteria; D_3__Rhizobiales; D_4__Xanthobacteraceae; D_5__Rhodoplanes	312
6f0d6728a8c2294b0b091ccfe332decd	0.00883404	D_0__Bacteria; D_1__WPS-2; D_2__metagenome; D_3__metagenome; D_4__metagenome; D_5__metagenome; D_6__metagenome	313
ca61a23255c827cfccd3e9d1ff99cc41	0.00880649	D_0__Bacteria; D_1__Actinobacteria; D_2__Acidimicrobiia; D_3__IMCC26256; D_4__uncultured Ferrimicrobium sp.; D_5__uncultured Ferrimicrobium sp.; D_6__uncultured Ferrimicrobium sp.	314
f39fbafdbc6aba623f1e1a7dd409c7fd	0.00878642	D_0__Bacteria; D_1__Proteobacteria; D_2__Alphaproteobacteria; D_3__Rhizobiales; D_4__Rhizobiales Incertae Sedis; D_5__uncultured	315
017cf12e765264774fc4da9400c83cf6	0.00876101	D_0__Bacteria; D_1__Proteobacteria; D_2__Alphaproteobacteria; D_3__Rhizobiales; D_4__Xanthobacteraceae; D_5__uncultured	316
ce43491afd31b91d9a65ee389032cf61	0.00875485	D_0__Bacteria; D_1__Chloroflexi; D_2__Anaerolineae; D_3__Anaerolineales; D_4__Anaerolineaceae; D_5__Anaerolinea; D_6__metagenome	317
434f6b38106c9f5b5615622612e330c6	0.00871688	D_0__Bacteria; D_1__Proteobacteria; D_2__Alphaproteobacteria; D_3__Rhizobiales; D_4__Xanthobacteraceae; D_5__Pseudolabrys	318
f0e4bedc7067e6db4ac79edc24e86dcd	0.00866788	D_0__Bacteria; D_1__Proteobacteria; D_2__Deltaproteobacteria; D_3__NB1-j	319
cd523169d89582b2baf0b05cf0a24a61	0.00866683	D_0__Bacteria; D_1__Verrucomicrobia; D_2__Verrucomicrobiae; D_3__Pedosphaerales; D_4__Pedosphaeraceae	320
5c3adc0e3d4a9ed3b695654b4fee0acd	0.00865498	D_0__Bacteria; D_1__Planctomycetes; D_2__Planctomycetacia; D_3__Planctomycetales; D_4__uncultured; D_5__uncultured Planctomyces sp.; D_6__uncultured Planctomyces sp.	321
cc8ba53cad806f52b61007d707b3f6c4	0.00864621	D_0__Bacteria; D_1__Planctomycetes; D_2__Planctomycetacia; D_3__Pirellulales; D_4__Pirellulaceae; D_5__uncultured	322
e96c590da803757841ce549e60646bf9	0.008644	D_0__Archaea; D_1__Nanoarchaeaeota; D_2__Woesearchaeia; D_3__metagenome; D_4__metagenome; D_5__metagenome; D_6__metagenome	323
c42b1bcc145935d27c6c3eca92961ee2	0.00861899	D_0__Bacteria; D_1__Planctomycetes; D_2__Planctomycetacia; D_3__Gemmatales; D_4__Gemmataceae; D_5__uncultured	324
fc01a3f66447a11e31ad53e00561f580	0.00859243	D_0__Bacteria; D_1__Proteobacteria; D_2__Alphaproteobacteria; D_3__Rhizobiales; D_4__KF-JG30-B3; D_5__uncultured bacterium; D_6__uncultured bacterium	325
da59e9029c639b882107aeff35342a55	0.008575	D_0__Bacteria; D_1__Planctomycetes; D_2__Planctomycetacia; D_3__Gemmatales; D_4__Gemmataceae; D_5__Gemmata	326
af28e0003beed62828addf1586ac76f6	0.0085332	D_0__Bacteria; D_1__Acidobacteria; D_2__Subgroup 6; D_3__metagenome; D_4__metagenome; D_5__metagenome; D_6__metagenome	327
11fb0c3ae9d7d1fa08dd025a98213ef0	0.00850519	D_0__Bacteria; D_1__Planctomycetes; D_2__Planctomycetacia; D_3__Planctomycetales; D_4__uncultured; D_5__uncultured Planctomyces sp.; D_6__uncultured Planctomyces sp.	328
908e39d38154e02ea650800b2b50d253	0.00849236	D_0__Bacteria; D_1__Proteobacteria; D_2__Gammaproteobacteria; D_3__Betaproteobacteriales; D_4__Burkholderiaceae	329
fa700a9528cac71c34eb3a447f39dd5c	0.00845657	D_0__Bacteria; D_1__Planctomycetes; D_2__Planctomycetacia; D_3__Gemmatales; D_4__Gemmataceae; D_5__uncultured	330
e68c674b1a1a7605afd87276062dc93e	0.00844836	D_0__Bacteria; D_1__Proteobacteria; D_2__Gammaproteobacteria; D_3__Betaproteobacteriales; D_4__Nitrosomonadaceae; D_5__Ellin6067	331
fcd254e8f93e3ac81f612e768899f97c	0.00843214	D_0__Bacteria; D_1__Chloroflexi; D_2__KD4-96; D_3__uncultured bacterium; D_4__uncultured bacterium; D_5__uncultured bacterium; D_6__uncultured bacterium	332
6e34885581293d58a5314ef311448b08	0.00842554	D_0__Bacteria; D_1__Bacteroidetes; D_2__Bacteroidia; D_3__Cytophagales; D_4__Microscillaceae; D_5__uncultured	333
f0cf977ec8092d4f6163cead8b731e12	0.00832841	D_0__Bacteria; D_1__Bacteroidetes; D_2__Bacteroidia; D_3__Chitinophagales; D_4__Saprospiraceae; D_5__uncultured; D_6__uncultured Saprospiraceae bacterium	334
11ee3311525f46a36b994b8b74992b4b	0.00830647	D_0__Bacteria; D_1__Planctomycetes; D_2__OM190; D_3__uncultured bacterium; D_4__uncultured bacterium; D_5__uncultured bacterium; D_6__uncultured bacterium	335
2b3241e445043d858344b89771fad5ae	0.00828601	D_0__Bacteria; D_1__Proteobacteria; D_2__Gammaproteobacteria; D_3__Steroidobacterales; D_4__Steroidobacteraceae; D_5__uncultured	336
c9de210c5a513e7749d7e67ce403d19a	0.00825558	D_0__Bacteria; D_1__Proteobacteria; D_2__Gammaproteobacteria; D_3__Betaproteobacteriales; D_4__Burkholderiaceae	337
ad9e0017fee8f1eaaf3c142b2c9fa459	0.00820695	D_0__Bacteria; D_1__Proteobacteria; D_2__Alphaproteobacteria; D_3__Caulobacterales; D_4__Hyphomonadaceae; D_5__Hirschia; D_6__metagenome	338
a099709b3666c4c9adc837254f959015	0.00818194	D_0__Bacteria; D_1__Proteobacteria; D_2__Alphaproteobacteria; D_3__Elsterales; D_4__uncultured; D_5__uncultured Stella sp.; D_6__uncultured Stella sp.	339
8cff7bc3fb5f7586f26e4837583cb108	0.00813901	D_0__Bacteria; D_1__Proteobacteria; D_2__Gammaproteobacteria; D_3__Cellvibrionales; D_4__Halieaceae; D_5__OM60(NOR5) clade	340
3cf7cf277daac885d04fc0371aecd9d1	0.00809835	D_0__Bacteria; D_1__Actinobacteria; D_2__Thermoleophilia; D_3__Gaiellales	341
f1eb2a960345a29894ac94a89a5bdc37	0.00806643	D_0__Bacteria; D_1__Bacteroidetes; D_2__Bacteroidia; D_3__Sphingobacteriales; D_4__env.OPS 17	342
584dbd9cf4b609aecf37caf15ee9ebab	0.00806035	D_0__Bacteria; D_1__Proteobacteria; D_2__Gammaproteobacteria; D_3__Betaproteobacteriales; D_4__Burkholderiaceae	343
f46cb4213d5cefd526b238eb7f2b90a3	0.00805713	D_0__Bacteria; D_1__Proteobacteria; D_2__Alphaproteobacteria; D_3__Rhizobiales; D_4__Xanthobacteraceae; D_5__Pseudolabrys	344
f7fdbe1f899ab9e252b64aff91739ec5	0.00805003	D_0__Bacteria; D_1__Latescibacteria; D_2__uncultured soil bacterium; D_3__uncultured soil bacterium; D_4__uncultured soil bacterium; D_5__uncultured soil bacterium; D_6__uncultured soil bacterium	345
52d11e76269585f062c72bb4b65356a9	0.00801661	D_0__Bacteria; D_1__Proteobacteria; D_2__Gammaproteobacteria; D_3__Betaproteobacteriales; D_4__Nitrosomonadaceae; D_5__P3OB-51; D_6__uncultured alpha proteobacterium	346
7f031ba675611954af2b1906d2e7d14f	0.00800101	D_0__Bacteria; D_1__Proteobacteria; D_2__Deltaproteobacteria	347
751b52bb2770eb74d2cd30c011931fd0	0.00794469	D_0__Bacteria; D_1__Planctomycetes; D_2__Planctomycetacia; D_3__Isosphaerales; D_4__Isosphaeraceae; D_5__Singulisphaera; D_6__uncultured bacterium	348
2aae0b5cebf100505c4dbdb299caae92	0.00794191	D_0__Bacteria; D_1__Proteobacteria; D_2__Alphaproteobacteria; D_3__Acetobacterales; D_4__Acetobacteraceae	349
17e46b9102726f578df73434a95ee6c5	0.00793946	D_0__Bacteria; D_1__Planctomycetes; D_2__Pla4 lineage; D_3__metagenome; D_4__metagenome; D_5__metagenome; D_6__metagenome	350
5e61c4000f97b587f971c2be84b67d02	0.00792779	D_0__Bacteria; D_1__Acidobacteria; D_2__Subgroup 22; D_3__uncultured bacterium; D_4__uncultured bacterium; D_5__uncultured bacterium; D_6__uncultured bacterium	351
dba682409a748b26ce327b1b112550e9	0.00788692	D_0__Bacteria; D_1__Acidobacteria; D_2__Subgroup 6	352
be7f45f9f0b8fcea5001a7c3c22807de	0.00786931	D_0__Bacteria; D_1__FCPU426; D_2__metagenome; D_3__metagenome; D_4__metagenome; D_5__metagenome; D_6__metagenome	353
048b262ba1724685477d2fe19f0fe261	0.00784714	D_0__Bacteria; D_1__Actinobacteria; D_2__Actinobacteria; D_3__Frankiales; D_4__Cryptosporangiaceae; D_5__Fodinicola	354
edc354b851243c4e8f8d994a6050331d	0.00783169	D_0__Bacteria; D_1__Proteobacteria; D_2__Alphaproteobacteria; D_3__Rhizobiales; D_4__Rhizobiales Incertae Sedis; D_5__uncultured; D_6__uncultured alpha proteobacterium	355
5852ce31a517416a948edb3cbff5d881	0.00781849	D_0__Bacteria; D_1__Verrucomicrobia; D_2__Verrucomicrobiae; D_3__Verrucomicrobiales; D_4__Verrucomicrobiaceae; D_5__uncultured; D_6__uncultured verrucomicrobium DEV006	356
78e63e161642d31d0f35aa8013c99088	0.00779385	D_0__Bacteria; D_1__Planctomycetes; D_2__Planctomycetacia; D_3__Gemmatales; D_4__Gemmataceae; D_5__Gemmata	357
3828d792c5a6438acf25783a43ae8d98	0.00772239	D_0__Bacteria; D_1__Acidobacteria; D_2__Acidobacteriia; D_3__Solibacterales; D_4__Solibacteraceae (Subgroup 3); D_5__Candidatus Solibacter	358
279d14ec944b0dbd3dadce663353b028	0.00770375	D_0__Bacteria; D_1__Proteobacteria; D_2__Deltaproteobacteria; D_3__Syntrophobacterales; D_4__Syntrophobacteraceae; D_5__uncultured; D_6__uncultured bacterium	359
b3c54f2021638fbddb2cdd072248605e	0.00768448	D_0__Bacteria; D_1__Acidobacteria; D_2__Acidobacteriia; D_3__Solibacterales; D_4__Solibacteraceae (Subgroup 3); D_5__Bryobacter; D_6__uncultured bacterium	360
c51e89fdf15615cc13c0d363771cbe61	0.00766642	D_0__Bacteria; D_1__Proteobacteria; D_2__Gammaproteobacteria; D_3__Betaproteobacteriales; D_4__SC-I-84	361
9690ca66e3de1677239b5f06ed14f58c	0.00765433	D_0__Bacteria; D_1__Planctomycetes; D_2__Planctomycetacia; D_3__Pirellulales; D_4__Pirellulaceae; D_5__uncultured; D_6__uncultured bacterium	362
ff455197e5f668acf0c4aaee9bd0812f	0.00763163	D_0__Bacteria; D_1__Proteobacteria; D_2__Alphaproteobacteria; D_3__Rhizobiales; D_4__Xanthobacteraceae; D_5__uncultured	363
a11709c7a5aa96f44b47931de1a14fa4	0.00762775	D_0__Bacteria; D_1__Verrucomicrobia; D_2__Verrucomicrobiae; D_3__Pedosphaerales; D_4__Pedosphaeraceae; D_5__metagenome; D_6__metagenome	364
8f360a6d0aeb8c322436edfa27e6a62c	0.0075345	D_0__Bacteria; D_1__Proteobacteria; D_2__Alphaproteobacteria; D_3__Rhizobiales; D_4__Xanthobacteraceae; D_5__uncultured; D_6__uncultured Methylocystaceae bacterium	365
7bbda265d1e3192010d5b12c1dfe14f5	0.00753011	D_0__Bacteria; D_1__Proteobacteria; D_2__Gammaproteobacteria; D_3__R7C24	366
efdc3b7e55ecffe1c09d720ba1821bfc	0.00750526	D_0__Bacteria; D_1__Chloroflexi; D_2__Anaerolineae; D_3__Anaerolineales; D_4__Anaerolineaceae; D_5__uncultured	367
92e99b44d3aeb745a3c8da93b4e15106	0.00748679	D_0__Bacteria; D_1__Planctomycetes; D_2__Planctomycetacia; D_3__Gemmatales; D_4__Gemmataceae; D_5__uncultured; D_6__uncultured Planctomycetia bacterium	368
72b53667046279862c3960eeaa8ea13d	0.00748603	D_0__Bacteria; D_1__Planctomycetes; D_2__Planctomycetacia; D_3__Gemmatales; D_4__Gemmataceae; D_5__uncultured	369
8643d837d9cf421d65df3670a3119cf9	0.0074651	D_0__Bacteria; D_1__Planctomycetes; D_2__Planctomycetacia; D_3__Gemmatales; D_4__Gemmataceae; D_5__uncultured	370
c8ba9d52fde7e9fe713fb5eeb77b5e7b	0.00745881	D_0__Bacteria; D_1__Proteobacteria; D_2__Alphaproteobacteria; D_3__Rhizobiales; D_4__A0839; D_5__uncultured proteobacterium; D_6__uncultured proteobacterium	371
6c4b801d01773f17873424745ae4f5d2	0.00744839	D_0__Bacteria; D_1__Planctomycetes; D_2__Planctomycetacia; D_3__Planctomycetales; D_4__uncultured; D_5__uncultured Planctomyces sp.; D_6__uncultured Planctomyces sp.	372
8a6b503105efb94d0cf9ed048ca1cda1	0.00744684	D_0__Bacteria; D_1__Proteobacteria; D_2__Alphaproteobacteria; D_3__Elsterales; D_4__uncultured; D_5__uncultured alpha proteobacterium; D_6__uncultured alpha proteobacterium	373
5da32e051bdda695c26f4cc556c3aede	0.00742303	D_0__Archaea; D_1__Thaumarchaeota; D_2__Nitrososphaeria; D_3__Nitrosopumilales; D_4__Nitrosopumilaceae; D_5__Candidatus Nitrosoarchaeum; D_6__uncultured archaeon	374
6f77a1c63b4bae65c39a864b54fe95b0	0.0074012	D_0__Bacteria; D_1__Planctomycetes; D_2__Planctomycetacia; D_3__Gemmatales; D_4__Gemmataceae; D_5__Fimbriiglobus; D_6__uncultured bacterium	375
50af245a981379fbe5a752a5b3c4f2fa	0.00737683	D_0__Bacteria; D_1__Planctomycetes; D_2__Planctomycetacia; D_3__Gemmatales; D_4__Gemmataceae; D_5__uncultured; D_6__uncultured bacterium	376
718580ad729787c54db2eecb1d4a61cf	0.00737169	D_0__Bacteria; D_1__Planctomycetes; D_2__Planctomycetacia; D_3__Gemmatales; D_4__Gemmataceae; D_5__uncultured	377
16279d63c18f0ce497fac24287ac9ed8	0.00733776	D_0__Bacteria; D_1__Acidobacteria; D_2__Holophagae; D_3__Subgroup 7	378
22909565f009066510bb4db610ff326a	0.00730554	D_0__Bacteria; D_1__Verrucomicrobia; D_2__Verrucomicrobiae; D_3__Pedosphaerales; D_4__Pedosphaeraceae	379
bdf8a26094624622d68509a87fa75ba7	0.00728621	D_0__Bacteria; D_1__Firmicutes; D_2__Bacilli; D_3__Bacillales; D_4__Bacillaceae; D_5__Bacillus	380
b19e17b624e6b4133ec414ded9e700a3	0.0072667	D_0__Bacteria; D_1__Planctomycetes; D_2__Planctomycetacia; D_3__Pirellulales; D_4__Pirellulaceae; D_5__uncultured; D_6__uncultured bacterium	381
ed312e033ab2b0acbcee3eef16755888	0.00725286	D_0__Bacteria; D_1__Proteobacteria; D_2__Alphaproteobacteria; D_3__Rhizobiales; D_4__Xanthobacteraceae; D_5__Rhodoplanes	382
4b6d823a4d25dc8db7028f1be3f9d5ea	0.00724673	D_0__Bacteria; D_1__Chloroflexi; D_2__Ktedonobacteria; D_3__Ktedonobacterales; D_4__Ktedonobacteraceae; D_5__HSB OF53-F07; D_6__uncultured Ktedonobacter sp.	383
003d0470f23082c7bf6de11e71a56898	0.00720847	D_0__Bacteria; D_1__Proteobacteria; D_2__Gammaproteobacteria; D_3__Betaproteobacteriales; D_4__Nitrosomonadaceae; D_5__GOUTA6; D_6__uncultured bacterium	384
0e285e3d9f44a903f31fa0fd54345b68	0.00719324	D_0__Bacteria; D_1__Actinobacteria; D_2__Acidimicrobiia; D_3__Microtrichales; D_4__Ilumatobacteraceae; D_5__CL500-29 marine group; D_6__metagenome	385
6351fb3b38888fc618029cd94ddc52f6	0.00718358	D_0__Bacteria; D_1__Proteobacteria; D_2__Alphaproteobacteria; D_3__Rhizobiales; D_4__A0839; D_5__uncultured bacterium; D_6__uncultured bacterium	386
2d511e2fa69aece7880805e3e28f3d17	0.00705877	D_0__Bacteria; D_1__Planctomycetes; D_2__Planctomycetacia; D_3__Planctomycetales; D_4__uncultured; D_5__agricultural soil bacterium SC-I-11; D_6__agricultural soil bacterium SC-I-11	387
f9bdb066946d87043df55f28fdf97c09	0.00704945	D_0__Bacteria; D_1__Planctomycetes; D_2__Planctomycetacia; D_3__Gemmatales; D_4__Gemmataceae; D_5__uncultured; D_6__metagenome	388
0b18a169ab5d6b569b34bfd044c4e854	0.00702762	D_0__Bacteria; D_1__Verrucomicrobia; D_2__Verrucomicrobiae; D_3__Pedosphaerales; D_4__Pedosphaeraceae	389
0e18187491b26db8126d343123179cde	0.0070183	D_0__Bacteria; D_1__Planctomycetes; D_2__Planctomycetacia; D_3__Pirellulales; D_4__Pirellulaceae; D_5__uncultured; D_6__metagenome	390
893acb6d6f7290c6849d4c803a77f7ba	0.00700629	D_0__Bacteria; D_1__Planctomycetes; D_2__Planctomycetacia; D_3__Gemmatales; D_4__Gemmataceae; D_5__uncultured	391
1a3f05d8b58c522bc987e472e8e8c485	0.00696453	D_0__Bacteria; D_1__Planctomycetes; D_2__Planctomycetacia; D_3__Isosphaerales; D_4__Isosphaeraceae; D_5__uncultured	392
730d6f142fceb94c1d7a1adfe0fd1ef4	0.00696037	D_0__Bacteria; D_1__Acidobacteria; D_2__Subgroup 17; D_3__uncultured prokaryote; D_4__uncultured prokaryote; D_5__uncultured prokaryote; D_6__uncultured prokaryote	393
7996452c1e46ea328f836387b5f582f7	0.00694684	D_0__Bacteria; D_1__Planctomycetes; D_2__Planctomycetacia; D_3__Planctomycetales; D_4__uncultured; D_5__uncultured bacterium; D_6__uncultured bacterium	394
552d1df4a7d51f2136980a4c21162acc	0.00692197	D_0__Bacteria; D_1__Planctomycetes; D_2__OM190; D_3__uncultured bacterium; D_4__uncultured bacterium; D_5__uncultured bacterium; D_6__uncultured bacterium	395
e4f3d014197dbe0b51d919dd79d6a401	0.00685693	D_0__Bacteria; D_1__Planctomycetes; D_2__Planctomycetacia; D_3__Gemmatales; D_4__Gemmataceae; D_5__uncultured	396
2e1ad4de8caa2af94cb2ae810b2ed9ce	0.00684999	D_0__Bacteria; D_1__Acidobacteria; D_2__Subgroup 6	397
63a687ca786750d27d65918139d03ddb	0.00684028	D_0__Bacteria; D_1__Bacteroidetes; D_2__Bacteroidia; D_3__Chitinophagales; D_4__Chitinophagaceae; D_5__Terrimonas	398
c1a919c0a7f5072418d76d102ba6f037	0.00683649	D_0__Bacteria; D_1__Verrucomicrobia; D_2__Verrucomicrobiae; D_3__Chthoniobacterales; D_4__Chthoniobacteraceae; D_5__Candidatus Udaeobacter; D_6__uncultured Prosthecobacter sp.	399
ad07e5885874179952e16bf2f7bb57b3	0.00681344	D_0__Bacteria; D_1__Bacteroidetes; D_2__Bacteroidia; D_3__Cytophagales; D_4__Spirosomaceae; D_5__Emticicia; D_6__Emticicia paludis	400
7929b802970689b046d4e87ddc594d11	0.00675783	D_0__Bacteria; D_1__Armatimonadetes; D_2__Chthonomonadetes; D_3__Chthonomonadales; D_4__uncultured bacterium; D_5__uncultured bacterium; D_6__uncultured bacterium	401
d8b66f2293acd8eb868b3c5627745ef9	0.00672287	D_0__Bacteria; D_1__Verrucomicrobia; D_2__Verrucomicrobiae; D_3__Opitutales; D_4__Opitutaceae; D_5__Lacunisphaera	402
56c1500f8981df91a56e70dee9f70f25	0.00669483	D_0__Bacteria; D_1__Verrucomicrobia; D_2__Verrucomicrobiae; D_3__Pedosphaerales; D_4__Pedosphaeraceae	403
f86b50b5a5a3dfc3956b2138a93c229d	0.00667604	D_0__Bacteria; D_1__Planctomycetes; D_2__Planctomycetacia; D_3__Gemmatales; D_4__Gemmataceae; D_5__uncultured	404
c35b3d78c711e6ecab6679bde04e2875	0.00666475	D_0__Bacteria; D_1__Verrucomicrobia; D_2__Verrucomicrobiae	405
b91422d01ad20870ee66b20727e6eb32	0.00665166	D_0__Bacteria; D_1__Proteobacteria; D_2__Alphaproteobacteria; D_3__Rhizobiales; D_4__Rhizobiales Incertae Sedis; D_5__uncultured; D_6__uncultured bacterium	406
abd62ae223d8af2d3c5cd3de7dfe0370	0.00663438	D_0__Bacteria; D_1__Planctomycetes; D_2__Planctomycetacia; D_3__Gemmatales; D_4__Gemmataceae; D_5__uncultured; D_6__uncultured bacterium	407
0861462c1391059d5fc9e0204eadc5f9	0.00663267	D_0__Bacteria; D_1__Proteobacteria; D_2__Alphaproteobacteria; D_3__Rhizobiales; D_4__Beijerinckiaceae	408
95b62abbd9b2011bcaf68c2bc86072f8	0.00657851	D_0__Bacteria; D_1__Gemmatimonadetes; D_2__Gemmatimonadetes; D_3__Gemmatimonadales; D_4__Gemmatimonadaceae; D_5__uncultured; D_6__metagenome	409
9c768aa9c64a2f2e5672f58a9a3e3c3c	0.00656482	D_0__Bacteria; D_1__Proteobacteria; D_2__Gammaproteobacteria; D_3__Betaproteobacteriales; D_4__Burkholderiaceae; D_5__Rhizobacter	410
adb951dd6e30e218977479c9b662600e	0.00654987	D_0__Bacteria; D_1__Chloroflexi; D_2__Anaerolineae; D_3__uncultured Bellilinea sp.; D_4__uncultured Bellilinea sp.; D_5__uncultured Bellilinea sp.; D_6__uncultured Bellilinea sp.	411
69f38f9e79867a0a88b172de2543b59d	0.00654728	D_0__Bacteria; D_1__Planctomycetes; D_2__Planctomycetacia; D_3__Planctomycetales; D_4__uncultured; D_5__uncultured Planctomyces sp.; D_6__uncultured Planctomyces sp.	412
ad145b5c8b7c9b7ffb1c647fa0da640d	0.00653628	D_0__Bacteria; D_1__Acidobacteria; D_2__Subgroup 6	413
d34b602d78aa47df5450f8c795b0f2bb	0.0065356	D_0__Bacteria; D_1__Proteobacteria; D_2__Deltaproteobacteria; D_3__Myxococcales; D_4__Sandaracinaceae; D_5__uncultured; D_6__metagenome	414
9868dfe44322fc79b92fa598da790da4	0.00652626	D_0__Bacteria; D_1__Rokubacteria; D_2__NC10; D_3__Rokubacteriales	415
86e802ed898b9db754fb4943c9b32a10	0.00652526	D_0__Bacteria; D_1__Proteobacteria; D_2__Gammaproteobacteria; D_3__R7C24	416
37a09e964abd60850966e4c83c41f215	0.0065211	D_0__Bacteria; D_1__Proteobacteria; D_2__Gammaproteobacteria; D_3__Betaproteobacteriales; D_4__Nitrosomonadaceae; D_5__MND1	417
620ba23660b8f62d7ddba68a23bd1d27	0.0065143	D_0__Bacteria; D_1__Chloroflexi; D_2__Anaerolineae; D_3__SJA-15	418
20c6d34f0c0b12c194816b0e8fcffdff	0.0065078	D_0__Bacteria; D_1__Proteobacteria; D_2__Gammaproteobacteria; D_3__Betaproteobacteriales; D_4__Burkholderiaceae	419
f8b8173289056f3442317b4669562a60	0.00650298	D_0__Bacteria; D_1__Proteobacteria; D_2__Gammaproteobacteria; D_3__Betaproteobacteriales; D_4__TRA3-20; D_5__metagenome; D_6__metagenome	420
91c8626124b81cf81edbfdbb4b8ea736	0.00648345	D_0__Bacteria; D_1__Acidobacteria; D_2__Acidobacteriia; D_3__Solibacterales; D_4__Solibacteraceae (Subgroup 3); D_5__Candidatus Solibacter	421
9847d2b1b764509d8fb3ec9fa2726d6c	0.00647927	D_0__Bacteria; D_1__Proteobacteria; D_2__Gammaproteobacteria; D_3__Betaproteobacteriales; D_4__SC-I-84; D_5__uncultured Nitrosomonadaceae bacterium; D_6__uncultured Nitrosomonadaceae bacterium	422
254fd220a2a13a386a0adbcc477ec3b6	0.00647529	D_0__Bacteria; D_1__Chloroflexi; D_2__Ktedonobacteria; D_3__Ktedonobacterales; D_4__Ktedonobacteraceae; D_5__HSB OF53-F07	423
931f18337291723e8f6d8c61388b576a	0.00646752	D_0__Bacteria; D_1__Planctomycetes; D_2__Planctomycetacia; D_3__Gemmatales; D_4__Gemmataceae; D_5__Fimbriiglobus; D_6__uncultured Gemmata sp.	424
2e3ab9895c5da9a01ab4b5a6e18655f6	0.00646314	D_0__Bacteria; D_1__Rokubacteria; D_2__NC10; D_3__Rokubacteriales; D_4__uncultured bacterium; D_5__uncultured bacterium; D_6__uncultured bacterium	425
91e104cb875e164ccd4de7bfa265f800	0.00645979	D_0__Bacteria; D_1__Planctomycetes; D_2__Planctomycetacia; D_3__Planctomycetales; D_4__uncultured	426
ecf34002e3cda4cc1ac3054b88d02335	0.00645959	D_0__Bacteria; D_1__Proteobacteria; D_2__Deltaproteobacteria; D_3__Myxococcales; D_4__Sandaracinaceae; D_5__uncultured	427
f71dcd89ee5d2508deb7a26fd9ce3327	0.00645247	D_0__Bacteria; D_1__Planctomycetes; D_2__Planctomycetacia; D_3__Gemmatales; D_4__Gemmataceae; D_5__uncultured; D_6__uncultured bacterium	428
3c28b81a6d58ad9f994180f635c24783	0.00643928	D_0__Bacteria; D_1__Proteobacteria; D_2__Alphaproteobacteria; D_3__Rhizobiales; D_4__A0839; D_5__uncultured bacterium; D_6__uncultured bacterium	429
4eec1116e3eae55289ebafa61f247165	0.00642872	D_0__Bacteria; D_1__Planctomycetes; D_2__Planctomycetacia; D_3__Gemmatales; D_4__Gemmataceae; D_5__uncultured	430
987869ff61a2f9aa291a016392a0b72d	0.00636999	D_0__Bacteria; D_1__Acidobacteria; D_2__Blastocatellia (Subgroup 4); D_3__Blastocatellales; D_4__Blastocatellaceae	431
13a987f8394aa7d9dc89b6be1461fdb9	0.00633829	D_0__Bacteria; D_1__Bacteroidetes; D_2__Bacteroidia; D_3__Chitinophagales; D_4__Chitinophagaceae; D_5__Terrimonas	432
54e8d1144142e9c054e4671356b26e8f	0.00632864	D_0__Bacteria; D_1__Acidobacteria; D_2__Acidobacteriia; D_3__Solibacterales; D_4__Solibacteraceae (Subgroup 3); D_5__Bryobacter	433
79b195c178bb63a7960f81a0a35937aa	0.00631427	D_0__Bacteria; D_1__Planctomycetes; D_2__Planctomycetacia; D_3__Gemmatales; D_4__Gemmataceae; D_5__Fimbriiglobus; D_6__uncultured bacterium	434
d9ba952cb6d8aa5b0e5ec81e7a3df75e	0.00625864	D_0__Bacteria; D_1__Proteobacteria; D_2__Gammaproteobacteria; D_3__Betaproteobacteriales; D_4__Nitrosomonadaceae; D_5__GOUTA6; D_6__uncultured beta proteobacterium	435
d823ed19654f78ebefe938a223f132bc	0.00623896	D_0__Bacteria; D_1__Bacteroidetes; D_2__Bacteroidia; D_3__Cytophagales; D_4__Microscillaceae; D_5__uncultured; D_6__uncultured Sphingobacteriales bacterium	436
0df7af542d6bc4b784421e3963761aa1	0.00622514	D_0__Bacteria; D_1__Bacteroidetes; D_2__Bacteroidia; D_3__Cytophagales; D_4__Microscillaceae; D_5__uncultured	437
f072cb9ffd1df450eedff930058b7a67	0.00621941	D_0__Bacteria; D_1__Verrucomicrobia; D_2__Verrucomicrobiae; D_3__Chthoniobacterales; D_4__Chthoniobacteraceae; D_5__Chthoniobacter	438
b75ee709949995ec8c2b8d97349ec842	0.0061949	D_0__Bacteria; D_1__Proteobacteria; D_2__Deltaproteobacteria; D_3__NB1-j; D_4__uncultured bacterium; D_5__uncultured bacterium; D_6__uncultured bacterium	439
a880119319db01f848d37a2c48b601a4	0.00618331	D_0__Bacteria; D_1__Proteobacteria; D_2__Alphaproteobacteria; D_3__Caulobacterales; D_4__Hyphomonadaceae; D_5__SWB02	440
65378d6ae212a29cec4ad66af64ffc93	0.00617295	D_0__Bacteria; D_1__Actinobacteria; D_2__Acidimicrobiia; D_3__Microtrichales; D_4__Ilumatobacteraceae; D_5__CL500-29 marine group; D_6__metagenome	441
8d0b8773afbab135c7fb282d6d45c7f6	0.00611828	D_0__Bacteria; D_1__Proteobacteria; D_2__Alphaproteobacteria; D_3__Rhizobiales; D_4__Rhodomicrobiaceae; D_5__Rhodomicrobium	442
efd27e31a25f50aea8fec2dda7eedd84	0.00610728	D_0__Bacteria; D_1__Proteobacteria; D_2__Gammaproteobacteria; D_3__Betaproteobacteriales; D_4__Rhodocyclaceae; D_5__Georgfuchsia; D_6__uncultured bacterium	443
10183316db4902803ada5fcfb5767970	0.00609965	D_0__Bacteria; D_1__Planctomycetes; D_2__Planctomycetacia; D_3__Gemmatales; D_4__Gemmataceae; D_5__uncultured; D_6__uncultured bacterium	444
891c16f98c1e059e5bce5113cb868e4d	0.00607899	D_0__Bacteria; D_1__Actinobacteria; D_2__Acidimicrobiia; D_3__IMCC26256	445
29c343a4a85b89b4a2e0784f36c86a48	0.00607599	D_0__Bacteria; D_1__Chloroflexi; D_2__Chloroflexia; D_3__Chloroflexales; D_4__Roseiflexaceae; D_5__uncultured; D_6__uncultured bacterium	446
cb9987a396ff52dd7b9ac4826341e5a3	0.00606407	D_0__Bacteria; D_1__Verrucomicrobia; D_2__Verrucomicrobiae; D_3__Pedosphaerales; D_4__Pedosphaeraceae; D_5__uncultured bacterium; D_6__uncultured bacterium	447
33210bec3a63a069be94d4fffeba0f35	0.0060064	D_0__Bacteria; D_1__Proteobacteria; D_2__Deltaproteobacteria; D_3__Myxococcales; D_4__Sandaracinaceae; D_5__uncultured; D_6__uncultured soil bacterium	448
1ea21c62c5f2741f918da2f4dee28258	0.00599085	D_0__Bacteria; D_1__Proteobacteria; D_2__Alphaproteobacteria; D_3__Rhodobacterales; D_4__Rhodobacteraceae; D_5__Rhodobacter	449
a8f3c19def0a9f10be030a0898cf6712	0.00598939	D_0__Bacteria; D_1__Bacteroidetes; D_2__Bacteroidia; D_3__Sphingobacteriales; D_4__env.OPS 17; D_5__metagenome; D_6__metagenome	450
7cea5c69f04ee57b870569a56ba452fb	0.00597677	D_0__Bacteria; D_1__Bacteroidetes; D_2__Bacteroidia; D_3__Sphingobacteriales; D_4__AKYH767	451
413f01da2cd47c12e3cee7348de428b8	0.00596955	D_0__Bacteria; D_1__Acidobacteria; D_2__Acidobacteriia; D_3__Subgroup 2; D_4__uncultured Acidobacteria bacterium; D_5__uncultured Acidobacteria bacterium; D_6__uncultured Acidobacteria bacterium	452
07d888df7991a391a32bf0305b447287	0.00596409	D_0__Bacteria; D_1__Proteobacteria; D_2__Alphaproteobacteria; D_3__Rhizobiales; D_4__Beijerinckiaceae; D_5__Roseiarcus; D_6__uncultured bacterium	453
8090d7d12e13ae50fbfdb18aac002583	0.00590971	D_0__Bacteria; D_1__Proteobacteria; D_2__Alphaproteobacteria; D_3__Rhizobiales; D_4__A0839; D_5__uncultured bacterium; D_6__uncultured bacterium	454
f76a7496043f6121768983038bd3a73d	0.00589696	D_0__Bacteria; D_1__Proteobacteria; D_2__Gammaproteobacteria; D_3__Cellvibrionales; D_4__Porticoccaceae; D_5__Porticoccus; D_6__metagenome	455
71dc9abd9ec33275314ac1b7db736252	0.0058887	D_0__Bacteria; D_1__Planctomycetes; D_2__Planctomycetacia; D_3__Isosphaerales; D_4__Isosphaeraceae; D_5__uncultured	456
881b10e5ec3968e6da5698753001570c	0.00588685	D_0__Bacteria; D_1__Planctomycetes; D_2__Planctomycetacia; D_3__Pirellulales; D_4__Pirellulaceae; D_5__uncultured	457
0a29b5cff848518d51d87dca27c94d4d	0.00587947	D_0__Bacteria; D_1__Bacteroidetes; D_2__Bacteroidia; D_3__Chitinophagales; D_4__Chitinophagaceae; D_5__Ferruginibacter	458
29ce534c3e2c50c0408ec6b1a13f0edc	0.0058641	D_0__Bacteria; D_1__Proteobacteria; D_2__Gammaproteobacteria; D_3__Betaproteobacteriales; D_4__Nitrosomonadaceae; D_5__MND1	459
cbcc718b54a5d4f76baf4aa2c7ffb097	0.00586225	D_0__Bacteria; D_1__Bacteroidetes; D_2__Bacteroidia; D_3__Chitinophagales; D_4__Chitinophagaceae; D_5__Ferruginibacter	460
13146d4939fcf946a0accdf800121e32	0.00585122	D_0__Bacteria; D_1__Proteobacteria; D_2__Alphaproteobacteria; D_3__Elsterales; D_4__uncultured; D_5__uncultured bacterium; D_6__uncultured bacterium	461
fb1aebbb8772896e2d8e1a48bf13d81e	0.00584875	D_0__Bacteria; D_1__Acidobacteria; D_2__Acidobacteriia; D_3__Solibacterales; D_4__Solibacteraceae (Subgroup 3); D_5__Bryobacter; D_6__metagenome	462
5dc17ad9f36600d602b0ad9a4afdae7c	0.00583867	D_0__Bacteria; D_1__Chloroflexi; D_2__Anaerolineae; D_3__RBG-13-54-9; D_4__uncultured bacterium; D_5__uncultured bacterium; D_6__uncultured bacterium	463
33b59ac7bf646a8a5b1129313c3cd6bc	0.00578899	D_0__Bacteria; D_1__Acidobacteria; D_2__Subgroup 11; D_3__uncultured bacterium; D_4__uncultured bacterium; D_5__uncultured bacterium; D_6__uncultured bacterium	464
1e942602a9bcfc6c8396154cabd998f7	0.00578276	D_0__Bacteria; D_1__Chloroflexi; D_2__Anaerolineae; D_3__SBR1031; D_4__uncultured bacterium; D_5__uncultured bacterium; D_6__uncultured bacterium	465
ae4a92c6f1dbeada7b2b5fa24cf29e36	0.0057771	D_0__Bacteria; D_1__Planctomycetes; D_2__Planctomycetacia; D_3__Isosphaerales; D_4__Isosphaeraceae; D_5__Singulisphaera; D_6__uncultured planctomycete	466
f4ff7f76850896c5c1bcd6931261882c	0.00577533	D_0__Bacteria; D_1__Verrucomicrobia; D_2__Verrucomicrobiae; D_3__S-BQ2-57 soil group; D_4__uncultured Verrucomicrobia bacterium; D_5__uncultured Verrucomicrobia bacterium; D_6__uncultured Verrucomicrobia bacterium	467
a9cdace376f468b22ea7bac7de7e029c	0.0057627	D_0__Bacteria; D_1__Proteobacteria; D_2__Deltaproteobacteria; D_3__MBNT15; D_4__uncultured prokaryote; D_5__uncultured prokaryote; D_6__uncultured prokaryote	468
102a3c260713cde71a32079bfc1e93b3	0.0057605	D_0__Bacteria; D_1__Bacteroidetes; D_2__Bacteroidia; D_3__Cytophagales; D_4__Microscillaceae; D_5__uncultured; D_6__Bacteroidetes bacterium N2	469
48a7af65c55adc4dd66178efefb01ed9	0.00575094	D_0__Bacteria; D_1__Planctomycetes; D_2__Planctomycetacia; D_3__Pirellulales; D_4__Pirellulaceae; D_5__Pirellula	470
fcbaed62b3197055a64692345f370f42	0.00574995	D_0__Bacteria; D_1__Proteobacteria; D_2__Alphaproteobacteria; D_3__uncultured; D_4__uncultured Acetobacteraceae bacterium; D_5__uncultured Acetobacteraceae bacterium; D_6__uncultured Acetobacteraceae bacterium	471
7c9f454292d4c13da1c45f58c47098d0	0.00573292	D_0__Bacteria; D_1__Verrucomicrobia; D_2__Verrucomicrobiae; D_3__Chthoniobacterales; D_4__Chthoniobacteraceae; D_5__Chthoniobacter; D_6__uncultured bacterium	472
cbe5b99184744938bbdb386295c4788b	0.00573223	D_0__Bacteria; D_1__Verrucomicrobia; D_2__Verrucomicrobiae; D_3__Chthoniobacterales; D_4__Chthoniobacteraceae; D_5__Candidatus Udaeobacter	473
d5599ccca0dc602fee82759bc26bca0f	0.00567809	D_0__Bacteria; D_1__Proteobacteria; D_2__Alphaproteobacteria; D_3__Reyranellales; D_4__Reyranellaceae; D_5__Reyranella; D_6__uncultured alpha proteobacterium	474
0808fdf5a7ca966fc1a60393691bb308	0.00567564	D_0__Bacteria; D_1__Proteobacteria; D_2__Deltaproteobacteria; D_3__Myxococcales; D_4__uncultured; D_5__uncultured delta proteobacterium; D_6__uncultured delta proteobacterium	475
53f4fa5086ba14d2076e3f0a6345c832	0.00567306	D_0__Bacteria; D_1__Proteobacteria; D_2__Gammaproteobacteria; D_3__Betaproteobacteriales; D_4__Burkholderiaceae	476
19299a04a6ff25fdd273c8209a4b0555	0.00566646	D_0__Bacteria; D_1__Proteobacteria; D_2__Gammaproteobacteria; D_3__Betaproteobacteriales; D_4__Nitrosomonadaceae; D_5__GOUTA6	477
d0713156a427f53864e15e36d864d7dd	0.00566553	D_0__Bacteria; D_1__Acidobacteria; D_2__Subgroup 6	478
afabed17a08ffea3fd97aa1e4079bd73	0.00566454	D_0__Bacteria; D_1__Proteobacteria; D_2__Alphaproteobacteria; D_3__Rhizobiales; D_4__Xanthobacteraceae; D_5__GAS113; D_6__uncultured bacterium	479
e07719f4be1c88d455837c0779481019	0.00566433	D_0__Bacteria; D_1__Bacteroidetes; D_2__Bacteroidia; D_3__Chitinophagales; D_4__Chitinophagaceae; D_5__Dinghuibacter; D_6__uncultured bacterium	480
57fa74ee5646f789c0adf0a9c043783b	0.00566076	D_0__Bacteria; D_1__Acidobacteria; D_2__Subgroup 6	481
1a3c57351dfd25f6378652206bead8b6	0.00565824	D_0__Bacteria; D_1__Verrucomicrobia; D_2__Verrucomicrobiae; D_3__Verrucomicrobiales; D_4__Verrucomicrobiaceae; D_5__Verrucomicrobium; D_6__uncultured Verrucomicrobia bacterium	482
392d199c17fd63f7a79eea2cdbfe87f0	0.00565318	D_0__Bacteria; D_1__Planctomycetes; D_2__Planctomycetacia; D_3__Gemmatales; D_4__Gemmataceae; D_5__uncultured	483
347eadb9c31e728df4865beb3d73d74e	0.00563493	D_0__Bacteria; D_1__Proteobacteria; D_2__Gammaproteobacteria; D_3__Cellvibrionales; D_4__Spongiibacteraceae; D_5__BD1-7 clade; D_6__uncultured bacterium	484
8e85afac4a5998a4028cc56f96a3a430	0.00561808	D_0__Bacteria; D_1__Proteobacteria; D_2__Alphaproteobacteria; D_3__Rhizobiales; D_4__Beijerinckiaceae; D_5__alphaI cluster; D_6__uncultured alpha proteobacterium	485
94d68a5fd32639e849a39d1dad6e4a02	0.00561644	D_0__Bacteria; D_1__Verrucomicrobia; D_2__Verrucomicrobiae; D_3__Verrucomicrobiales; D_4__Verrucomicrobiaceae; D_5__Roseimicrobium; D_6__uncultured Verrucomicrobia bacterium	486
bafedc6cdcbfebb43d23379a1a6d1627	0.00559713	D_0__Bacteria; D_1__Proteobacteria; D_2__Alphaproteobacteria; D_3__Elsterales; D_4__uncultured	487
2bce2c03a49a801da9460b2b3b98bc70	0.0055596	D_0__Bacteria; D_1__Proteobacteria; D_2__Alphaproteobacteria; D_3__Reyranellales; D_4__Reyranellaceae; D_5__Reyranella	488
4605efa944e57e5fc4abca4b3d5753e3	0.0055558	D_0__Bacteria; D_1__Planctomycetes; D_2__Planctomycetacia; D_3__Planctomycetales; D_4__uncultured; D_5__uncultured bacterium; D_6__uncultured bacterium	489
da88d8677a4ba67fb2406c91ed1fc1aa	0.00555104	D_0__Bacteria; D_1__Nitrospirae; D_2__Nitrospira; D_3__Nitrospirales; D_4__Nitrospiraceae; D_5__Nitrospira; D_6__uncultured Nitrospiraceae bacterium	490
e68203c02c2d06aeaea7940998cd3d5c	0.00554278	D_0__Bacteria; D_1__Acidobacteria; D_2__Subgroup 11; D_3__uncultured bacterium; D_4__uncultured bacterium; D_5__uncultured bacterium; D_6__uncultured bacterium	491
243f6d3aa34c6dd3f372f029897f978d	0.00550684	D_0__Bacteria; D_1__Gemmatimonadetes; D_2__Gemmatimonadetes; D_3__Gemmatimonadales; D_4__Gemmatimonadaceae; D_5__uncultured; D_6__Acidobacteria bacterium 13_2_20CM_56_17	492
9c190e263c6058544027bc229643bb29	0.00550233	D_0__Bacteria; D_1__Proteobacteria; D_2__Gammaproteobacteria; D_3__Betaproteobacteriales; D_4__Rhodocyclaceae; D_5__Sulfuritalea	493
25113574da75009664fe57dcc858c184	0.00550022	D_0__Bacteria; D_1__Bacteroidetes; D_2__Bacteroidia; D_3__Flavobacteriales; D_4__Flavobacteriaceae; D_5__Flavobacterium	494
dc9e840c3957d353c56ad240a9df198a	0.00547756	D_0__Bacteria; D_1__Proteobacteria; D_2__Deltaproteobacteria; D_3__Myxococcales; D_4__Polyangiaceae; D_5__Pajaroellobacter	495
cafd370854e7f4e50694dc948bc3f853	0.00546859	D_0__Bacteria; D_1__Bacteroidetes; D_2__Bacteroidia; D_3__Chitinophagales; D_4__Chitinophagaceae; D_5__Sediminibacterium	496
e5ffe2b234e4019af30c0972f697b614	0.00546414	D_0__Bacteria; D_1__Proteobacteria; D_2__Gammaproteobacteria; D_3__Betaproteobacteriales; D_4__SC-I-84	497
f57b142c70813523e8a0bcd5e016479a	0.00546414	D_0__Bacteria; D_1__Proteobacteria; D_2__Alphaproteobacteria; D_3__Rhizobiales; D_4__Methyloligellaceae; D_5__uncultured; D_6__uncultured Hyphomicrobiaceae bacterium	498
e89be1d54421ee4b6592eb1b2d7a0e2f	0.00546295	D_0__Bacteria; D_1__Proteobacteria; D_2__Gammaproteobacteria; D_3__Betaproteobacteriales	499
8fab26f7e53a9eb06c22b915c355f96c	0.00545487	D_0__Bacteria; D_1__Chloroflexi; D_2__JG30-KF-CM66; D_3__metagenome; D_4__metagenome; D_5__metagenome; D_6__metagenome	500
358af97defef19091f0a5935314e69b6	0.00544421	D_0__Bacteria; D_1__Bacteroidetes; D_2__Bacteroidia; D_3__Chitinophagales; D_4__uncultured; D_5__uncultured bacterium; D_6__uncultured bacterium	501
0cd8acaf21d7292540e4c9e84cb40e6b	0.00543778	D_0__Bacteria; D_1__Bacteroidetes; D_2__Bacteroidia; D_3__Sphingobacteriales; D_4__env.OPS 17	502
ed4eb0c93690ed93b1306bbc507ef2ba	0.00543161	D_0__Bacteria; D_1__Proteobacteria; D_2__Gammaproteobacteria; D_3__Betaproteobacteriales; D_4__Nitrosomonadaceae; D_5__mle1-7	503
1845147963cd510356415ead4dd51a54	0.00542514	D_0__Bacteria; D_1__Chloroflexi; D_2__Gitt-GS-136; D_3__uncultured bacterium; D_4__uncultured bacterium; D_5__uncultured bacterium; D_6__uncultured bacterium	504
24b7d8dc5020cb784b003f450450f038	0.0054233	D_0__Bacteria; D_1__Proteobacteria; D_2__Deltaproteobacteria; D_3__Myxococcales; D_4__BIrii41; D_5__uncultured bacterium; D_6__uncultured bacterium	505
e366cf246201591c583361bdebc77408	0.00539949	D_0__Bacteria; D_1__Verrucomicrobia; D_2__Verrucomicrobiae; D_3__Chthoniobacterales; D_4__Chthoniobacteraceae; D_5__Candidatus Udaeobacter	506
6e5512c3c91afbae5647ee136450c461	0.00539756	D_0__Bacteria; D_1__Chloroflexi; D_2__Ktedonobacteria; D_3__Ktedonobacterales; D_4__Ktedonobacteraceae; D_5__JG30a-KF-32; D_6__uncultured bacterium	507
adb2f25e8c6b9541d1d5a8ae6a61e660	0.00539471	D_0__Bacteria; D_1__Chloroflexi; D_2__TK10	508
9baeaa62d6d12e170efeef8be021cebb	0.00537574	D_0__Bacteria; D_1__Proteobacteria; D_2__Deltaproteobacteria; D_3__Myxococcales; D_4__bacteriap25; D_5__uncultured Syntrophobacterales bacterium; D_6__uncultured Syntrophobacterales bacterium	509
a21e29f503ccecf29df19192d556395a	0.00536631	D_0__Bacteria; D_1__Planctomycetes; D_2__Planctomycetacia; D_3__Gemmatales; D_4__Gemmataceae; D_5__uncultured	510
c912e2b3d4aa2a14ed45d8f9a5140b57	0.00533541	D_0__Bacteria; D_1__Planctomycetes; D_2__Phycisphaerae; D_3__Phycisphaerales; D_4__Phycisphaeraceae; D_5__SM1A02; D_6__uncultured prokaryote	511
e9f1fba00cf5fab7860009d6b367f987	0.00533011	D_0__Bacteria; D_1__Proteobacteria; D_2__Gammaproteobacteria; D_3__Betaproteobacteriales; D_4__Nitrosomonadaceae; D_5__GOUTA6; D_6__uncultured beta proteobacterium	512
5301c22f4c6ec45be650be297acde47c	0.00530199	D_0__Bacteria; D_1__Proteobacteria; D_2__Alphaproteobacteria; D_3__Elsterales; D_4__uncultured	513
04b4ed8ceabf387ba2caa3e54509965d	0.00528168	D_0__Bacteria; D_1__Bacteroidetes; D_2__Bacteroidia; D_3__Chitinophagales; D_4__uncultured; D_5__uncultured delta proteobacterium; D_6__uncultured delta proteobacterium	514
5a89af83695c8a3dc192769231a498e3	0.00526951	D_0__Bacteria; D_1__Verrucomicrobia; D_2__Verrucomicrobiae; D_3__Opitutales; D_4__Opitutaceae; D_5__Lacunisphaera; D_6__uncultured bacterium	515
403b84ef678935ee1d92591b1ec18411	0.00525396	D_0__Bacteria; D_1__Planctomycetes; D_2__Planctomycetacia; D_3__Gemmatales; D_4__Gemmataceae; D_5__Gemmata; D_6__uncultured bacterium	516
e0fada5fd884e14bf866c99a1f6805b6	0.00524708	D_0__Bacteria; D_1__Actinobacteria; D_2__Acidimicrobiia; D_3__IMCC26256; D_4__metagenome; D_5__metagenome; D_6__metagenome	517
ed42c63e4a061ea5c9e3543bcadd1724	0.00523737	D_0__Bacteria; D_1__Proteobacteria; D_2__Alphaproteobacteria; D_3__Rhizobiales; D_4__Hyphomicrobiaceae; D_5__Pedomicrobium	518
f5fc388c9bb3ff88b6a19cce90590803	0.00522447	D_0__Bacteria; D_1__Actinobacteria; D_2__MB-A2-108; D_3__uncultured bacterium; D_4__uncultured bacterium; D_5__uncultured bacterium; D_6__uncultured bacterium	519
ecb5acc241a3b81fb0e22c05f010d855	0.00522438	D_0__Bacteria; D_1__Planctomycetes; D_2__Planctomycetacia; D_3__Gemmatales; D_4__Gemmataceae; D_5__Zavarzinella	520
79f564a136bfe14c358f782adbd0b868	0.00522229	D_0__Bacteria; D_1__Verrucomicrobia; D_2__Verrucomicrobiae; D_3__Pedosphaerales; D_4__Pedosphaeraceae; D_5__uncultured bacterium; D_6__uncultured bacterium	521
b48a188a24ed126894db7d73bd6617cc	0.00521524	D_0__Bacteria; D_1__Actinobacteria; D_2__Thermoleophilia; D_3__Gaiellales; D_4__Gaiellaceae; D_5__Gaiella; D_6__metagenome	522
4f3bd9ce7b399604b2ebdd4b974c4a8f	0.00519605	D_0__Bacteria; D_1__Bacteroidetes; D_2__Bacteroidia; D_3__Chitinophagales; D_4__Chitinophagaceae; D_5__Ferruginibacter	523
efdcf3fca3522e0a45494c8e7b7582cb	0.0051848	D_0__Bacteria; D_1__Proteobacteria; D_2__Gammaproteobacteria; D_3__Gammaproteobacteria Incertae Sedis; D_4__Unknown Family; D_5__Candidatus Berkiella; D_6__uncultured bacterium	524
d98fef9a20f3a6f1ce80a585a80ad3f8	0.00516988	D_0__Bacteria; D_1__Planctomycetes; D_2__Planctomycetacia; D_3__Gemmatales; D_4__Gemmataceae; D_5__uncultured; D_6__uncultured bacterium	525
3e51b0fac906c035976041a2fdd9691a	0.00514818	D_0__Bacteria; D_1__Proteobacteria; D_2__Alphaproteobacteria; D_3__Rhodospirillales; D_4__Thalassospiraceae; D_5__Thalassospira	526
fe3d882c6fd9a9f295b610581db9fd21	0.00510381	D_0__Bacteria; D_1__Acidobacteria; D_2__Acidobacteriia; D_3__Subgroup 2; D_4__uncultured forest soil bacterium; D_5__uncultured forest soil bacterium; D_6__uncultured forest soil bacterium	527
404c5e048e7e66013e4a8df0047a2c7c	0.00509984	D_0__Bacteria; D_1__Chloroflexi; D_2__Chloroflexia; D_3__Chloroflexales; D_4__Roseiflexaceae; D_5__uncultured	528
d91412dd2a60c84c8a3a62bc92bf65e0	0.00507872	D_0__Bacteria; D_1__Actinobacteria; D_2__Actinobacteria; D_3__Frankiales; D_4__Acidothermaceae; D_5__Acidothermus; D_6__uncultured bacterium	529
fb5b8bef81cbaadd943e5c9002e6550b	0.00507779	D_0__Bacteria; D_1__Acidobacteria; D_2__Blastocatellia (Subgroup 4); D_3__Blastocatellales; D_4__Blastocatellaceae; D_5__JGI 0001001-H03; D_6__uncultured bacterium	530
4543ca25ae84120d972afd6bbdf76f2f	0.00505933	D_0__Bacteria; D_1__Planctomycetes; D_2__Planctomycetacia; D_3__Isosphaerales; D_4__Isosphaeraceae; D_5__Singulisphaera; D_6__uncultured bacterium	531
26005dfb7ad2e8cdbb139846af329663	0.00504652	D_0__Bacteria; D_1__Firmicutes; D_2__Bacilli; D_3__Bacillales; D_4__Bacillaceae; D_5__Bacillus	532
30abae0fcd3f9937851473b63d5f197c	0.00504231	D_0__Bacteria; D_1__Chloroflexi; D_2__Ktedonobacteria; D_3__Ktedonobacterales; D_4__Ktedonobacteraceae; D_5__HSB OF53-F07; D_6__uncultured Ktedonobacter sp.	533
2b6bc2e082513e8583ebc9f0b68c9e98	0.00503921	D_0__Bacteria; D_1__Acidobacteria; D_2__Acidobacteriia; D_3__Subgroup 2; D_4__uncultured Acidobacteria bacterium; D_5__uncultured Acidobacteria bacterium; D_6__uncultured Acidobacteria bacterium	534
ef15c7f5d470031babed578766b6ac8a	0.00503854	D_0__Bacteria; D_1__Proteobacteria; D_2__Deltaproteobacteria; D_3__Desulfuromonadales; D_4__Geobacteraceae; D_5__Geobacter	535
9d76fa8387fe817c0e6e0603c32fe6dc	0.00503401	D_0__Bacteria; D_1__Planctomycetes; D_2__Planctomycetacia; D_3__Gemmatales; D_4__Gemmataceae; D_5__Fimbriiglobus; D_6__uncultured bacterium	536
17d54201aad9147c93dd73432c0641c9	0.00503304	D_0__Bacteria; D_1__Proteobacteria; D_2__Gammaproteobacteria; D_3__CCD24	537
6d384f1b172ab817ad96c2f33450cf73	0.00502387	D_0__Bacteria; D_1__Planctomycetes; D_2__Planctomycetacia; D_3__Pirellulales; D_4__Pirellulaceae; D_5__Pirellula; D_6__uncultured bacterium	538
76057d3e89792140cadfce337642d2ef	0.00500385	D_0__Bacteria; D_1__Planctomycetes; D_2__Phycisphaerae; D_3__mle1-8; D_4__uncultured bacterium; D_5__uncultured bacterium; D_6__uncultured bacterium	539
29d18589421a77518d062cc68f7b3f3e	0.00500074	D_0__Bacteria; D_1__Chloroflexi; D_2__Anaerolineae; D_3__RBG-13-54-9; D_4__uncultured bacterium; D_5__uncultured bacterium; D_6__uncultured bacterium	540
c9a30be6c0be94e4b2a755d1dde37760	0.00497194	D_0__Bacteria; D_1__Verrucomicrobia; D_2__Verrucomicrobiae; D_3__Pedosphaerales; D_4__Pedosphaeraceae	541
dbec00696e5783d71d227ef3c2306552	0.00496359	D_0__Bacteria; D_1__Acidobacteria; D_2__Subgroup 6	542
7456780b077e41198854000a3d7865b7	0.00496227	D_0__Bacteria; D_1__Planctomycetes; D_2__Planctomycetacia; D_3__Planctomycetales; D_4__Rubinisphaeraceae; D_5__SH-PL14; D_6__uncultured Planctomycetaceae bacterium	543
68e67a5ad700cc488b31a2eb4e59387d	0.00494368	D_0__Bacteria; D_1__Proteobacteria; D_2__Gammaproteobacteria; D_3__JG36-TzT-191; D_4__uncultured bacterium; D_5__uncultured bacterium; D_6__uncultured bacterium	544
3d1442ebc69e47ea45950e5a5635293a	0.00493464	D_0__Bacteria; D_1__Actinobacteria; D_2__Acidimicrobiia; D_3__uncultured; D_4__uncultured bacterium; D_5__uncultured bacterium; D_6__uncultured bacterium	545
fbf9c920033ce3a97b8ed5c5a51af423	0.00491801	D_0__Bacteria; D_1__Planctomycetes; D_2__Planctomycetacia; D_3__Gemmatales; D_4__Gemmataceae; D_5__uncultured; D_6__uncultured bacterium	546
a46744c0844c677ed8d6e06aa0cf4577	0.00491557	D_0__Bacteria; D_1__Actinobacteria; D_2__Acidimicrobiia; D_3__Microtrichales; D_4__Ilumatobacteraceae; D_5__CL500-29 marine group; D_6__metagenome	547
0f4d106275b7cb634e8e8573d62f36b4	0.00491538	D_0__Bacteria; D_1__Planctomycetes; D_2__Planctomycetacia; D_3__Gemmatales; D_4__Gemmataceae; D_5__uncultured; D_6__uncultured bacterium	548
b1939b93c466ba9897d0cdf6dbc38c08	0.0049049	D_0__Bacteria; D_1__Bacteroidetes; D_2__Ignavibacteria; D_3__Kryptoniales; D_4__BSV26; D_5__uncultured bacterium; D_6__uncultured bacterium	549
c32c4c6d313ac586e941c94bc2d23302	0.00490396	D_0__Bacteria; D_1__Proteobacteria; D_2__Alphaproteobacteria; D_3__Rhodobacterales; D_4__Rhodobacteraceae; D_5__Pseudorhodobacter	550
ac54558bde41d3bf6d1f12b467bece1e	0.00490382	D_0__Bacteria; D_1__Chloroflexi; D_2__Anaerolineae; D_3__SBR1031; D_4__A4b; D_5__wastewater metagenome; D_6__wastewater metagenome	551
2c3c1199ed7f8c010ccda8320e32e142	0.00487346	D_0__Bacteria; D_1__Planctomycetes; D_2__Planctomycetacia; D_3__Pirellulales; D_4__Pirellulaceae; D_5__uncultured; D_6__uncultured bacterium	552
a6d3d864bd606ffa49921b7d0476ab30	0.00485943	D_0__Bacteria; D_1__Chloroflexi; D_2__JG30-KF-CM66; D_3__uncultured Armatimonadetes bacterium; D_4__uncultured Armatimonadetes bacterium; D_5__uncultured Armatimonadetes bacterium; D_6__uncultured Armatimonadetes bacterium	553
acc9603a819dc23a606ac6c1b9105b6d	0.00485708	D_0__Bacteria; D_1__Proteobacteria; D_2__Gammaproteobacteria; D_3__Betaproteobacteriales; D_4__Rhodocyclaceae	554
e121f8178a22d1fba3fd2de9530b5a00	0.00484715	D_0__Bacteria; D_1__Proteobacteria; D_2__Deltaproteobacteria; D_3__Desulfuromonadales; D_4__Geobacteraceae; D_5__Geobacter; D_6__uncultured Desulfuromonadales bacterium	555
1a5b9bbb1e12b41de4af02ae04ffbf88	0.00484701	D_0__Bacteria; D_1__Proteobacteria; D_2__Deltaproteobacteria; D_3__Myxococcales	556
f188a70a84d8fc0c23c92f6ca6b7ebbc	0.00483761	D_0__Bacteria; D_1__Verrucomicrobia; D_2__Verrucomicrobiae; D_3__Pedosphaerales; D_4__Pedosphaeraceae	557
0c747880cd08de28d7562665bfe08bb6	0.00482961	D_0__Bacteria; D_1__Proteobacteria; D_2__Alphaproteobacteria; D_3__Sphingomonadales; D_4__Sphingomonadaceae	558
585acbab6a2210c0f4feb3a5180a89a3	0.00480883	D_0__Bacteria; D_1__Proteobacteria; D_2__Gammaproteobacteria; D_3__Betaproteobacteriales; D_4__Burkholderiaceae	559
ba168a7f938e99a863f080fa97f1c925	0.0048064	D_0__Bacteria; D_1__Proteobacteria; D_2__Gammaproteobacteria; D_3__Betaproteobacteriales; D_4__Burkholderiaceae	560
ee0197c76ca344faba7cb98a26719838	0.00480297	D_0__Bacteria; D_1__Proteobacteria; D_2__Deltaproteobacteria; D_3__Desulfuromonadales; D_4__Geobacteraceae; D_5__Geobacter	561
0f7bd56b96c060ba4b2cbc077a8a9d89	0.00480262	D_0__Bacteria; D_1__Proteobacteria; D_2__Deltaproteobacteria; D_3__Myxococcales; D_4__Archangiaceae; D_5__Anaeromyxobacter	562
416236d3396a3d7a9b59f1e234f2c453	0.0047882	D_0__Bacteria; D_1__Proteobacteria; D_2__Gammaproteobacteria; D_3__R7C24; D_4__metagenome; D_5__metagenome; D_6__metagenome	563
a4d81aecc42c95e15529dc2b733acac6	0.00478715	D_0__Bacteria; D_1__Actinobacteria; D_2__Actinobacteria; D_3__Frankiales; D_4__Cryptosporangiaceae; D_5__Fodinicola; D_6__uncultured bacterium	564
d2e69a122c23ffc57663c397e26ce660	0.00475994	D_0__Bacteria; D_1__Verrucomicrobia; D_2__Verrucomicrobiae; D_3__Pedosphaerales; D_4__Pedosphaeraceae; D_5__uncultured bacterium; D_6__uncultured bacterium	565
77496d8edbb6b7575c1b80604525d2f2	0.00475919	D_0__Bacteria; D_1__Bacteroidetes; D_2__Bacteroidia; D_3__Cytophagales; D_4__Microscillaceae	566
f6738b97269e89bede428b189e91da4f	0.00475238	D_0__Bacteria; D_1__Planctomycetes; D_2__Planctomycetacia; D_3__Gemmatales; D_4__Gemmataceae; D_5__uncultured; D_6__Planctomycetia bacterium WSF3-27	567
7ca21a6ed25efd62d3f2aa253b923dca	0.00474773	D_0__Bacteria; D_1__Actinobacteria; D_2__Acidimicrobiia; D_3__Microtrichales; D_4__Ilumatobacteraceae	568
0232c8f4f3f2b7268891c772901d4678	0.00472952	D_0__Bacteria; D_1__Planctomycetes; D_2__Planctomycetacia; D_3__Pirellulales; D_4__Pirellulaceae; D_5__uncultured; D_6__metagenome	569
e85f93cc4860d6cf29de2e8a04976034	0.00471753	D_0__Bacteria; D_1__Verrucomicrobia; D_2__Verrucomicrobiae; D_3__Chthoniobacterales; D_4__Chthoniobacteraceae; D_5__Chthoniobacter	570
4387dbce49ede0c1dbe2e6ab424709ba	0.00469846	D_0__Bacteria; D_1__Gemmatimonadetes; D_2__Gemmatimonadetes; D_3__Gemmatimonadales; D_4__Gemmatimonadaceae; D_5__Gemmatimonas	571
c4f2228514acf707d3e25e26d1366169	0.00469617	D_0__Bacteria; D_1__Proteobacteria; D_2__Gammaproteobacteria; D_3__Betaproteobacteriales; D_4__Burkholderiaceae; D_5__AAP99	572
cb80be4ac2def4c41b4338fe839038be	0.00468128	D_0__Bacteria; D_1__Actinobacteria; D_2__Thermoleophilia; D_3__Solirubrobacterales; D_4__Solirubrobacteraceae; D_5__uncultured	573
3626dcb91e4502011b1fcdfe95eef509	0.0046797	D_0__Bacteria; D_1__Bacteroidetes; D_2__Bacteroidia; D_3__Chitinophagales; D_4__uncultured; D_5__uncultured bacterium; D_6__uncultured bacterium	574
90e592efca2fff3a503a196a7088f7aa	0.0046794	D_0__Bacteria; D_1__Planctomycetes; D_2__Planctomycetacia; D_3__Pirellulales; D_4__Pirellulaceae; D_5__uncultured; D_6__uncultured bacterium	575
f08ccf545d92c6c50e4576aa7f303ec0	0.00467861	D_0__Bacteria; D_1__Verrucomicrobia; D_2__Verrucomicrobiae; D_3__Pedosphaerales; D_4__Pedosphaeraceae	576
bcd2d9f3244e3dccfa0c5d86d77e4901	0.00465973	D_0__Bacteria; D_1__Proteobacteria; D_2__Alphaproteobacteria; D_3__Rhizobiales; D_4__Rhizobiales Incertae Sedis; D_5__uncultured	577
fc98f93e3893491d8960bbed9247b40c	0.00465828	D_0__Bacteria; D_1__Latescibacteria	578
5796fefe8b75c947becab077f45aa923	0.00465777	D_0__Bacteria; D_1__Proteobacteria; D_2__Gammaproteobacteria; D_3__Betaproteobacteriales; D_4__SC-I-84	579
3d7ea4dffab1130cdc0e3659dae0c1ef	0.00465532	D_0__Bacteria; D_1__Rokubacteria; D_2__NC10; D_3__Rokubacteriales; D_4__bacterium WX65; D_5__bacterium WX65; D_6__bacterium WX65	580
35bcf0206288fb49b7b43480dbb5afcc	0.00463648	D_0__Bacteria; D_1__Verrucomicrobia; D_2__Verrucomicrobiae; D_3__Chthoniobacterales; D_4__Chthoniobacteraceae; D_5__Candidatus Udaeobacter; D_6__uncultured soil bacterium	581
88e1f8b74a7ad0ae1fa549fbe04dfa02	0.00461712	D_0__Bacteria; D_1__Proteobacteria; D_2__Alphaproteobacteria; D_3__Sphingomonadales; D_4__Sphingomonadaceae; D_5__Sphingomonas	582
223719187a68c608d2c516c11734a452	0.0046092	D_0__Bacteria; D_1__Proteobacteria; D_2__Alphaproteobacteria; D_3__Rhizobiales; D_4__Hyphomicrobiaceae	583
bb2d1c68251443a48328593bf6d9d024	0.00460523	D_0__Bacteria; D_1__Acidobacteria; D_2__Acidobacteriia; D_3__Acidobacteriales; D_4__uncultured; D_5__uncultured Holophaga sp.; D_6__uncultured Holophaga sp.	584
a140991b67f0edfbcf7d9433d958ec1f	0.00460475	D_0__Bacteria; D_1__Acidobacteria; D_2__Subgroup 6	585
c77b8eff4bc48f26171caf492c2fd513	0.00459631	D_0__Bacteria; D_1__Proteobacteria; D_2__Alphaproteobacteria; D_3__Caulobacterales; D_4__Caulobacteraceae; D_5__uncultured; D_6__uncultured bacterium	586
be0eae527668ddec8218e429dc560704	0.00459284	D_0__Bacteria; D_1__Planctomycetes; D_2__Planctomycetacia; D_3__Pirellulales; D_4__Pirellulaceae; D_5__uncultured; D_6__uncultured bacterium	587
38c63e90540e4ad3d748a462de53a902	0.00458873	D_0__Bacteria; D_1__Proteobacteria; D_2__Deltaproteobacteria; D_3__Oligoflexales; D_4__Oligoflexaceae; D_5__Oligoflexus; D_6__metagenome	588
af0c2476ed76f95583234b1fbf4e70d6	0.00458589	D_0__Bacteria; D_1__Proteobacteria; D_2__Deltaproteobacteria; D_3__Myxococcales; D_4__Haliangiaceae; D_5__Haliangium; D_6__uncultured bacterium	589
74fd5add423dc82e182ba03fc3d32db7	0.00458491	D_0__Bacteria; D_1__Acidobacteria; D_2__Subgroup 6	590
3620b3d40699843e767d91f56288375a	0.00458075	D_0__Bacteria; D_1__Chloroflexi; D_2__AD3; D_3__uncultured bacterium; D_4__uncultured bacterium; D_5__uncultured bacterium; D_6__uncultured bacterium	591
ac3614743120a54794b588fd1ab7ae4d	0.00457498	D_0__Bacteria; D_1__Actinobacteria; D_2__Acidimicrobiia; D_3__Microtrichales; D_4__Ilumatobacteraceae	592
b43a348f4149b6ba53aba3cb7baf22b5	0.00457433	D_0__Bacteria; D_1__Planctomycetes; D_2__Planctomycetacia; D_3__Gemmatales; D_4__Gemmataceae; D_5__uncultured	593
9283c7fcf595c5a15d33919d657cc638	0.00456571	D_0__Bacteria; D_1__Actinobacteria; D_2__Acidimicrobiia; D_3__IMCC26256	594
6945d94103ada823c2811f2b81c56ba0	0.0045547	D_0__Bacteria; D_1__Proteobacteria; D_2__Alphaproteobacteria; D_3__Rhodobacterales; D_4__Rhodobacteraceae; D_5__Rhodobacter	595
2ef183f6797f1c77b6cde046c29442fe	0.00453908	D_0__Bacteria; D_1__Actinobacteria; D_2__Thermoleophilia; D_3__Solirubrobacterales; D_4__67-14	596
d7e9291bdd80729546cba4d68af1a754	0.00453479	D_0__Bacteria; D_1__Planctomycetes; D_2__Planctomycetacia; D_3__Gemmatales; D_4__Gemmataceae; D_5__uncultured	597
9c329997454215b6b03e55b0bb436eab	0.00453311	D_0__Bacteria; D_1__Proteobacteria; D_2__Gammaproteobacteria; D_3__Betaproteobacteriales; D_4__Nitrosomonadaceae; D_5__GOUTA6	598
10f0461cb8a244c14aa2fb73e127e9e5	0.00451752	D_0__Bacteria; D_1__Acidobacteria; D_2__Subgroup 6	599
56a7a3b93319ce0528afcc76c78f12d3	0.004517	D_0__Bacteria; D_1__Proteobacteria; D_2__Alphaproteobacteria; D_3__Rhizobiales; D_4__Xanthobacteraceae	600
aaa6e310380e737693cca4f4cfacc268	0.0045047	D_0__Bacteria; D_1__Proteobacteria; D_2__Alphaproteobacteria; D_3__Rhizobiales; D_4__Xanthobacteraceae; D_5__Bradyrhizobium	601
52a119e5e205f9bebe08c5249bb1fba9	0.00450306	D_0__Bacteria; D_1__Chloroflexi; D_2__Anaerolineae; D_3__Anaerolineales; D_4__Anaerolineaceae; D_5__Anaerolinea	602
f49b08f55306299038d1227b6d158b26	0.00449949	D_0__Bacteria; D_1__Proteobacteria; D_2__Alphaproteobacteria; D_3__Rhizobiales; D_4__Xanthobacteraceae; D_5__Bradyrhizobium	603
e1157c7fc92861aede5b803ca3a70c0f	0.00449323	D_0__Bacteria; D_1__Acidobacteria; D_2__Subgroup 17	604
faad6f0b00ee50cae85b0a74a186b973	0.00448017	D_0__Bacteria; D_1__Entotheonellaeota; D_2__Entotheonellia; D_3__Entotheonellales; D_4__Entotheonellaceae; D_5__uncultured bacterium; D_6__uncultured bacterium	605
6a1d6eefa85d522825c1d822da79af3e	0.0044549	D_0__Bacteria; D_1__Acidobacteria; D_2__Acidobacteriia; D_3__Subgroup 2; D_4__uncultured eubacterium WD261; D_5__uncultured eubacterium WD261; D_6__uncultured eubacterium WD261	606
1fcffe31a021e2c19708409c5cf6226b	0.00443874	D_0__Bacteria; D_1__Acidobacteria; D_2__Acidobacteriia; D_3__Solibacterales; D_4__Solibacteraceae (Subgroup 3); D_5__Candidatus Solibacter	607
4b6c6797771dfa22c6e22963f70c1ea2	0.00443857	D_0__Bacteria; D_1__Proteobacteria; D_2__Alphaproteobacteria; D_3__Rhizobiales; D_4__Beijerinckiaceae; D_5__Roseiarcus; D_6__uncultured bacterium	608
a1fad2342c3aea3b75f17816f0aab4b5	0.00443581	D_0__Bacteria; D_1__WPS-2; D_2__uncultured bacterium; D_3__uncultured bacterium; D_4__uncultured bacterium; D_5__uncultured bacterium; D_6__uncultured bacterium	609
85bab0fc51674b058af819456e96d0f2	0.00441524	D_0__Bacteria; D_1__Proteobacteria; D_2__Deltaproteobacteria; D_3__Myxococcales; D_4__Sandaracinaceae; D_5__uncultured; D_6__uncultured soil bacterium	610
4dc83a14a87129d49bc2d2a0a45ec714	0.00440937	D_0__Bacteria; D_1__Gemmatimonadetes; D_2__Gemmatimonadetes; D_3__Gemmatimonadales; D_4__Gemmatimonadaceae; D_5__uncultured; D_6__uncultured bacterium	611
b760d597e018a73c8f6ff59001f23f0b	0.00440839	D_0__Bacteria; D_1__Proteobacteria; D_2__Gammaproteobacteria; D_3__Betaproteobacteriales; D_4__Burkholderiaceae; D_5__AAP99; D_6__uncultured bacterium	612
4379fd2009ced9128218c7fa7cdbdda4	0.00439354	D_0__Bacteria; D_1__Bacteroidetes; D_2__Bacteroidia; D_3__Sphingobacteriales; D_4__NS11-12 marine group; D_5__metagenome; D_6__metagenome	613
7227906eb0eb6834a0f93e5b0eef9ca0	0.00438951	D_0__Bacteria; D_1__Planctomycetes; D_2__Planctomycetacia; D_3__Pirellulales; D_4__Pirellulaceae; D_5__Pirellula	614
cd476b73a5320d2987b86aadbbb1545a	0.00438903	D_0__Bacteria; D_1__Verrucomicrobia; D_2__Verrucomicrobiae; D_3__Pedosphaerales; D_4__Pedosphaeraceae; D_5__ADurb.Bin063-1; D_6__uncultured bacterium	615
b688b0b75282149b68cb2d217cdd12f3	0.00437988	D_0__Bacteria; D_1__Bacteroidetes; D_2__Bacteroidia; D_3__Cytophagales; D_4__Spirosomaceae; D_5__uncultured; D_6__Ephemera danica	616
ab355bd1f5e894009b65da77e8924c95	0.00437987	D_0__Bacteria; D_1__Planctomycetes; D_2__Planctomycetacia; D_3__Gemmatales; D_4__Gemmataceae; D_5__uncultured	617
ed1310b15b2c3828eb68f9c0213d8dce	0.00437118	D_0__Bacteria; D_1__Proteobacteria; D_2__Alphaproteobacteria; D_3__Rhizobiales; D_4__Xanthobacteraceae; D_5__Pseudolabrys	618
8c3d0f6106ed06ac9c76608c6b826b7b	0.00435282	D_0__Bacteria; D_1__Planctomycetes; D_2__vadinHA49; D_3__uncultured bacterium; D_4__uncultured bacterium; D_5__uncultured bacterium; D_6__uncultured bacterium	619
aaeaf48251cb111740428f41dd173118	0.00434924	D_0__Bacteria; D_1__Planctomycetes; D_2__Planctomycetacia; D_3__Isosphaerales; D_4__Isosphaeraceae; D_5__Aquisphaera	620
24577bf48a0acfd6bf24269ed20af563	0.00433816	D_0__Bacteria; D_1__Proteobacteria; D_2__Alphaproteobacteria; D_3__Rhizobiales; D_4__A0839	621
9a88ffef7999cf61137c63316c9768ca	0.00433468	D_0__Bacteria; D_1__Proteobacteria; D_2__Gammaproteobacteria; D_3__Ga0077536	622
6caac0d25fb523a9c1c864ccef52099b	0.00432098	D_0__Bacteria; D_1__Proteobacteria; D_2__Alphaproteobacteria; D_3__Rhizobiales; D_4__Rhizobiales Incertae Sedis; D_5__uncultured; D_6__uncultured bacterium	623
a8a9d2cc14c0523766a4ffbdfa0adfca	0.00431941	D_0__Bacteria; D_1__Verrucomicrobia; D_2__Verrucomicrobiae; D_3__Chthoniobacterales; D_4__Chthoniobacteraceae; D_5__Chthoniobacter	624
ce8a14a7b2133f4f780de42c9395dc7c	0.00431611	D_0__Bacteria; D_1__Verrucomicrobia; D_2__Verrucomicrobiae; D_3__Chthoniobacterales; D_4__Chthoniobacteraceae; D_5__Chthoniobacter; D_6__uncultured bacterium	625
638bea17d459a05ae7083c0d704fcf37	0.00431219	D_0__Bacteria; D_1__Proteobacteria; D_2__Gammaproteobacteria; D_3__Betaproteobacteriales; D_4__Nitrosomonadaceae	626
fac5a6074067436b79e49c0a86a84fdc	0.00431069	D_0__Bacteria; D_1__Proteobacteria; D_2__Deltaproteobacteria; D_3__Myxococcales; D_4__Archangiaceae; D_5__Anaeromyxobacter; D_6__uncultured delta proteobacterium	627
c7bcdefe125c80f5a56d1d8f4ac1bdd0	0.0043069	D_0__Bacteria; D_1__Proteobacteria; D_2__Gammaproteobacteria; D_3__Betaproteobacteriales; D_4__Nitrosomonadaceae; D_5__Ellin6067; D_6__uncultured beta proteobacterium	628
84a29877f28a3309c0acba3ff63a32de	0.00429872	D_0__Bacteria; D_1__Acidobacteria; D_2__Acidobacteriia; D_3__Acidobacteriales; D_4__uncultured	629
a834cea63ff560fae27ac1690069cb9e	0.00429582	D_0__Bacteria; D_1__Proteobacteria; D_2__Gammaproteobacteria; D_3__Betaproteobacteriales; D_4__Nitrosomonadaceae; D_5__Ellin6067	630
69f71589e483374f83f847dc3f2acf83	0.00427952	D_0__Bacteria; D_1__Chloroflexi; D_2__Anaerolineae; D_3__RBG-13-54-9; D_4__hot springs metagenome; D_5__hot springs metagenome; D_6__hot springs metagenome	631
e3b27014eb549f7cad4db45abaa414e1	0.00427902	D_0__Bacteria; D_1__Planctomycetes; D_2__Planctomycetacia; D_3__Pirellulales; D_4__Pirellulaceae; D_5__Pir4 lineage	632
421a2db232bdad168f716cb0f2f3a997	0.00427293	D_0__Bacteria; D_1__Chloroflexi; D_2__Chloroflexia; D_3__Chloroflexales; D_4__Roseiflexaceae; D_5__uncultured; D_6__uncultured bacterium	633
f4d53c47ad020011dddb27da3d9ba1dd	0.00426933	D_0__Bacteria; D_1__Proteobacteria; D_2__Alphaproteobacteria; D_3__Rhizobiales; D_4__Rhizobiales Incertae Sedis; D_5__uncultured	634
9fdf8a06e5bb088d98c9df5f9c92d23e	0.00426932	D_0__Bacteria; D_1__Planctomycetes; D_2__Planctomycetacia; D_3__Gemmatales; D_4__Gemmataceae; D_5__Fimbriiglobus; D_6__uncultured bacterium	635
b3c40552fec4d0b1f6cc4c7bbf6496fa	0.00426772	D_0__Bacteria; D_1__Chloroflexi; D_2__Anaerolineae; D_3__SBR1031; D_4__A4b; D_5__uncultured Anaerolineaceae bacterium; D_6__uncultured Anaerolineaceae bacterium	636
a4d8f1dc70e869b167e29e6caf877cae	0.0042598	D_0__Bacteria; D_1__Proteobacteria; D_2__Gammaproteobacteria; D_3__Betaproteobacteriales; D_4__Burkholderiaceae; D_5__AAP99; D_6__metagenome	637
f78f1158b73491519bff78a3109c0c51	0.00424618	D_0__Bacteria; D_1__Verrucomicrobia; D_2__Verrucomicrobiae; D_3__Chthoniobacterales; D_4__Xiphinematobacteraceae; D_5__Candidatus Xiphinematobacter; D_6__uncultured Verrucomicrobia bacterium	638
a3eec1066dc4d8e5c4ddfae5d2c4f9f8	0.00423733	D_0__Bacteria; D_1__Acidobacteria; D_2__Subgroup 17	639
6595e5202299a176ec108c52c3deacd3	0.00423391	D_0__Bacteria; D_1__Proteobacteria; D_2__Deltaproteobacteria; D_3__Myxococcales; D_4__Haliangiaceae; D_5__Haliangium; D_6__uncultured soil bacterium	640
77e58fdfd1b851cf9e2a212402e28711	0.00422923	D_0__Bacteria; D_1__Gemmatimonadetes; D_2__Gemmatimonadetes; D_3__Gemmatimonadales; D_4__Gemmatimonadaceae; D_5__uncultured; D_6__uncultured bacterium	641
dab1160ee7a4ecf9945086ff09f99528	0.00422842	D_0__Bacteria; D_1__Proteobacteria; D_2__Gammaproteobacteria; D_3__Betaproteobacteriales; D_4__Burkholderiaceae	642
4c668f0a894df285e69999b90bf289d2	0.00422571	D_0__Bacteria; D_1__Acidobacteria; D_2__Blastocatellia (Subgroup 4); D_3__11-24; D_4__uncultured bacterium; D_5__uncultured bacterium; D_6__uncultured bacterium	643
315543f28992a9bbe9f89979cddd4662	0.00422062	D_0__Bacteria; D_1__Proteobacteria; D_2__Alphaproteobacteria; D_3__Rhizobiales; D_4__Hyphomicrobiaceae; D_5__Hyphomicrobium; D_6__uncultured Hyphomicrobiaceae bacterium	644
ffc982931fb1525aa814fe0746926e19	0.0042191	D_0__Bacteria; D_1__Acidobacteria; D_2__Acidobacteriia; D_3__Acidobacteriales; D_4__uncultured	645
52c7ab8bcb540058971ac2d8375eb5de	0.00421826	D_0__Bacteria; D_1__Actinobacteria; D_2__Acidimicrobiia; D_3__IMCC26256	646
313a85f98077c1aa5b5ab76f7fb4b64a	0.0042167	D_0__Bacteria; D_1__Proteobacteria; D_2__Gammaproteobacteria; D_3__Betaproteobacteriales; D_4__Nitrosomonadaceae; D_5__Ellin6067	647
72b2acb6f79af4d2b571e2eb15d1ba54	0.00421274	D_0__Bacteria; D_1__Chloroflexi; D_2__Ktedonobacteria; D_3__Ktedonobacterales; D_4__Ktedonobacteraceae; D_5__HSB OF53-F07; D_6__uncultured Chloroflexi bacterium	648
83a2697fcce9100bb3a35abeeedfc4c1	0.00420794	D_0__Bacteria; D_1__Bacteroidetes; D_2__Bacteroidia; D_3__Chitinophagales; D_4__uncultured; D_5__uncultured Cytophagales bacterium; D_6__uncultured Cytophagales bacterium	649
71b158f33f6e5593f0d08f95907f45b8	0.00418159	D_0__Bacteria; D_1__Actinobacteria; D_2__Actinobacteria; D_3__Micromonosporales; D_4__Micromonosporaceae; D_5__Luedemannella; D_6__metagenome	650
f0e229c929ae8797daedbedbdb11e2c0	0.00417488	D_0__Bacteria; D_1__Planctomycetes; D_2__Planctomycetacia; D_3__Gemmatales; D_4__Gemmataceae; D_5__uncultured; D_6__uncultured bacterium	651
42a90d229c7c52dff1c846b1f1beecd0	0.00417222	D_0__Bacteria; D_1__Proteobacteria; D_2__Gammaproteobacteria; D_3__Xanthomonadales; D_4__Xanthomonadaceae; D_5__Arenimonas	652
cdb6fbe1d35a8f4c04615640519865b4	0.0041376	D_0__Bacteria; D_1__Proteobacteria; D_2__Deltaproteobacteria; D_3__Myxococcales	653
0c769ae5a5f5385b06fd00039a641169	0.0041355	D_0__Bacteria; D_1__Proteobacteria; D_2__Deltaproteobacteria; D_3__Myxococcales; D_4__uncultured; D_5__metagenome; D_6__metagenome	654
3608ce529068dfc8c24efa3d414c2c8a	0.00413462	D_0__Bacteria; D_1__Chloroflexi; D_2__Ktedonobacteria; D_3__Ktedonobacterales; D_4__Ktedonobacteraceae; D_5__HSB OF53-F07; D_6__uncultured Chloroflexi bacterium	655
f998e75e07628f0f8a4fe76e706a8a12	0.00412944	D_0__Bacteria; D_1__Verrucomicrobia; D_2__Verrucomicrobiae; D_3__Chthoniobacterales; D_4__Chthoniobacteraceae; D_5__Candidatus Udaeobacter	656
fb817cbb755566c123ccf837399dd066	0.00412263	D_0__Bacteria; D_1__Bacteroidetes; D_2__Bacteroidia; D_3__Sphingobacteriales; D_4__AKYH767; D_5__metagenome; D_6__metagenome	657
f6cb6b0713e4298664b338a70872e12c	0.00411905	D_0__Bacteria; D_1__Proteobacteria; D_2__Alphaproteobacteria; D_3__Micropepsales; D_4__Micropepsaceae; D_5__uncultured	658
3209a1e49860e30a9135e714f413fd15	0.00411297	D_0__Bacteria; D_1__Proteobacteria; D_2__Alphaproteobacteria; D_3__Rhizobiales; D_4__Rhizobiales Incertae Sedis; D_5__uncultured	659
ef581c6060a61dd461d926f7f3e17cf3	0.00410512	D_0__Bacteria; D_1__Actinobacteria; D_2__Thermoleophilia; D_3__Gaiellales; D_4__Gaiellaceae; D_5__Gaiella; D_6__uncultured bacterium	660
cba392423af053937aad355bdc8ff38b	0.00410188	D_0__Bacteria; D_1__Armatimonadetes; D_2__Chthonomonadetes; D_3__Chthonomonadales; D_4__uncultured bacterium; D_5__uncultured bacterium; D_6__uncultured bacterium	661
e0ce12a61afbb415fa7df6596db35b3b	0.00409996	D_0__Bacteria; D_1__Proteobacteria; D_2__Deltaproteobacteria; D_3__Myxococcales; D_4__BIrii41; D_5__metagenome; D_6__metagenome	662
b68bff67c4de71fe7d31e628863cf8f4	0.00409758	D_0__Bacteria; D_1__Proteobacteria; D_2__Alphaproteobacteria; D_3__Elsterales; D_4__uncultured	663
7a5a3c7e1995e8959a66a9447eb64be5	0.00409289	D_0__Bacteria; D_1__Proteobacteria; D_2__Deltaproteobacteria; D_3__Desulfuromonadales; D_4__Geobacteraceae; D_5__Geobacter; D_6__uncultured Geobacteraceae bacterium	664
8da39e4c593e43ac3ae101c456d855ed	0.00408758	D_0__Bacteria; D_1__Gemmatimonadetes; D_2__Gemmatimonadetes; D_3__Gemmatimonadales; D_4__Gemmatimonadaceae; D_5__Gemmatimonas	665
8f0fb68673a8b3c26f3fd210e29b7916	0.00408493	D_0__Bacteria; D_1__Firmicutes; D_2__Clostridia; D_3__Clostridiales; D_4__Clostridiaceae 1; D_5__Clostridium sensu stricto 13	666
d0d897d1e2ed545c14a5bd7864746117	0.00407521	D_0__Bacteria; D_1__Proteobacteria; D_2__Deltaproteobacteria; D_3__Myxococcales; D_4__mle1-27; D_5__metagenome; D_6__metagenome	667
96a343733f554534f290a18dffc5306e	0.0040739	D_0__Bacteria; D_1__Chloroflexi; D_2__Dehalococcoidia; D_3__S085; D_4__metagenome; D_5__metagenome; D_6__metagenome	668
0deb2dd0990f1f8c24947a3eb384c73b	0.00406821	D_0__Bacteria; D_1__Proteobacteria; D_2__Gammaproteobacteria; D_3__Betaproteobacteriales; D_4__SC-I-84	669
d21084da259d0e92d48eeea7f4aa7792	0.00406797	D_0__Bacteria; D_1__Bacteroidetes; D_2__Bacteroidia; D_3__Sphingobacteriales; D_4__env.OPS 17	670
dd836f10a84a311aec7b27d57a22239f	0.00406482	D_0__Bacteria; D_1__Actinobacteria; D_2__Thermoleophilia; D_3__Gaiellales; D_4__Gaiellaceae; D_5__Gaiella	671
52e9141ff1fc2980a883e6a57e6dff6e	0.0040627	D_0__Archaea; D_1__Thaumarchaeota; D_2__Nitrososphaeria; D_3__Nitrosotaleales; D_4__Nitrosotaleaceae; D_5__Candidatus Nitrosotalea; D_6__uncultured archaeon	672
4d5b75ed0b58aa6806b85ada90ee3276	0.00405803	D_0__Bacteria; D_1__Planctomycetes; D_2__Planctomycetacia; D_3__Gemmatales; D_4__Gemmataceae; D_5__uncultured	673
cc66ff5b4af8f9bed97f5ad29ee40fba	0.0040551	D_0__Bacteria; D_1__Proteobacteria; D_2__Deltaproteobacteria; D_3__Myxococcales; D_4__Haliangiaceae; D_5__Haliangium; D_6__uncultured prokaryote	674
e48c8187ab6f8c3873333a90af575332	0.00405109	D_0__Bacteria; D_1__Planctomycetes; D_2__Planctomycetacia; D_3__Gemmatales; D_4__Gemmataceae; D_5__uncultured; D_6__uncultured bacterium	675
c34b39d92e12b9be51da54f1640b011b	0.00404193	D_0__Bacteria; D_1__Proteobacteria; D_2__Gammaproteobacteria; D_3__Steroidobacterales; D_4__Steroidobacteraceae; D_5__uncultured; D_6__uncultured gamma proteobacterium	676
5cd37e05111717fc8bbb6b94769a58f0	0.00403415	D_0__Bacteria; D_1__Acidobacteria; D_2__Subgroup 6	677
8b654547deae6a6aaabd2908a7f9bb0f	0.00403051	D_0__Bacteria; D_1__Verrucomicrobia; D_2__Verrucomicrobiae; D_3__Pedosphaerales; D_4__Pedosphaeraceae	678
69e60a7780ed19b0d4dfcaf34837aa88	0.00403047	D_0__Bacteria; D_1__Proteobacteria; D_2__Alphaproteobacteria; D_3__Sphingomonadales; D_4__Sphingomonadaceae; D_5__Sphingorhabdus; D_6__uncultured bacterium	679
dae7af46cb8b25e1d82097e2b1d70b2f	0.00402572	D_0__Bacteria; D_1__Planctomycetes; D_2__Planctomycetacia; D_3__Gemmatales; D_4__Gemmataceae; D_5__uncultured; D_6__uncultured bacterium	680
1c291466057260266d13db2efa0a99d7	0.00402486	D_0__Bacteria; D_1__Acidobacteria; D_2__Acidobacteriia; D_3__Acidobacteriales; D_4__uncultured; D_5__uncultured forest soil bacterium; D_6__uncultured forest soil bacterium	681
180a79d6b7824478309efd722152aab6	0.00401815	D_0__Bacteria; D_1__Actinobacteria; D_2__Acidimicrobiia; D_3__Microtrichales; D_4__Ilumatobacteraceae; D_5__CL500-29 marine group; D_6__metagenome	682
d18c0705d740266fee9cf0fc336820f5	0.00397756	D_0__Bacteria; D_1__Proteobacteria; D_2__Deltaproteobacteria; D_3__Myxococcales; D_4__Archangiaceae; D_5__Anaeromyxobacter	683
6f71fe4846fcde9e777a85895e2dea18	0.00396145	D_0__Bacteria; D_1__Bacteroidetes; D_2__Bacteroidia; D_3__Cytophagales; D_4__Microscillaceae; D_5__uncultured; D_6__uncultured Flexibacter sp.	684
9ab4bc99522d96aa4b08afe8ffd62b2e	0.00394789	D_0__Bacteria; D_1__Actinobacteria; D_2__Acidimicrobiia; D_3__IMCC26256	685
af95f604ed9bc7402a499b8e9ab16fcc	0.003921	D_0__Bacteria; D_1__Planctomycetes; D_2__Planctomycetacia; D_3__Pirellulales; D_4__Pirellulaceae; D_5__uncultured; D_6__metagenome	686
a49a4330179edf3bc0d66d3adb3a3d3f	0.0039139	D_0__Bacteria; D_1__Proteobacteria; D_2__Gammaproteobacteria; D_3__Betaproteobacteriales; D_4__Nitrosomonadaceae; D_5__Ellin6067	687
27257dea8e650f053d3c5d9ca812d496	0.0039122	D_0__Bacteria; D_1__Bacteroidetes; D_2__Bacteroidia; D_3__Chitinophagales; D_4__Chitinophagaceae; D_5__uncultured	688
32d1cf5151284481294b8f21fb52596a	0.00390197	D_0__Bacteria; D_1__Planctomycetes; D_2__Planctomycetacia; D_3__Isosphaerales; D_4__Isosphaeraceae; D_5__uncultured; D_6__uncultured Singulisphaera sp.	689
16dedc79dc6331305afc61a06e0a39e9	0.00389036	D_0__Bacteria; D_1__Proteobacteria; D_2__Deltaproteobacteria; D_3__RCP2-54	690
0180b9f1b181157518da0a6ee56d171f	0.00388949	D_0__Bacteria; D_1__Bacteroidetes; D_2__Bacteroidia; D_3__Chitinophagales; D_4__Chitinophagaceae; D_5__Terrimonas; D_6__metagenome	691
57ef8f1e0f7e971f18a7752840457d5e	0.00388379	D_0__Bacteria; D_1__Verrucomicrobia; D_2__Verrucomicrobiae; D_3__Chthoniobacterales; D_4__Chthoniobacteraceae; D_5__Candidatus Udaeobacter; D_6__uncultured cyanobacterium	692
4f6d1f08742926067202dcdffb5a1c67	0.00388132	D_0__Bacteria; D_1__Proteobacteria; D_2__Alphaproteobacteria; D_3__Micropepsales; D_4__Micropepsaceae; D_5__uncultured	693
b9f154663a53f22cd5766279276ad03b	0.00387751	D_0__Bacteria; D_1__Bacteroidetes; D_2__Bacteroidia; D_3__Cytophagales; D_4__Microscillaceae; D_5__OLB12; D_6__uncultured bacterium	694
fac544b0f06ce60725685b484ae81c67	0.00386981	D_0__Bacteria; D_1__Bacteroidetes; D_2__Bacteroidia; D_3__Chitinophagales; D_4__Chitinophagaceae; D_5__Dinghuibacter; D_6__uncultured bacterium	695
7d2c0bf77d1048b740a0eb47b3f80c23	0.00386823	D_0__Bacteria; D_1__Proteobacteria; D_2__Gammaproteobacteria; D_3__Betaproteobacteriales; D_4__Burkholderiaceae	696
e23668542475c67c93613fa521d5c66d	0.00385151	D_0__Bacteria; D_1__Actinobacteria; D_2__Coriobacteriia; D_3__OPB41	697
277297d556cd1abee7d9101d84af6dc5	0.00384995	D_0__Bacteria; D_1__Acidobacteria; D_2__Subgroup 6	698
c1896a882e6f2dde5d08ede7f37a9e1e	0.00383016	D_0__Bacteria; D_1__Planctomycetes; D_2__Planctomycetacia; D_3__Planctomycetales; D_4__Rubinisphaeraceae; D_5__uncultured; D_6__metagenome	699
b11561d7c34b856acefb2e7c945a4ebd	0.00382766	D_0__Bacteria; D_1__Proteobacteria; D_2__Deltaproteobacteria; D_3__NB1-j	700
d004b20e27475c01a82449f64a703444	0.00382669	D_0__Bacteria; D_1__Acidobacteria; D_2__Subgroup 5	701
2c1837b75f5d1d373aa9b3ca7fed5fd0	0.00381166	D_0__Bacteria; D_1__Verrucomicrobia; D_2__Verrucomicrobiae; D_3__Pedosphaerales; D_4__Pedosphaeraceae; D_5__uncultured Desulfovibrio sp.; D_6__uncultured Desulfovibrio sp.	702
20b2a1cd685acf58314fb59252a14448	0.00380771	D_0__Bacteria; D_1__Proteobacteria; D_2__Alphaproteobacteria; D_3__Sphingomonadales; D_4__Sphingomonadaceae; D_5__Novosphingobium	703
a9164d01308501b576afa06256a15b0f	0.00380696	D_0__Bacteria; D_1__Proteobacteria; D_2__Alphaproteobacteria; D_3__Rhizobiales; D_4__Rhizobiaceae; D_5__Allorhizobium-Neorhizobium-Pararhizobium-Rhizobium	704
80406f4229979c59b190101a1fcc678f	0.00379675	D_0__Bacteria; D_1__Planctomycetes; D_2__Planctomycetacia; D_3__Pirellulales; D_4__Pirellulaceae; D_5__Pir4 lineage	705
5a7c85d39e6fe84bdaa0bdfb9c3e22d9	0.00379418	D_0__Bacteria; D_1__Proteobacteria; D_2__Gammaproteobacteria; D_3__Betaproteobacteriales; D_4__Nitrosomonadaceae; D_5__mle1-7	706
76d8894cd5ec0f18efea83a27594737c	0.00379058	D_0__Bacteria; D_1__Planctomycetes; D_2__Planctomycetacia; D_3__Gemmatales; D_4__Gemmataceae; D_5__uncultured; D_6__metagenome	707
99c0decbe57e13078ac4f9db22b160a0	0.00378585	D_0__Bacteria; D_1__Chloroflexi; D_2__Anaerolineae; D_3__RBG-13-54-9; D_4__uncultured bacterium; D_5__uncultured bacterium; D_6__uncultured bacterium	708
9b90cff708a55c3f5bdc9c089c8048db	0.00378151	D_0__Bacteria; D_1__Chloroflexi; D_2__JG30-KF-CM66; D_3__uncultured bacterium; D_4__uncultured bacterium; D_5__uncultured bacterium; D_6__uncultured bacterium	709
f5c277203da542b68fae66ba9490a62d	0.00378076	D_0__Bacteria; D_1__Bacteroidetes; D_2__Bacteroidia; D_3__Sphingobacteriales; D_4__env.OPS 17; D_5__uncultured Bacteroidetes bacterium; D_6__uncultured Bacteroidetes bacterium	710
55911f5fc4f7572dced791c44dc41104	0.00378024	D_0__Bacteria; D_1__Actinobacteria; D_2__Actinobacteria; D_3__Frankiales; D_4__Sporichthyaceae; D_5__Sporichthya; D_6__metagenome	711
8fe082ca2a9e48e72fa4263990d308fc	0.00377644	D_0__Bacteria; D_1__Proteobacteria; D_2__Deltaproteobacteria; D_3__MBNT15; D_4__uncultured bacterium; D_5__uncultured bacterium; D_6__uncultured bacterium	712
f64f4c952d00766db152b356296b3880	0.00376607	D_0__Bacteria; D_1__Proteobacteria; D_2__Alphaproteobacteria; D_3__Rhizobiales; D_4__Xanthobacteraceae	713
d7abbdf4303cc5e5221d18d8a6bed3c7	0.00375168	D_0__Bacteria; D_1__Acidobacteria; D_2__Acidobacteriia; D_3__Subgroup 2	714
326dcd85db62b91cb9ae015933245063	0.00375117	D_0__Bacteria; D_1__Proteobacteria; D_2__Gammaproteobacteria; D_3__Acidiferrobacterales; D_4__Acidiferrobacteraceae; D_5__Sulfurifustis; D_6__uncultured bacterium	715
5c38e760f9f3be7306ed0cdd355c5df0	0.00374624	D_0__Bacteria; D_1__Proteobacteria; D_2__Deltaproteobacteria	716
562f2b87640204c3b94e7528be562ba3	0.00374044	D_0__Bacteria; D_1__Planctomycetes; D_2__Planctomycetacia; D_3__Gemmatales; D_4__Gemmataceae; D_5__uncultured; D_6__uncultured bacterium	717
6e4b50a611f333bfb12f3b9a4a9e8b61	0.00372682	D_0__Bacteria; D_1__Acidobacteria; D_2__Blastocatellia (Subgroup 4); D_3__Blastocatellales; D_4__Blastocatellaceae; D_5__uncultured; D_6__uncultured Acidobacteria bacterium	718
cd4480f07dbac64c1447b3d4d4aff768	0.00372412	D_0__Bacteria; D_1__Proteobacteria; D_2__Deltaproteobacteria; D_3__Myxococcales; D_4__BIrii41; D_5__metagenome; D_6__metagenome	719
eb784dbcf54947bd8c32c33ad8ab30a0	0.00371187	D_0__Bacteria; D_1__Bacteroidetes; D_2__Bacteroidia; D_3__Cytophagales; D_4__Microscillaceae; D_5__uncultured	720
226fac2b189b7d5948a3579365d6a8d0	0.00370369	D_0__Bacteria; D_1__Planctomycetes; D_2__Planctomycetacia; D_3__Gemmatales; D_4__Gemmataceae; D_5__uncultured; D_6__uncultured bacterium	721
44f6e70b4ad651d5b2be9324e5d8c886	0.00369413	D_0__Bacteria; D_1__Planctomycetes; D_2__Planctomycetacia; D_3__Gemmatales; D_4__Gemmataceae; D_5__uncultured	722
17389332517e77b58f9c7da78c3c833e	0.0036939	D_0__Bacteria; D_1__Proteobacteria; D_2__Alphaproteobacteria; D_3__Caulobacterales; D_4__Hyphomonadaceae; D_5__SWB02	723
0ad697107302f2bc88c709d647094c52	0.00369258	D_0__Bacteria; D_1__Proteobacteria; D_2__Gammaproteobacteria	724
b85a382d39b3f2f50c6ac1330a4022a7	0.00368894	D_0__Bacteria; D_1__Acidobacteria; D_2__Acidobacteriia; D_3__Solibacterales; D_4__Solibacteraceae (Subgroup 3); D_5__Bryobacter; D_6__uncultured bacterium	725
659604678972b48a218d5707eb070e10	0.00367171	D_0__Bacteria; D_1__Proteobacteria; D_2__Deltaproteobacteria	726
b8d56485e1b2e9c56a9b5769306b8096	0.00367159	D_0__Bacteria; D_1__Gemmatimonadetes; D_2__Gemmatimonadetes; D_3__Gemmatimonadales; D_4__Gemmatimonadaceae; D_5__Gemmatimonas; D_6__uncultured bacterium	727
8bc9cb67d9ef771a0196844a29078fd7	0.00366863	D_0__Bacteria; D_1__Planctomycetes; D_2__Planctomycetacia; D_3__Gemmatales; D_4__Gemmataceae; D_5__uncultured; D_6__metagenome	728
c33da9c475f070b0d31cba55a7e9fc69	0.00366277	D_0__Bacteria; D_1__Proteobacteria; D_2__Gammaproteobacteria; D_3__CCD24	729
30db82ecd684666762c7c5179d386246	0.00361816	D_0__Bacteria; D_1__Bacteroidetes; D_2__Bacteroidia; D_3__Sphingobacteriales; D_4__KD3-93	730
7623f5c210430e495f842b4b612264d2	0.00361298	D_0__Bacteria; D_1__Actinobacteria; D_2__Acidimicrobiia; D_3__Microtrichales; D_4__Microtrichaceae; D_5__uncultured	731
c4def24d4e9cea12f3f0a8a0ca43afda	0.00361125	D_0__Bacteria; D_1__Actinobacteria; D_2__Acidimicrobiia; D_3__IMCC26256; D_4__uncultured Acidimicrobiales bacterium; D_5__uncultured Acidimicrobiales bacterium; D_6__uncultured Acidimicrobiales bacterium	732
ace3d1a4b10be8491d4a09fc4131dcc7	0.00361106	D_0__Bacteria; D_1__Acidobacteria; D_2__Subgroup 6	733
54658c5cabc3c6c07f1e6556120cc99c	0.00360623	D_0__Bacteria; D_1__Proteobacteria; D_2__Gammaproteobacteria; D_3__Betaproteobacteriales; D_4__Burkholderiaceae; D_5__Rhizobacter	734
f8d75c0fad0707b33157f103f9c7ca1c	0.00360049	D_0__Bacteria; D_1__Bacteroidetes; D_2__Bacteroidia; D_3__Chitinophagales; D_4__37-13; D_5__uncultured Sphingobacteriales bacterium; D_6__uncultured Sphingobacteriales bacterium	735
481de4037ed3f3bcf51b47e548dcbd9e	0.00359877	D_0__Bacteria; D_1__Proteobacteria; D_2__Alphaproteobacteria; D_3__Sphingomonadales; D_4__Sphingomonadaceae; D_5__Novosphingobium	736
a5fe75e5491c9f58dc2a6f2c7281dcf3	0.00359695	D_0__Bacteria; D_1__Proteobacteria; D_2__Deltaproteobacteria; D_3__Desulfobacterales; D_4__Desulfobulbaceae; D_5__[Desulfobacterium] catecholicum group; D_6__uncultured prokaryote	737
c9a2743971d12764732ddc336e25cac8	0.00359543	D_0__Bacteria; D_1__Chloroflexi; D_2__KD4-96; D_3__uncultured Chloroflexi bacterium; D_4__uncultured Chloroflexi bacterium; D_5__uncultured Chloroflexi bacterium; D_6__uncultured Chloroflexi bacterium	738
80aea544fa5d2af83f4be1f3538c0a95	0.00359517	D_0__Bacteria; D_1__BRC1; D_2__uncultured bacterium; D_3__uncultured bacterium; D_4__uncultured bacterium; D_5__uncultured bacterium; D_6__uncultured bacterium	739
883d26008aea521cbf335ccdb8bfbab2	0.00359089	D_0__Bacteria; D_1__Chloroflexi; D_2__Chloroflexia; D_3__Chloroflexales; D_4__Roseiflexaceae; D_5__uncultured; D_6__uncultured Chloroflexi bacterium	740
c5faad2ed5cf801dd070d0f3c7f6fbda	0.00358632	D_0__Bacteria; D_1__Proteobacteria; D_2__Gammaproteobacteria; D_3__Betaproteobacteriales; D_4__Nitrosomonadaceae; D_5__MND1	741
0fc84a6851053b5fad05a004c0249f0f	0.00358523	D_0__Bacteria; D_1__Chloroflexi; D_2__Ktedonobacteria; D_3__Ktedonobacterales; D_4__Ktedonobacteraceae; D_5__HSB OF53-F07; D_6__uncultured Chloroflexi bacterium	742
5580bf05f601a130d123b9c90db9edfa	0.00357209	D_0__Bacteria; D_1__Chloroflexi; D_2__Anaerolineae; D_3__Anaerolineales; D_4__Anaerolineaceae; D_5__uncultured	743
0287f70d23e7bde4ae88c23d80304722	0.00356604	D_0__Bacteria; D_1__Planctomycetes; D_2__Planctomycetacia; D_3__Pirellulales; D_4__Pirellulaceae; D_5__Pirellula	744
732394900306f46ac9b36cd3dbfe3798	0.00356477	D_0__Bacteria; D_1__Chloroflexi; D_2__KD4-96	745
6abc517aa40e9e7b9c652902fe04bb1a	0.00354562	D_0__Bacteria; D_1__Proteobacteria; D_2__Gammaproteobacteria; D_3__Betaproteobacteriales; D_4__Burkholderiaceae	746
df1105d9cde9bb34f6a9ed0c3bf68202	0.00354129	D_0__Bacteria; D_1__Actinobacteria; D_2__MB-A2-108; D_3__uncultured bacterium; D_4__uncultured bacterium; D_5__uncultured bacterium; D_6__uncultured bacterium	747
ef1052c9b351ec6b787fc511c1aa1e1a	0.00353797	D_0__Bacteria; D_1__Planctomycetes; D_2__Planctomycetacia; D_3__Gemmatales; D_4__Gemmataceae; D_5__uncultured; D_6__uncultured planctomycete	748
d93757dafccb43c5f5b430bc11a01619	0.00353594	D_0__Bacteria; D_1__Planctomycetes; D_2__Planctomycetacia; D_3__Isosphaerales; D_4__Isosphaeraceae; D_5__uncultured	749
d59bfbdb8ba753657aa54ed5479a41c0	0.00352621	D_0__Bacteria; D_1__Bacteroidetes; D_2__Bacteroidia; D_3__Chitinophagales; D_4__Chitinophagaceae; D_5__Ferruginibacter	750
f6da163672ad774ddc3ca4bc4dc96245	0.0035185	D_0__Bacteria; D_1__Proteobacteria; D_2__Gammaproteobacteria; D_3__KI89A clade; D_4__uncultured bacterium; D_5__uncultured bacterium; D_6__uncultured bacterium	751
3fac4012da94502516742441affae104	0.00351597	D_0__Bacteria; D_1__Bacteroidetes; D_2__Bacteroidia; D_3__Sphingobacteriales; D_4__AKYH767; D_5__metagenome; D_6__metagenome	752
a12799701d6024c539cb5af64d6f0226	0.00351314	D_0__Bacteria; D_1__Actinobacteria; D_2__Acidimicrobiia; D_3__IMCC26256	753
4efb32395dda8b8ffb5903a1d82273d9	0.00350802	D_0__Bacteria; D_1__Chloroflexi; D_2__Anaerolineae; D_3__Anaerolineales; D_4__Anaerolineaceae; D_5__uncultured; D_6__metagenome	754
014d673b223c6c3b66694c264091f020	0.00350682	D_0__Bacteria; D_1__Planctomycetes; D_2__Planctomycetacia; D_3__Pirellulales; D_4__Pirellulaceae; D_5__uncultured	755
a4f9054304ac8191a58e52a74f66434e	0.00350408	D_0__Bacteria; D_1__Proteobacteria; D_2__Deltaproteobacteria; D_3__Myxococcales; D_4__Sandaracinaceae; D_5__Sandaracinus; D_6__uncultured bacterium	756
2527095bb2530c0f04f11146e11cf357	0.00350287	D_0__Bacteria; D_1__Proteobacteria; D_2__Gammaproteobacteria; D_3__Betaproteobacteriales; D_4__Burkholderiaceae; D_5__AAP99; D_6__uncultured bacterium	757
4219eae01d03ab7950d5c1286b5f59b3	0.00350255	D_0__Bacteria; D_1__Proteobacteria; D_2__Gammaproteobacteria; D_3__R7C24; D_4__metagenome; D_5__metagenome; D_6__metagenome	758
68d11ce4b0d37a49e60e6bfb81444d71	0.003495	D_0__Bacteria; D_1__Proteobacteria; D_2__Gammaproteobacteria; D_3__Betaproteobacteriales; D_4__Nitrosomonadaceae; D_5__MND1; D_6__uncultured Nitrosomonadaceae bacterium	759
cd25a7411f941b10330b41940abf05a1	0.0034904	D_0__Bacteria; D_1__Proteobacteria; D_2__Gammaproteobacteria; D_3__Betaproteobacteriales; D_4__Burkholderiaceae; D_5__Limnohabitans	760
ebfcee89238bfdd3d216f97a2804d805	0.00348912	D_0__Bacteria; D_1__Proteobacteria; D_2__Alphaproteobacteria; D_3__Rhodobacterales; D_4__Rhodobacteraceae	761
cff6e19c4a0b1a637f9eb21a95ed49b4	0.00348851	D_0__Bacteria; D_1__Planctomycetes; D_2__Planctomycetacia; D_3__Gemmatales; D_4__Gemmataceae; D_5__uncultured; D_6__uncultured planctomycete	762
157a7c6518a3b3e70daf62add4531002	0.00348645	D_0__Bacteria; D_1__Proteobacteria; D_2__Gammaproteobacteria; D_3__WD260; D_4__uncultured bacterium; D_5__uncultured bacterium; D_6__uncultured bacterium	763
c156fd0f1861c5cbd451a01529215a91	0.0034722	D_0__Bacteria; D_1__Chloroflexi; D_2__Ktedonobacteria; D_3__Ktedonobacterales; D_4__Ktedonobacteraceae; D_5__HSB OF53-F07; D_6__uncultured soil bacterium	764
01a5f97a722c02e45a5908f6d7a37a0a	0.00344778	D_0__Bacteria; D_1__Bacteroidetes; D_2__Bacteroidia; D_3__Sphingobacteriales; D_4__env.OPS 17; D_5__metagenome; D_6__metagenome	765
05810500448cc3ad7c9d8b11a497f1ca	0.00344115	D_0__Bacteria; D_1__Bacteroidetes; D_2__Bacteroidia; D_3__Chitinophagales; D_4__Chitinophagaceae; D_5__Terrimonas	766
9f68446bc64b1687122a0bbef1f42983	0.00343823	D_0__Bacteria; D_1__Proteobacteria; D_2__Gammaproteobacteria; D_3__Cellvibrionales; D_4__Spongiibacteraceae; D_5__BD1-7 clade; D_6__metagenome	767
9094f39bc33a26e3c004e464482fdec1	0.00343243	D_0__Bacteria; D_1__Actinobacteria; D_2__Thermoleophilia; D_3__Gaiellales; D_4__uncultured	768
2f031a61a320cf2abf5952f3deedcb36	0.003429	D_0__Bacteria; D_1__Chloroflexi; D_2__Dehalococcoidia; D_3__S085; D_4__metagenome; D_5__metagenome; D_6__metagenome	769
492267c82af1821038fa5af9dfe24af5	0.00342877	D_0__Bacteria; D_1__Gemmatimonadetes; D_2__Gemmatimonadetes; D_3__Gemmatimonadales; D_4__Gemmatimonadaceae; D_5__Gemmatimonas; D_6__metagenome	770
8a0c1a0c072bd15918717b92c4617801	0.00342286	D_0__Bacteria; D_1__Proteobacteria; D_2__Gammaproteobacteria; D_3__Betaproteobacteriales; D_4__Nitrosomonadaceae; D_5__GOUTA6; D_6__uncultured beta proteobacterium	771
738f2d6e242ff8319b23f2acaca8e758	0.00340903	D_0__Bacteria; D_1__Cyanobacteria; D_2__Sericytochromatia; D_3__uncultured bacterium; D_4__uncultured bacterium; D_5__uncultured bacterium; D_6__uncultured bacterium	772
ed3a3a392117df7823477dcfdcfa37f9	0.00339961	D_0__Bacteria; D_1__Proteobacteria; D_2__Gammaproteobacteria; D_3__Betaproteobacteriales; D_4__Nitrosomonadaceae; D_5__Ellin6067	773
57f037d3c590db63a2b90eea08e6ce7a	0.00339186	D_0__Bacteria; D_1__Verrucomicrobia; D_2__Verrucomicrobiae; D_3__S-BQ2-57 soil group; D_4__uncultured bacterium; D_5__uncultured bacterium; D_6__uncultured bacterium	774
58f72c2393f52ad740e53c9f25ef3563	0.00339138	D_0__Bacteria; D_1__Planctomycetes; D_2__Planctomycetacia; D_3__Gemmatales; D_4__Gemmataceae; D_5__Fimbriiglobus; D_6__uncultured bacterium	775
2999c47ae438375e6b099b23e17d40c3	0.00339123	D_0__Bacteria; D_1__Chloroflexi; D_2__Anaerolineae; D_3__SBR1031; D_4__A4b; D_5__wastewater metagenome; D_6__wastewater metagenome	776
d3843642fb3c77ed98e31a35fa918c92	0.00339101	D_0__Bacteria; D_1__Proteobacteria; D_2__Alphaproteobacteria; D_3__Elsterales; D_4__uncultured	777
f34cdcd73e535507d29c29b19d01f658	0.00338388	D_0__Bacteria; D_1__Proteobacteria; D_2__Gammaproteobacteria; D_3__Betaproteobacteriales; D_4__Burkholderiaceae; D_5__Rhodoferax	778
e2a35867731fb073463f823bb3f063d2	0.00338029	D_0__Bacteria; D_1__Proteobacteria; D_2__Deltaproteobacteria; D_3__Desulfuromonadales; D_4__Geobacteraceae; D_5__Geobacter	779
c1cfb09065b50fb75e3444dba1dec2a4	0.0033797	D_0__Bacteria; D_1__Proteobacteria; D_2__Alphaproteobacteria; D_3__Rhizobiales	780
2546ff8b79cba115c85318850e1f886f	0.00337923	D_0__Bacteria; D_1__Proteobacteria; D_2__Gammaproteobacteria; D_3__Betaproteobacteriales; D_4__Nitrosomonadaceae; D_5__IS-44	781
d0216edbdb07ec2b2d8becf26467a165	0.00336698	D_0__Bacteria; D_1__Verrucomicrobia; D_2__Verrucomicrobiae; D_3__Verrucomicrobiales; D_4__Verrucomicrobiaceae; D_5__uncultured; D_6__uncultured Verrucomicrobia bacterium	782
0df50570a1a4f9e081deb9f7d2ca9d2f	0.00336101	D_0__Bacteria; D_1__Bacteroidetes; D_2__Ignavibacteria; D_3__OPB56; D_4__uncultured bacterium; D_5__uncultured bacterium; D_6__uncultured bacterium	783
ab0184f9b865f34e92ea87ed83be9079	0.00336055	D_0__Bacteria; D_1__Verrucomicrobia; D_2__Verrucomicrobiae; D_3__Chthoniobacterales; D_4__Chthoniobacteraceae; D_5__Candidatus Udaeobacter; D_6__uncultured Spartobacteria bacterium	784
bde251162ad0cea92c6d0dfacda4ac10	0.00335797	D_0__Bacteria; D_1__Proteobacteria; D_2__Gammaproteobacteria; D_3__KF-JG30-C25; D_4__uncultured bacterium; D_5__uncultured bacterium; D_6__uncultured bacterium	785
be6f39a4cbd987f7d88dbddb30652c4a	0.00335283	D_0__Bacteria; D_1__Planctomycetes; D_2__Planctomycetacia; D_3__Planctomycetales; D_4__uncultured	786
1878c877726ea800913b57df800be272	0.00332739	D_0__Bacteria; D_1__Nitrospirae; D_2__Nitrospira; D_3__Nitrospirales; D_4__Nitrospiraceae; D_5__Nitrospira; D_6__uncultured Nitrospiraceae bacterium	787
dea6e4017a333dcaeaa5e081ad4d708f	0.00332174	D_0__Bacteria; D_1__Proteobacteria; D_2__Alphaproteobacteria; D_3__Rhizobiales; D_4__Xanthobacteraceae; D_5__uncultured	788
3a8c829db6a30ed2fa23c9afd5611aa2	0.00332156	D_0__Bacteria; D_1__Planctomycetes; D_2__Planctomycetacia; D_3__Isosphaerales; D_4__Isosphaeraceae; D_5__uncultured; D_6__uncultured bacterium	789
1f5c0e05d5099ea76345263999fcc9cb	0.00332104	D_0__Bacteria; D_1__Planctomycetes; D_2__Planctomycetacia; D_3__Pirellulales; D_4__Pirellulaceae; D_5__Pirellula; D_6__uncultured Pasteuria sp.	790
a5f9305b852cfb4d0a0be8ec4e32b8e1	0.00330902	D_0__Bacteria; D_1__Chloroflexi; D_2__Ktedonobacteria; D_3__Ktedonobacterales; D_4__Ktedonobacteraceae; D_5__HSB OF53-F07; D_6__uncultured Ktedonobacter sp.	791
79a458fd249d54114d6d9f3ccb5747ff	0.00330745	D_0__Bacteria; D_1__BRC1; D_2__uncultured bacterium; D_3__uncultured bacterium; D_4__uncultured bacterium; D_5__uncultured bacterium; D_6__uncultured bacterium	792
046fede2cb9e1bd3b5b347499ff75ad2	0.00330726	D_0__Bacteria; D_1__Proteobacteria; D_2__Deltaproteobacteria; D_3__NB1-j; D_4__uncultured soil bacterium; D_5__uncultured soil bacterium; D_6__uncultured soil bacterium	793
3805e06e53080ceb417d3580ea63ad96	0.00330637	D_0__Bacteria; D_1__Planctomycetes; D_2__Planctomycetacia; D_3__Pirellulales; D_4__Pirellulaceae; D_5__uncultured	794
5dab9536c009edb7506dbc8c1418e00d	0.00329301	D_0__Bacteria; D_1__Bacteroidetes; D_2__Bacteroidia; D_3__Sphingobacteriales; D_4__env.OPS 17	795
ed4897364210960229ae8b3074c5a6ed	0.00328812	D_0__Bacteria; D_1__Proteobacteria; D_2__Deltaproteobacteria; D_3__Myxococcales; D_4__Haliangiaceae; D_5__Haliangium	796
6e9e1fa267d7b2659735b22624dba019	0.00328284	D_0__Bacteria; D_1__Gemmatimonadetes; D_2__Gemmatimonadetes; D_3__Gemmatimonadales; D_4__Gemmatimonadaceae; D_5__uncultured; D_6__metagenome	797
1caee876a0fe52a8ddcc6ef01c8b98a6	0.00327611	D_0__Bacteria; D_1__Acidobacteria; D_2__Subgroup 6; D_3__uncultured bacterium DA023; D_4__uncultured bacterium DA023; D_5__uncultured bacterium DA023; D_6__uncultured bacterium DA023	798
e6760ae34268a37a68c5017499ae2b7d	0.00326354	D_0__Bacteria; D_1__Proteobacteria; D_2__Alphaproteobacteria; D_3__Acetobacterales; D_4__Acetobacteraceae; D_5__Rhodovastum	799
11194f310db186f457a89cc5c9c1c506	0.00325457	D_0__Bacteria; D_1__Planctomycetes; D_2__Planctomycetacia; D_3__Pirellulales; D_4__Pirellulaceae	800
fcdbee4bfa8dcde0a32d20031a6d8807	0.00325121	D_0__Bacteria; D_1__Proteobacteria; D_2__Alphaproteobacteria; D_3__Rhizobiales; D_4__Rhizobiales Incertae Sedis; D_5__uncultured; D_6__uncultured alpha proteobacterium	801
2dc7d64eccdb3cd9bf70697bc5007860	0.00324895	D_0__Bacteria; D_1__Verrucomicrobia; D_2__Verrucomicrobiae; D_3__Pedosphaerales; D_4__Pedosphaeraceae	802
dee4ebff6fe6fa57c6033a90f2283b1d	0.00323397	D_0__Bacteria; D_1__Acidobacteria; D_2__Subgroup 6; D_3__Acidobacteria bacterium SCN 69-37; D_4__Acidobacteria bacterium SCN 69-37; D_5__Acidobacteria bacterium SCN 69-37; D_6__Acidobacteria bacterium SCN 69-37	803
f19ee92b403e340010ba43782444c3a6	0.00323054	D_0__Bacteria; D_1__Acidobacteria; D_2__Subgroup 6	804
5aa5614c3b98c2b8abeda2760ee15d2f	0.00322543	D_0__Bacteria; D_1__Actinobacteria; D_2__Acidimicrobiia; D_3__Microtrichales; D_4__uncultured; D_5__uncultured bacterium; D_6__uncultured bacterium	805
1c878ff10faac242ac3b12d28c71bfb3	0.00322267	D_0__Bacteria; D_1__Proteobacteria; D_2__Gammaproteobacteria; D_3__Betaproteobacteriales; D_4__Nitrosomonadaceae; D_5__mle1-7; D_6__uncultured Rhodocyclaceae bacterium	806
77d0d5ecc35a5fe12f4526f36fbacc64	0.00321751	D_0__Bacteria; D_1__Planctomycetes; D_2__Planctomycetacia; D_3__Gemmatales; D_4__Gemmataceae; D_5__uncultured	807
b42350ed0f89b308ecbaeb7e7340e513	0.0032092	D_0__Bacteria; D_1__Acidobacteria; D_2__Thermoanaerobaculia; D_3__Thermoanaerobaculales; D_4__Thermoanaerobaculaceae; D_5__Subgroup 10	808
d5531dffcc3c7a6328807dfbaa551283	0.0031974	D_0__Bacteria; D_1__Proteobacteria; D_2__Alphaproteobacteria; D_3__Rhizobiales	809
0a898d046554ba89922119c2d6145865	0.00319431	D_0__Bacteria; D_1__Rokubacteria; D_2__NC10; D_3__Rokubacteriales; D_4__uncultured bacterium; D_5__uncultured bacterium; D_6__uncultured bacterium	810
fec94631cdb0016d868765337a5ca210	0.00319346	D_0__Bacteria; D_1__Actinobacteria; D_2__Acidimicrobiia	811
68086cd39fbf0a76ca4bfbd54cbf80b6	0.00319208	D_0__Bacteria; D_1__Planctomycetes; D_2__Planctomycetacia; D_3__Gemmatales; D_4__Gemmataceae; D_5__uncultured	812
3a4003f20346ef922e7d7338896fda5a	0.00318831	D_0__Bacteria; D_1__Proteobacteria; D_2__Gammaproteobacteria; D_3__Betaproteobacteriales; D_4__Rhodocyclaceae; D_5__Ferribacterium; D_6__uncultured bacterium	813
089d261fdb46d8ed0dcca352409ede31	0.00318453	D_0__Bacteria; D_1__Proteobacteria; D_2__Alphaproteobacteria; D_3__Rhizobiales; D_4__Xanthobacteraceae	814
55e37cd5d5508aef2ed869fea72896a7	0.00318328	D_0__Bacteria; D_1__Proteobacteria; D_2__Gammaproteobacteria; D_3__Betaproteobacteriales; D_4__Burkholderiaceae	815
2393ace9b1cc38db9d01fbe354f1a381	0.00317895	D_0__Bacteria; D_1__Acidobacteria; D_2__Thermoanaerobaculia; D_3__Thermoanaerobaculales; D_4__Thermoanaerobaculaceae; D_5__Subgroup 10; D_6__uncultured soil bacterium	816
01c5e1b0b66f91e3e737d86c5d03b5a4	0.00317824	D_0__Bacteria; D_1__Proteobacteria; D_2__Gammaproteobacteria; D_3__Betaproteobacteriales; D_4__Nitrosomonadaceae; D_5__GOUTA6; D_6__uncultured bacterium	817
9ab23f99ca4c9bd204f2190b04577664	0.00317546	D_0__Bacteria; D_1__Proteobacteria; D_2__Alphaproteobacteria; D_3__Sphingomonadales; D_4__Sphingomonadaceae; D_5__Novosphingobium	818
f707a6ee50c2ba9a9163705cebae0094	0.00316856	D_0__Bacteria; D_1__Proteobacteria; D_2__Gammaproteobacteria; D_3__Betaproteobacteriales; D_4__Nitrosomonadaceae; D_5__MND1; D_6__uncultured Burkholderiales bacterium	819
4c787eea76609f16d4e704961da6f7c3	0.00316011	D_0__Bacteria; D_1__Acidobacteria; D_2__Acidobacteriia; D_3__Subgroup 2; D_4__metagenome; D_5__metagenome; D_6__metagenome	820
03e4453f71abd63e8202a28310ee096f	0.00315686	D_0__Bacteria; D_1__Planctomycetes; D_2__Planctomycetacia; D_3__Gemmatales; D_4__Gemmataceae; D_5__uncultured; D_6__uncultured bacterium	821
01fa0ee2dd2cb8bb9f1d4821a6b044aa	0.00315686	D_0__Bacteria; D_1__Bacteroidetes; D_2__Bacteroidia; D_3__Sphingobacteriales; D_4__env.OPS 17; D_5__uncultured bacterium; D_6__uncultured bacterium	822
8ccee1e91746a4b7506407a588ccd247	0.0031564	D_0__Bacteria; D_1__Chloroflexi; D_2__Chloroflexia; D_3__Chloroflexales; D_4__Roseiflexaceae; D_5__uncultured; D_6__uncultured bacterium	823
c9a0bb77b47de88f70b6a4932ef4ee12	0.00315411	D_0__Bacteria; D_1__Verrucomicrobia; D_2__Verrucomicrobiae; D_3__Chthoniobacterales; D_4__Chthoniobacteraceae; D_5__Candidatus Udaeobacter	824
fb39f72b3141bcfc07b8d7482808df61	0.00315391	D_0__Bacteria; D_1__Proteobacteria; D_2__Alphaproteobacteria; D_3__Rhizobiales; D_4__Xanthobacteraceae; D_5__Rhodoplanes	825
85880493e5cc4f287d92faae14d123f3	0.0031523	D_0__Bacteria; D_1__Verrucomicrobia; D_2__Verrucomicrobiae; D_3__Chthoniobacterales; D_4__Chthoniobacteraceae; D_5__Candidatus Udaeobacter	826
c98fa84f3736249707166d5d7162b7be	0.00314563	D_0__Bacteria; D_1__Proteobacteria; D_2__Gammaproteobacteria; D_3__Betaproteobacteriales; D_4__SC-I-84; D_5__uncultured bacterium; D_6__uncultured bacterium	827
f222316a5850e79478285c1ead43f17e	0.00314523	D_0__Bacteria; D_1__Verrucomicrobia; D_2__Verrucomicrobiae; D_3__Pedosphaerales; D_4__Pedosphaeraceae	828
fc8d032aec2b8cd30814cc36be587d38	0.00313865	D_0__Bacteria; D_1__Proteobacteria; D_2__Gammaproteobacteria; D_3__Betaproteobacteriales; D_4__Nitrosomonadaceae; D_5__mle1-7	829
1719fa724008dfb75e34852629094637	0.00313347	D_0__Bacteria; D_1__Planctomycetes; D_2__Planctomycetacia; D_3__Planctomycetales; D_4__uncultured	830
9298ec728ab7176b7871f9b7a0bce410	0.00312718	D_0__Bacteria; D_1__Planctomycetes; D_2__Planctomycetacia; D_3__Gemmatales; D_4__Gemmataceae; D_5__uncultured; D_6__uncultured bacterium	831
f9c8e74990281a757d86977c01ff5d39	0.00312511	D_0__Bacteria; D_1__Planctomycetes; D_2__Planctomycetacia; D_3__Gemmatales; D_4__Gemmataceae; D_5__uncultured	832
2d51eee954d47bb2f71665bd2691bb94	0.00312379	D_0__Bacteria; D_1__Verrucomicrobia; D_2__Verrucomicrobiae; D_3__Chthoniobacterales; D_4__Chthoniobacteraceae; D_5__Candidatus Udaeobacter	833
407f66dafa0236b941af520320275e1a	0.00312073	D_0__Bacteria; D_1__Chloroflexi; D_2__Anaerolineae; D_3__SJA-15; D_4__uncultured soil bacterium; D_5__uncultured soil bacterium; D_6__uncultured soil bacterium	834
de31bb03f3d7398695aa04e993a77e12	0.00311854	D_0__Bacteria; D_1__Acidobacteria; D_2__Subgroup 6	835
2d860829e230fdb7acdf73c39edf7339	0.00311789	D_0__Bacteria; D_1__Proteobacteria; D_2__Gammaproteobacteria; D_3__Betaproteobacteriales; D_4__B1-7BS	836
1007aa7447de0d03999cd1d4b705fc6e	0.00309535	D_0__Bacteria; D_1__Proteobacteria; D_2__Gammaproteobacteria; D_3__Betaproteobacteriales; D_4__Burkholderiaceae	837
3f21930d5d08378983ec9a62ceccad99	0.00309309	D_0__Bacteria; D_1__Proteobacteria; D_2__Alphaproteobacteria; D_3__Rhizobiales; D_4__Rhizobiales Incertae Sedis; D_5__uncultured; D_6__uncultured bacterium	838
67d47b5fbce84d2de37cdb16a42cefc2	0.00307986	D_0__Bacteria; D_1__Proteobacteria; D_2__Alphaproteobacteria; D_3__Rhizobiales; D_4__Rhizobiales Incertae Sedis; D_5__uncultured	839
6261b59422a18e6423b6f659a8533f2f	0.00307896	D_0__Bacteria; D_1__Proteobacteria; D_2__Alphaproteobacteria; D_3__Rhizobiales; D_4__A0839; D_5__uncultured bacterium; D_6__uncultured bacterium	840
1f5fcd3f2cb1d8d3e125e06d9cc9d778	0.00307253	D_0__Bacteria; D_1__Acidobacteria; D_2__Blastocatellia (Subgroup 4); D_3__Blastocatellales; D_4__Blastocatellaceae; D_5__Blastocatella	841
ea159eb3106bf6ad5efcca679cbe3360	0.00307138	D_0__Bacteria; D_1__Acidobacteria; D_2__Subgroup 6	842
03d0864275ffa173ba848eb1d370daa6	0.00306669	D_0__Bacteria; D_1__Proteobacteria; D_2__Gammaproteobacteria; D_3__Betaproteobacteriales	843
b53d41f5dd941f95e5d37755e1ff6f84	0.003065	D_0__Bacteria; D_1__Proteobacteria; D_2__Alphaproteobacteria; D_3__Rhizobiales; D_4__Xanthobacteraceae	844
d23a98ab18bd13238a0c9e416e220dc2	0.00305888	D_0__Bacteria; D_1__Proteobacteria; D_2__Alphaproteobacteria; D_3__Caulobacterales; D_4__Hyphomonadaceae; D_5__SWB02; D_6__uncultured bacterium	845
ddf203e397f4ce109fcd850578b75644	0.00305743	D_0__Bacteria; D_1__Chloroflexi; D_2__Anaerolineae; D_3__RBG-13-54-9	846
38c4d4d8a675313ae6639259f00ff97c	0.00305641	D_0__Bacteria; D_1__Bacteroidetes; D_2__Bacteroidia; D_3__Cytophagales; D_4__Microscillaceae; D_5__uncultured	847
ef0d8a496bc2d9e823553632650438cd	0.00305521	D_0__Bacteria; D_1__Bacteroidetes; D_2__Bacteroidia; D_3__Cytophagales; D_4__Microscillaceae; D_5__uncultured	848
73ce06390bbff91e47399a12fefbdb8c	0.00305056	D_0__Bacteria; D_1__Chloroflexi; D_2__Chloroflexia; D_3__Chloroflexales; D_4__Roseiflexaceae; D_5__uncultured; D_6__uncultured Chloroflexi bacterium	849
ba4a28ae4333a926c16c638e961169bf	0.00304606	D_0__Bacteria; D_1__Planctomycetes; D_2__OM190; D_3__uncultured bacterium; D_4__uncultured bacterium; D_5__uncultured bacterium; D_6__uncultured bacterium	850
c6ddd72886fc9e7f20d54c7b1a2ae247	0.00304199	D_0__Bacteria; D_1__Proteobacteria; D_2__Alphaproteobacteria; D_3__Elsterales; D_4__uncultured; D_5__uncultured forest soil bacterium; D_6__uncultured forest soil bacterium	851
c60a0afd0d9dd6bd8e8d89fc22cfd2d2	0.00303734	D_0__Bacteria; D_1__Actinobacteria; D_2__MB-A2-108; D_3__uncultured bacterium; D_4__uncultured bacterium; D_5__uncultured bacterium; D_6__uncultured bacterium	852
5c2f922f5b882a65d3c06391b36f3850	0.00303198	D_0__Bacteria; D_1__Chloroflexi; D_2__OLB14; D_3__metagenome; D_4__metagenome; D_5__metagenome; D_6__metagenome	853
e8fa7c269a7953f54c2f872036a299b8	0.00302653	D_0__Bacteria; D_1__Acidobacteria; D_2__Subgroup 6	854
ab3d03b2f9e4cbdd9b6aa49db0c86efd	0.00302536	D_0__Bacteria; D_1__Bacteroidetes; D_2__Bacteroidia; D_3__Chitinophagales; D_4__Chitinophagaceae; D_5__Terrimonas	855
2b63e01655e6e7a5ba895999ef20fc9d	0.00302055	D_0__Bacteria; D_1__Bacteroidetes; D_2__Bacteroidia; D_3__Chitinophagales; D_4__Chitinophagaceae; D_5__Terrimonas	856
09e994e63efa867d3946c76bf0532019	0.00300819	D_0__Bacteria; D_1__Acidobacteria; D_2__Blastocatellia (Subgroup 4); D_3__Blastocatellales; D_4__Blastocatellaceae; D_5__JGI 0001001-H03	857
7b1e4fd589e333f966217979c8a4d5de	0.00300793	D_0__Bacteria; D_1__Chloroflexi; D_2__Anaerolineae; D_3__RBG-13-54-9; D_4__uncultured Chloroflexi bacterium; D_5__uncultured Chloroflexi bacterium; D_6__uncultured Chloroflexi bacterium	858
3d8a3f9745dc9eaf84963ec99d125d84	0.00300645	D_0__Bacteria; D_1__Proteobacteria; D_2__Alphaproteobacteria; D_3__Elsterales; D_4__uncultured; D_5__uncultured bacterium; D_6__uncultured bacterium	859
c3ad354399e748f081e7ea3b09d71f89	0.00299208	D_0__Bacteria; D_1__Planctomycetes; D_2__Planctomycetacia; D_3__Isosphaerales; D_4__Isosphaeraceae; D_5__Aquisphaera; D_6__uncultured planctomycete	860
085e909e453e66d5159382f68bb2a175	0.00298725	D_0__Bacteria; D_1__Acidobacteria; D_2__Acidobacteriia; D_3__Solibacterales; D_4__Solibacteraceae (Subgroup 3); D_5__Bryobacter	861
891dc7c4bc5fbd51e97b9a0c110c6220	0.00298666	D_0__Bacteria; D_1__Proteobacteria; D_2__Alphaproteobacteria; D_3__Rhizobiales; D_4__Rhizobiaceae; D_5__Allorhizobium-Neorhizobium-Pararhizobium-Rhizobium	862
3b70167bdb3686005c8e84393b75cbab	0.00298542	D_0__Bacteria; D_1__Chloroflexi; D_2__Ktedonobacteria; D_3__Ktedonobacterales; D_4__Ktedonobacteraceae; D_5__JG30a-KF-32; D_6__uncultured bacterium	863
fffa52555f0d542613a26955a558d76d	0.0029841	D_0__Bacteria; D_1__Proteobacteria; D_2__Gammaproteobacteria; D_3__Steroidobacterales; D_4__Steroidobacteraceae; D_5__Steroidobacter	864
a738568b261166a672bdd2c51055fff7	0.00297743	D_0__Bacteria; D_1__Proteobacteria; D_2__Gammaproteobacteria; D_3__Betaproteobacteriales; D_4__Burkholderiaceae; D_5__Rhodoferax	865
140318c59bcb263c7ae99cd0a7484ab9	0.00297297	D_0__Bacteria; D_1__Verrucomicrobia; D_2__Verrucomicrobiae; D_3__Pedosphaerales; D_4__Pedosphaeraceae; D_5__ADurb.Bin063-1	866
269b5127c0fc3b38fa6664438d9e8c21	0.00297182	D_0__Bacteria; D_1__Acidobacteria; D_2__Acidobacteriia; D_3__Solibacterales; D_4__Solibacteraceae (Subgroup 3); D_5__Bryobacter	867
59905de72a0547e40854064be3a82b43	0.00297105	D_0__Bacteria; D_1__Bacteroidetes; D_2__Bacteroidia; D_3__Cytophagales; D_4__Microscillaceae; D_5__uncultured	868
dd7af3f8ce5c251a055c345c2e853d78	0.00296512	D_0__Bacteria; D_1__Gemmatimonadetes; D_2__Gemmatimonadetes; D_3__Gemmatimonadales; D_4__Gemmatimonadaceae; D_5__uncultured	869
5390043846fa6282b6acd42377b7a22e	0.00296484	D_0__Bacteria; D_1__Proteobacteria; D_2__Deltaproteobacteria; D_3__Myxococcales; D_4__bacteriap25; D_5__uncultured Syntrophobacterales bacterium; D_6__uncultured Syntrophobacterales bacterium	870
66d2b628187f8fa3b00f5c3628cc161d	0.00296472	D_0__Bacteria; D_1__Proteobacteria; D_2__Alphaproteobacteria; D_3__Acetobacterales; D_4__Acetobacteraceae; D_5__uncultured	871
cc2915b764b53d86be9c17337954ba02	0.0029633	D_0__Bacteria; D_1__Proteobacteria; D_2__Gammaproteobacteria; D_3__Betaproteobacteriales; D_4__Burkholderiaceae	872
f03ab1b4537f85663154ef1f6c05114e	0.00295857	D_0__Bacteria; D_1__Proteobacteria; D_2__Alphaproteobacteria; D_3__Rhizobiales; D_4__Xanthobacteraceae	873
ee705bbea43c68a47a9c2ba41efa2067	0.00295268	D_0__Bacteria; D_1__Armatimonadetes; D_2__Armatimonadia; D_3__Armatimonadales; D_4__Armatimonadaceae; D_5__Armatimonas; D_6__uncultured bacterium	874
468dc5534c50832cd6741b32821615a8	0.00294804	D_0__Bacteria; D_1__Acidobacteria; D_2__Acidobacteriia; D_3__Solibacterales; D_4__Solibacteraceae (Subgroup 3); D_5__Bryobacter	875
c51c97717b8be40ba88679d7919170bf	0.00294739	D_0__Bacteria; D_1__Latescibacteria	876
61c63f36eed3cc849fac77913077de86	0.00293496	D_0__Bacteria; D_1__Planctomycetes; D_2__Planctomycetacia; D_3__Gemmatales; D_4__Gemmataceae; D_5__uncultured; D_6__uncultured bacterium	877
f969cc698abaea143a020339bd041f36	0.00293466	D_0__Bacteria; D_1__Bacteroidetes; D_2__Bacteroidia; D_3__Sphingobacteriales; D_4__env.OPS 17; D_5__uncultured Bacteroidetes bacterium; D_6__uncultured Bacteroidetes bacterium	878
0640279894d28261c7f04e09b4c4a012	0.00293053	D_0__Bacteria; D_1__Proteobacteria; D_2__Gammaproteobacteria; D_3__Betaproteobacteriales; D_4__Ferrovaceae; D_5__Ferrovum	879
8cdc331150767c038d657e9e137994a8	0.00293039	D_0__Bacteria; D_1__Actinobacteria; D_2__Acidimicrobiia; D_3__Microtrichales	880
0a0ca15dd878d95e0096347e73b51839	0.00292224	D_0__Bacteria; D_1__Acidobacteria; D_2__Acidobacteriia; D_3__Acidobacteriales; D_4__uncultured	881
23f93024240b1ad33e45d69154223fc5	0.00292109	D_0__Bacteria; D_1__Verrucomicrobia; D_2__Verrucomicrobiae; D_3__Chthoniobacterales; D_4__Chthoniobacteraceae; D_5__Chthoniobacter; D_6__uncultured Verrucomicrobia bacterium	882
449ab39ef85b76e31d98dc64ad8fed58	0.00291812	D_0__Bacteria; D_1__Proteobacteria; D_2__Alphaproteobacteria; D_3__Rhizobiales; D_4__Hyphomicrobiaceae; D_5__Hyphomicrobium	883
e8724520788bb38a7f9d22c91318f016	0.00291539	D_0__Bacteria; D_1__Proteobacteria; D_2__Gammaproteobacteria; D_3__Betaproteobacteriales; D_4__Burkholderiaceae; D_5__Rhizobacter	884
5cba78ac9eeae4aae722a4e5899f93a3	0.00291225	D_0__Bacteria; D_1__Chloroflexi; D_2__Anaerolineae; D_3__SBR1031; D_4__uncultured Gemmatimonadetes bacterium; D_5__uncultured Gemmatimonadetes bacterium; D_6__uncultured Gemmatimonadetes bacterium	885
8e887b2ef7c790af613dcf3785228f00	0.00290988	D_0__Bacteria; D_1__Chloroflexi; D_2__Anaerolineae; D_3__SBR1031; D_4__uncultured Gemmatimonadetes bacterium; D_5__uncultured Gemmatimonadetes bacterium; D_6__uncultured Gemmatimonadetes bacterium	886
d922e28fdfb36aa671e51df99219225a	0.00290835	D_0__Bacteria; D_1__Proteobacteria; D_2__Gammaproteobacteria; D_3__Betaproteobacteriales; D_4__Burkholderiaceae; D_5__Leptothrix	887
0df3d77bc1fda1018a16b45fed5e9ee1	0.00290716	D_0__Bacteria; D_1__Proteobacteria; D_2__Deltaproteobacteria; D_3__Desulfuromonadales; D_4__Geobacteraceae; D_5__Geobacter	888
516b18fae4621978c6ec680ce6467043	0.00290412	D_0__Bacteria; D_1__Acidobacteria; D_2__Subgroup 6; D_3__metagenome; D_4__metagenome; D_5__metagenome; D_6__metagenome	889
d590c23ecc6ae2ebb1cd5619aef7b97b	0.00290096	D_0__Bacteria; D_1__Proteobacteria; D_2__Gammaproteobacteria; D_3__Betaproteobacteriales; D_4__Burkholderiaceae	890
95b7ca5420d297cd6aa607b4d70451ee	0.00289961	D_0__Bacteria; D_1__Proteobacteria; D_2__Deltaproteobacteria; D_3__MBNT15	891
7c6f15b7e3c29be06d538c984f1a5f9e	0.00289228	D_0__Bacteria; D_1__Chloroflexi; D_2__Anaerolineae; D_3__SBR1031; D_4__uncultured bacterium; D_5__uncultured bacterium; D_6__uncultured bacterium	892
62087ad747c440f5174f8fe317b1dbcc	0.00288923	D_0__Bacteria; D_1__Proteobacteria; D_2__Gammaproteobacteria; D_3__Betaproteobacteriales; D_4__Nitrosomonadaceae; D_5__MND1	893
690c48464d506b0e07bf7bdf6ccc0758	0.00288793	D_0__Bacteria; D_1__Bacteroidetes; D_2__Bacteroidia; D_3__Sphingobacteriales; D_4__env.OPS 17; D_5__uncultured bacterium; D_6__uncultured bacterium	894
bb618c07d8b9cdb0d42ec2541ba82725	0.00288791	D_0__Bacteria; D_1__Bacteroidetes; D_2__Bacteroidia; D_3__Sphingobacteriales; D_4__env.OPS 17	895
8ac475cf14c640233afa5fa244348daf	0.00288133	D_0__Bacteria; D_1__Proteobacteria; D_2__Alphaproteobacteria; D_3__Rhizobiales; D_4__Xanthobacteraceae; D_5__uncultured	896
a855413212d889a09478d4e191404f64	0.0028809	D_0__Bacteria; D_1__Acidobacteria; D_2__Acidobacteriia; D_3__Subgroup 2	897
0d069c6048ccee3a747bf8a5e9093099	0.00287636	D_0__Bacteria; D_1__Proteobacteria; D_2__Alphaproteobacteria; D_3__Rhizobiales; D_4__Xanthobacteraceae	898
75201a6acf6b63d2bcc65fba25f83989	0.00287579	D_0__Bacteria; D_1__Proteobacteria; D_2__Gammaproteobacteria; D_3__Betaproteobacteriales; D_4__Nitrosomonadaceae; D_5__MND1	899
7b9af9f6d756a3616af0a3486247f7fd	0.00286552	D_0__Bacteria; D_1__Planctomycetes; D_2__Planctomycetacia; D_3__Gemmatales; D_4__Gemmataceae; D_5__uncultured; D_6__metagenome	900
85e3ca42be16f8e2bcdfb52434f135ce	0.00286275	D_0__Bacteria; D_1__Verrucomicrobia; D_2__Verrucomicrobiae; D_3__Pedosphaerales; D_4__Pedosphaeraceae; D_5__uncultured Desulfovibrio sp.; D_6__uncultured Desulfovibrio sp.	901
e09f97d9f9240a8db6364dea88fcd7cd	0.00285206	D_0__Bacteria; D_1__Proteobacteria; D_2__Alphaproteobacteria; D_3__Rhizobiales; D_4__Beijerinckiaceae; D_5__Methylocystis	902
c250f5220ba8bdb3a31d546dc661b2c8	0.00285202	D_0__Bacteria; D_1__Planctomycetes; D_2__Planctomycetacia; D_3__Gemmatales; D_4__Gemmataceae; D_5__uncultured; D_6__uncultured bacterium	903
a046edb519c4e3cbdf77ada497c4d743	0.00284084	D_0__Bacteria; D_1__Proteobacteria; D_2__Gammaproteobacteria; D_3__Betaproteobacteriales; D_4__Burkholderiaceae; D_5__Rhodoferax	904
940a50f2812bfab5f6ea61be43b3100d	0.00283976	D_0__Bacteria; D_1__Chloroflexi; D_2__Ktedonobacteria; D_3__Ktedonobacterales; D_4__Ktedonobacteraceae; D_5__JG30a-KF-32; D_6__uncultured bacterium	905
a03e55f202151a4d4e42fd6453510164	0.00283821	D_0__Bacteria; D_1__Planctomycetes; D_2__Planctomycetacia; D_3__Gemmatales; D_4__Gemmataceae; D_5__uncultured; D_6__metagenome	906
9a18b3e5b4a12118afc37eda5ffc0464	0.00283754	D_0__Bacteria; D_1__Chloroflexi; D_2__AD3; D_3__uncultured bacterium; D_4__uncultured bacterium; D_5__uncultured bacterium; D_6__uncultured bacterium	907
77f90690dcb57352a6900bc4ef59faf3	0.00283609	D_0__Bacteria; D_1__Proteobacteria; D_2__Gammaproteobacteria; D_3__Betaproteobacteriales; D_4__Nitrosomonadaceae; D_5__GOUTA6; D_6__uncultured beta proteobacterium	908
dd93972af5ec9d5f0aa550614f0db40e	0.0028278	D_0__Bacteria; D_1__Planctomycetes; D_2__Planctomycetacia; D_3__Pirellulales; D_4__Pirellulaceae; D_5__Pir4 lineage	909
456c026371644b558b27d24f88d7471d	0.00282417	D_0__Bacteria; D_1__Proteobacteria; D_2__Gammaproteobacteria; D_3__Betaproteobacteriales; D_4__Rhodocyclaceae; D_5__Propionivibrio; D_6__uncultured bacterium	910
3c9d8c15d5d81ecdcbea3147574dc2be	0.0028234	D_0__Bacteria; D_1__Proteobacteria; D_2__Deltaproteobacteria; D_3__Myxococcales; D_4__bacteriap25; D_5__uncultured Syntrophobacterales bacterium; D_6__uncultured Syntrophobacterales bacterium	911
20c2cd3948bd3a3077b2816c642d144e	0.00282159	D_0__Archaea; D_1__Nanoarchaeaeota; D_2__Woesearchaeia; D_3__uncultured euryarchaeote; D_4__uncultured euryarchaeote; D_5__uncultured euryarchaeote; D_6__uncultured euryarchaeote	912
e27434e69de634f5f61d7d57d9c86885	0.0028157	D_0__Bacteria; D_1__Planctomycetes; D_2__Planctomycetacia; D_3__Gemmatales; D_4__Gemmataceae; D_5__uncultured	913
79e78ec9f9f059010a7b88225a74c7ee	0.00281518	D_0__Bacteria; D_1__Proteobacteria; D_2__Alphaproteobacteria; D_3__Caulobacterales; D_4__Hyphomonadaceae; D_5__uncultured; D_6__uncultured bacterium	914
a6f297584d7e1e0bfc408b57fb1dce0e	0.00281198	D_0__Bacteria; D_1__Latescibacteria	915
959b5d1a3580c1c7c2b1d8a7ba2154d7	0.00280557	D_0__Bacteria; D_1__Bacteroidetes; D_2__Bacteroidia; D_3__Cytophagales; D_4__Spirosomaceae; D_5__uncultured; D_6__Ephemera danica	916
36c20bb72e700ff8cef7ee6e937325de	0.00280522	D_0__Bacteria; D_1__Proteobacteria; D_2__Gammaproteobacteria; D_3__Betaproteobacteriales; D_4__Burkholderiaceae	917
6b11029a780b6fd78fc82ae5c77092d3	0.00280451	D_0__Bacteria; D_1__Acidobacteria; D_2__Acidobacteriia; D_3__Acidobacteriales; D_4__uncultured; D_5__uncultured Candidatus Koribacter sp.; D_6__uncultured Candidatus Koribacter sp.	918
68084402ba50c5318fb1062026beb58d	0.00279218	D_0__Bacteria; D_1__Proteobacteria; D_2__Gammaproteobacteria; D_3__Betaproteobacteriales; D_4__Burkholderiaceae; D_5__Burkholderia-Caballeronia-Paraburkholderia	919
209d2a7b32e4fd9500896c1910760c01	0.00278981	D_0__Bacteria; D_1__Acidobacteria; D_2__Acidobacteriia; D_3__Solibacterales; D_4__Solibacteraceae (Subgroup 3); D_5__Paludibaculum; D_6__metagenome	920
c38d965d307646d36c1a04271bc2edf2	0.00278807	D_0__Bacteria; D_1__Planctomycetes; D_2__Planctomycetacia; D_3__Gemmatales; D_4__Gemmataceae; D_5__uncultured; D_6__uncultured bacterium	921
68c56896f754db932a51a88ebad5bc6a	0.00278027	D_0__Bacteria; D_1__Actinobacteria; D_2__Actinobacteria; D_3__Propionibacteriales; D_4__Nocardioidaceae; D_5__Nocardioides	922
520ea65ab1ce1db6544346dea6b92288	0.00277951	D_0__Bacteria; D_1__Verrucomicrobia; D_2__Verrucomicrobiae; D_3__Pedosphaerales; D_4__Pedosphaeraceae; D_5__bacterium Ellin517; D_6__bacterium Ellin517	923
c20a207ad9d5ae75b68ae9bedeb4f0f0	0.00277704	D_0__Bacteria; D_1__Planctomycetes; D_2__Planctomycetacia; D_3__Gemmatales; D_4__Gemmataceae; D_5__uncultured	924
7c1a4e17269f41f459a177097ec6d046	0.0027726	D_0__Bacteria; D_1__Spirochaetes; D_2__Spirochaetia; D_3__Spirochaetales; D_4__Spirochaetaceae; D_5__Spirochaeta 2; D_6__metagenome	925
e4e16c12af6ec3ed45a78904ac260be8	0.00276677	D_0__Bacteria; D_1__Gemmatimonadetes; D_2__Gemmatimonadetes; D_3__Gemmatimonadales; D_4__Gemmatimonadaceae; D_5__uncultured; D_6__uncultured Gemmatimonas sp.	926
047f0e3ca34d0c39a2fc83d2e894fde2	0.00276584	D_0__Bacteria; D_1__Bacteroidetes; D_2__Bacteroidia; D_3__Sphingobacteriales; D_4__env.OPS 17	927
0d7a5ecb6cb65c4a168d6a7e409925cf	0.00276442	D_0__Bacteria; D_1__Proteobacteria; D_2__Alphaproteobacteria; D_3__Caulobacterales; D_4__Hyphomonadaceae; D_5__Hirschia; D_6__metagenome	928
36b3122a675626538f12d33af810b9aa	0.00276313	D_0__Bacteria; D_1__Chloroflexi; D_2__TK10; D_3__uncultured bacterium; D_4__uncultured bacterium; D_5__uncultured bacterium; D_6__uncultured bacterium	929
3a1a356d52f95ee05bdaa73566e357c8	0.00275783	D_0__Bacteria; D_1__Actinobacteria; D_2__Acidimicrobiia; D_3__Microtrichales; D_4__Ilumatobacteraceae; D_5__CL500-29 marine group; D_6__metagenome	930
9bc17c40ce6bf488cf78ffcaf1219028	0.00275241	D_0__Bacteria; D_1__Nitrospirae; D_2__Nitrospira; D_3__Nitrospirales; D_4__Nitrospiraceae; D_5__Nitrospira; D_6__uncultured soil bacterium	931
2f434bb2afdd63575bf3f0e1af9c5e09	0.00275141	D_0__Bacteria; D_1__Proteobacteria; D_2__Alphaproteobacteria; D_3__Rhizobiales; D_4__Hyphomicrobiaceae	932
1239615ff8e4cb7b764d49732a8c4293	0.00275001	D_0__Bacteria; D_1__Planctomycetes; D_2__OM190; D_3__uncultured bacterium; D_4__uncultured bacterium; D_5__uncultured bacterium; D_6__uncultured bacterium	933
793fd5c887f4bee842f518164273ff5e	0.00274645	D_0__Bacteria; D_1__Planctomycetes; D_2__Planctomycetacia; D_3__Gemmatales; D_4__Gemmataceae; D_5__Gemmata; D_6__metagenome	934
a1ff60def8c2ea635ea08bab2043e8ae	0.00274542	D_0__Bacteria; D_1__Proteobacteria; D_2__Alphaproteobacteria; D_3__Rhizobiales; D_4__Rhodomicrobiaceae; D_5__Rhodomicrobium; D_6__uncultured bacterium	935
d9df034ebf1827f45937270ed47f4ff2	0.00273878	D_0__Bacteria; D_1__Proteobacteria; D_2__Deltaproteobacteria; D_3__Myxococcales; D_4__bacteriap25	936
d1aff2747b62f3d9708849ff0e45dfd7	0.00273793	D_0__Bacteria; D_1__Verrucomicrobia; D_2__Verrucomicrobiae; D_3__Chthoniobacterales; D_4__Chthoniobacteraceae; D_5__Chthoniobacter; D_6__uncultured bacterium	937
ccc065b927e6f90dde3c90851b24f471	0.00272962	D_0__Bacteria; D_1__Armatimonadetes; D_2__Armatimonadia; D_3__Armatimonadales; D_4__uncultured bacterium; D_5__uncultured bacterium; D_6__uncultured bacterium	938
e2ff60daa01b00c781440ec036618848	0.00272879	D_0__Bacteria; D_1__Proteobacteria; D_2__Gammaproteobacteria; D_3__Betaproteobacteriales; D_4__Burkholderiaceae; D_5__uncultured	939
73851ba16782779fa2694b0023872b65	0.00272601	D_0__Bacteria; D_1__Hydrogenedentes; D_2__Hydrogenedentia; D_3__Hydrogenedentiales; D_4__Hydrogenedensaceae; D_5__uncultured bacterium; D_6__uncultured bacterium	940
b34f7ad7d579d045804c113656f63eff	0.00272547	D_0__Bacteria; D_1__Gemmatimonadetes; D_2__Gemmatimonadetes; D_3__Gemmatimonadales; D_4__Gemmatimonadaceae; D_5__uncultured; D_6__metagenome	941
3ebe1f3e6b692a188ce0c7aad5d45827	0.00272104	D_0__Bacteria; D_1__Spirochaetes; D_2__Spirochaetia; D_3__Spirochaetales; D_4__Spirochaetaceae; D_5__Spirochaeta 2; D_6__Spirochaeta sp.	942
e6887fa957304f338e3e7c63bef2e0bf	0.00271888	D_0__Bacteria; D_1__Bacteroidetes; D_2__OC31; D_3__uncultured bacterium; D_4__uncultured bacterium; D_5__uncultured bacterium; D_6__uncultured bacterium	943
a091f6ac5ccdfbaf1d26957b83eeeca9	0.00271041	D_0__Bacteria; D_1__Proteobacteria; D_2__Gammaproteobacteria; D_3__Xanthomonadales; D_4__Rhodanobacteraceae; D_5__uncultured; D_6__uncultured bacterium	944
e1a9430f9c3611fc149a9f8e65bf5259	0.00270505	D_0__Bacteria; D_1__Proteobacteria; D_2__Alphaproteobacteria; D_3__Rhodobacterales; D_4__Rhodobacteraceae; D_5__Pseudorhodobacter	945
d6121c7d1578bd32d05cb8eb6639e2cf	0.00270409	D_0__Bacteria; D_1__Acidobacteria; D_2__Acidobacteriia; D_3__Acidobacteriales; D_4__uncultured; D_5__uncultured Holophaga sp.; D_6__uncultured Holophaga sp.	946
65c0a8b4ce4b24b8c2759c8717a3a707	0.002701	D_0__Bacteria; D_1__Verrucomicrobia; D_2__Verrucomicrobiae; D_3__Pedosphaerales; D_4__Pedosphaeraceae	947
6b6da66db129938135283af7b7dd7b41	0.00269496	D_0__Bacteria; D_1__Acidobacteria; D_2__Subgroup 6	948
b7f60ebaab7120d69f073906284072d5	0.00268645	D_0__Bacteria; D_1__Chloroflexi; D_2__JG30-KF-CM66; D_3__uncultured Caldilinea sp.; D_4__uncultured Caldilinea sp.; D_5__uncultured Caldilinea sp.; D_6__uncultured Caldilinea sp.	949
fbc2b3c7011ea5a2ca1d048f824f117f	0.00268587	D_0__Bacteria; D_1__Proteobacteria; D_2__Gammaproteobacteria; D_3__JG36-TzT-191	950
ceb36da1a26eecc6429aa5cefb368a09	0.00268529	D_0__Bacteria; D_1__Acidobacteria; D_2__Acidobacteriia; D_3__Acidobacteriales; D_4__uncultured	951
36f6038feb7dc4f42f62d4f482aae8c2	0.00267927	D_0__Bacteria; D_1__Actinobacteria; D_2__MB-A2-108; D_3__uncultured Catenulispora sp.; D_4__uncultured Catenulispora sp.; D_5__uncultured Catenulispora sp.; D_6__uncultured Catenulispora sp.	952
f76ed6d8956816a2831df9dc93618655	0.00267705	D_0__Bacteria; D_1__Proteobacteria; D_2__Alphaproteobacteria; D_3__Rhizobiales; D_4__Hyphomicrobiaceae; D_5__Pedomicrobium; D_6__uncultured bacterium	953
5a8cf6ee1208fe2eeb6033ba46bf2c2d	0.00266989	D_0__Bacteria; D_1__Planctomycetes; D_2__Planctomycetacia; D_3__Gemmatales; D_4__Gemmataceae; D_5__uncultured; D_6__uncultured bacterium	954
d3255ccd45b32736d9e7ecb8acc470a6	0.0026682	D_0__Bacteria; D_1__Acidobacteria; D_2__Acidobacteriia; D_3__Acidobacteriales; D_4__uncultured	955
737b297f07a3f031c6f4ec41a6ba9dab	0.0026663	D_0__Bacteria; D_1__Proteobacteria; D_2__Gammaproteobacteria; D_3__Betaproteobacteriales; D_4__SC-I-84	956
dd4e25f82304dc99c6e85c795eb2fe7f	0.0026538	D_0__Bacteria; D_1__Planctomycetes; D_2__Planctomycetacia; D_3__Pirellulales; D_4__Pirellulaceae; D_5__Blastopirellula; D_6__bacterium enrichment culture clone B55(2011)	957
79762c8419ecce48acbb5cc0be239c9d	0.00265316	D_0__Bacteria; D_1__Acidobacteria; D_2__Blastocatellia (Subgroup 4); D_3__Blastocatellales; D_4__Blastocatellaceae; D_5__JGI 0001001-H03	958
9f6496504e6c9c4b0547e33f8588c57b	0.00264565	D_0__Bacteria; D_1__Proteobacteria; D_2__Gammaproteobacteria; D_3__Betaproteobacteriales; D_4__Nitrosomonadaceae; D_5__Ellin6067	959
49abb1b29dc3b24cc71d018f98c3e82b	0.00264371	D_0__Bacteria; D_1__Proteobacteria; D_2__Deltaproteobacteria; D_3__Myxococcales; D_4__Sandaracinaceae; D_5__uncultured	960
bc3676c17839094c4fa8e33268905268	0.00264312	D_0__Archaea; D_1__Thaumarchaeota; D_2__Nitrososphaeria; D_3__Nitrososphaerales; D_4__Nitrososphaeraceae; D_5__Candidatus Nitrocosmicus	961
099c8215996861e576393db3dc3fcd59	0.00263671	D_0__Bacteria; D_1__Actinobacteria; D_2__Acidimicrobiia; D_3__Microtrichales; D_4__Ilumatobacteraceae; D_5__uncultured; D_6__metagenome	962
9e5ba79549869689584d0c72c67a60b1	0.00263426	D_0__Bacteria; D_1__Planctomycetes; D_2__Pla4 lineage; D_3__uncultured bacterium; D_4__uncultured bacterium; D_5__uncultured bacterium; D_6__uncultured bacterium	963
313ce1170aff390ae42aa9056c3d3c4c	0.00263342	D_0__Bacteria; D_1__Proteobacteria; D_2__Deltaproteobacteria; D_3__Desulfuromonadales; D_4__Geobacteraceae; D_5__Geobacter	964
5ae6b61c221e47b24fa81689453660b3	0.00263254	D_0__Bacteria; D_1__Proteobacteria; D_2__Gammaproteobacteria; D_3__Pseudomonadales; D_4__Moraxellaceae; D_5__uncultured; D_6__metagenome	965
204538bfd3c99fc64e04dfa57ca51bc6	0.002627	D_0__Bacteria; D_1__Chloroflexi; D_2__Anaerolineae; D_3__SBR1031; D_4__A4b; D_5__wastewater metagenome; D_6__wastewater metagenome	966
eb6556a76f5c1a57c391fcbd13dd1bc6	0.0026156	D_0__Bacteria; D_1__Acidobacteria; D_2__Acidobacteriia; D_3__Acidobacteriales; D_4__uncultured; D_5__uncultured bacterium; D_6__uncultured bacterium	967
6c3fb343f46983254cdb83e99fa07a49	0.00260794	D_0__Bacteria; D_1__Proteobacteria; D_2__Alphaproteobacteria; D_3__Rhodobacterales; D_4__Rhodobacteraceae	968
61c901297973162caaee28a638a3d9d9	0.00260421	D_0__Bacteria; D_1__Actinobacteria; D_2__Thermoleophilia; D_3__Solirubrobacterales; D_4__Solirubrobacteraceae; D_5__uncultured; D_6__Phytoplasma sp. RYL-GD	969
e5cd21f56e202fef58e2bca56a3ed167	0.0025958	D_0__Bacteria; D_1__Proteobacteria; D_2__Deltaproteobacteria; D_3__Myxococcales; D_4__uncultured; D_5__uncultured bacterium; D_6__uncultured bacterium	970
7246cb09382f7afe0284dd3f472c6a46	0.00258959	D_0__Bacteria; D_1__Acidobacteria; D_2__Holophagae; D_3__Subgroup 7; D_4__uncultured Thermaerobacter sp.; D_5__uncultured Thermaerobacter sp.; D_6__uncultured Thermaerobacter sp.	971
a1a5bc0ac1097308ff4e2e1d802b75ff	0.00258814	D_0__Bacteria; D_1__Proteobacteria; D_2__Deltaproteobacteria	972
4ed7c5973ad919992a83638fec68a515	0.00258214	D_0__Bacteria; D_1__Chloroflexi; D_2__Anaerolineae; D_3__SBR1031; D_4__A4b	973
e13158273934f9321a7206f12ebf1ffc	0.00258194	D_0__Bacteria; D_1__Bacteroidetes; D_2__Bacteroidia; D_3__Bacteroidales; D_4__Bacteroidetes BD2-2	974
1c2b8892a0d7f828d72808cd01cfd199	0.00258083	D_0__Bacteria; D_1__Proteobacteria; D_2__Alphaproteobacteria; D_3__Rhizobiales; D_4__Devosiaceae; D_5__Devosia	975
87a40d6dda38afef68c1278f221e5ac3	0.00257354	D_0__Bacteria; D_1__Cyanobacteria; D_2__Sericytochromatia; D_3__uncultured bacterium; D_4__uncultured bacterium; D_5__uncultured bacterium; D_6__uncultured bacterium	976
8aaa2de5e21164e7997682ed725ae6aa	0.00257345	D_0__Bacteria; D_1__Verrucomicrobia; D_2__Verrucomicrobiae; D_3__Verrucomicrobiales; D_4__Verrucomicrobiaceae; D_5__uncultured; D_6__uncultured bacterium	977
acbe6550d7b9bc3adf1470569644c95f	0.00257173	D_0__Bacteria; D_1__Acidobacteria; D_2__Acidobacteriia; D_3__Acidobacteriales; D_4__uncultured	978
87a4c8b86dbcab23378eb0ed4e1b050d	0.00257141	D_0__Bacteria; D_1__Planctomycetes; D_2__Planctomycetacia; D_3__Gemmatales; D_4__Gemmataceae; D_5__Fimbriiglobus	979
3be83ed9b3c3289261cb1a9b11119d84	0.00257028	D_0__Bacteria; D_1__Acidobacteria; D_2__Subgroup 6	980
a76545225ea97c8305c1d3878aa5de7c	0.00256864	D_0__Bacteria; D_1__Proteobacteria; D_2__Alphaproteobacteria; D_3__Elsterales; D_4__uncultured; D_5__metagenome; D_6__metagenome	981
be9f9cfc4d09d7924d7914549e410d2a	0.00256358	D_0__Bacteria; D_1__Armatimonadetes; D_2__Fimbriimonadia; D_3__Fimbriimonadales; D_4__Fimbriimonadaceae; D_5__uncultured bacterium; D_6__uncultured bacterium	982
e7fc6f4a1f41f59dd640e313866ee8db	0.00256171	D_0__Bacteria; D_1__Acidobacteria; D_2__Subgroup 6	983
0f02411c53298fd76e71ae023499e436	0.00255941	D_0__Bacteria; D_1__Acidobacteria; D_2__Holophagae; D_3__Subgroup 7	984
8abdf967e5b46a4af2dc34923219a392	0.0025475	D_0__Bacteria; D_1__Verrucomicrobia; D_2__Verrucomicrobiae; D_3__Chthoniobacterales; D_4__Chthoniobacteraceae; D_5__Candidatus Udaeobacter	985
7c5d5608711d4160bd5353a4548c33c6	0.00253137	D_0__Bacteria; D_1__Chloroflexi; D_2__Chloroflexia; D_3__Chloroflexales; D_4__Roseiflexaceae; D_5__uncultured; D_6__uncultured bacterium	986
1e96dfb861b10ebc8c4a706ccd850e3e	0.00252989	D_0__Bacteria; D_1__Verrucomicrobia; D_2__Verrucomicrobiae; D_3__Chthoniobacterales; D_4__Chthoniobacteraceae; D_5__Chthoniobacter	987
ede15fb563222a59b54464ff3857badb	0.00252973	D_0__Bacteria; D_1__Proteobacteria; D_2__Gammaproteobacteria; D_3__PLTA13	988
9a8b9b84807d74b5526d143d1dfc2c8d	0.00252731	D_0__Bacteria; D_1__Verrucomicrobia; D_2__Verrucomicrobiae; D_3__Chthoniobacterales; D_4__Chthoniobacteraceae; D_5__Candidatus Udaeobacter; D_6__uncultured Prosthecobacter sp.	989
eb22cc76d6af9469a959a2c983ee518c	0.00252359	D_0__Bacteria; D_1__Planctomycetes; D_2__Planctomycetacia; D_3__Pirellulales; D_4__Pirellulaceae; D_5__Pirellula; D_6__metagenome	990
38a7054282325544563a409492784df4	0.00251746	D_0__Bacteria; D_1__Chloroflexi; D_2__JG30-KF-CM66; D_3__uncultured bacterium; D_4__uncultured bacterium; D_5__uncultured bacterium; D_6__uncultured bacterium	991
b2cbe59753068ade1a8731869a9b4572	0.00250742	D_0__Bacteria; D_1__Acidobacteria; D_2__Acidobacteriia; D_3__Solibacterales; D_4__Solibacteraceae (Subgroup 3); D_5__Bryobacter	992
716274c08ba623bc675462aeda3cd3a5	0.00250278	D_0__Bacteria; D_1__Chloroflexi; D_2__OLB14; D_3__metagenome; D_4__metagenome; D_5__metagenome; D_6__metagenome	993
4017068a951170606948e850bd9fbd30	0.00249754	D_0__Bacteria; D_1__Verrucomicrobia; D_2__Verrucomicrobiae; D_3__Chthoniobacterales; D_4__Xiphinematobacteraceae; D_5__Candidatus Xiphinematobacter	994
84265acdb06cfbc040251ee7e09f27b1	0.00249624	D_0__Bacteria; D_1__Gemmatimonadetes; D_2__Gemmatimonadetes; D_3__Gemmatimonadales; D_4__Gemmatimonadaceae; D_5__uncultured	995
2c1e72b9e7fd5059fbcea64954c2c453	0.00249461	D_0__Bacteria; D_1__Planctomycetes; D_2__Planctomycetacia; D_3__Gemmatales; D_4__Gemmataceae; D_5__uncultured	996
aa0f8b1e155b49fe4bd5c506eac81c00	0.002479	D_0__Bacteria; D_1__Chloroflexi; D_2__Chloroflexia; D_3__Chloroflexales; D_4__Roseiflexaceae; D_5__uncultured; D_6__uncultured bacterium	997
1aeefe01b3f856ef968be3e924d9ddab	0.00247652	D_0__Bacteria; D_1__Verrucomicrobia; D_2__Verrucomicrobiae; D_3__Pedosphaerales; D_4__Pedosphaeraceae	998
b0546a8c6a38415c52d2dc916319d3fd	0.00247434	D_0__Bacteria; D_1__Verrucomicrobia; D_2__Verrucomicrobiae; D_3__Chthoniobacterales; D_4__Chthoniobacteraceae; D_5__Candidatus Udaeobacter; D_6__uncultured Prosthecobacter sp.	999
30ba584fa9ad2d2c55b1642fdf082a4a	0.00247312	D_0__Bacteria; D_1__Proteobacteria; D_2__Deltaproteobacteria; D_3__Desulfarculales; D_4__Desulfarculaceae; D_5__uncultured; D_6__uncultured bacterium	1000
197cac25851f42ea0811ba6eb3a4d044	0.0024731	D_0__Bacteria; D_1__Proteobacteria; D_2__Gammaproteobacteria; D_3__WD260; D_4__uncultured bacterium; D_5__uncultured bacterium; D_6__uncultured bacterium	1001
49175489daf4804541309a37cd4a9bef	0.00246118	D_0__Bacteria; D_1__Proteobacteria; D_2__Deltaproteobacteria; D_3__SAR324 clade(Marine group B); D_4__uncultured bacterium; D_5__uncultured bacterium; D_6__uncultured bacterium	1002
1bf28b748e78c1e80fc6df716c119bf6	0.00245623	D_0__Bacteria; D_1__Proteobacteria; D_2__Deltaproteobacteria; D_3__Desulfuromonadales; D_4__Geobacteraceae; D_5__Geobacter	1003
da18f7234606fcbb1e34179313c474d3	0.00245461	D_0__Bacteria; D_1__Acidobacteria; D_2__Subgroup 22; D_3__uncultured bacterium; D_4__uncultured bacterium; D_5__uncultured bacterium; D_6__uncultured bacterium	1004
35541fd6a73dc5f94101e61d9807fd4c	0.00245365	D_0__Bacteria; D_1__Verrucomicrobia; D_2__Verrucomicrobiae; D_3__Chthoniobacterales; D_4__Xiphinematobacteraceae; D_5__Candidatus Xiphinematobacter; D_6__uncultured Verrucomicrobia bacterium	1005
ea757b44e1b46080e78662dee76de0e8	0.00245239	D_0__Bacteria; D_1__Proteobacteria; D_2__Gammaproteobacteria	1006
21b726d9e46d31c3340e0ded2ce93cda	0.00244957	D_0__Bacteria; D_1__Proteobacteria; D_2__Deltaproteobacteria; D_3__Myxococcales	1007
3777c1e75f49dddf9252d83fdcb01834	0.00244305	D_0__Bacteria; D_1__Actinobacteria; D_2__Thermoleophilia; D_3__Gaiellales; D_4__uncultured	1008
845be08d6ae6d3073a24d790fab9962a	0.00243988	D_0__Bacteria; D_1__Chloroflexi; D_2__AD3	1009
82eb91b2313994ebcd5e4aa3729b349d	0.00243562	D_0__Bacteria; D_1__Acidobacteria; D_2__Acidobacteriia; D_3__Acidobacteriales; D_4__Koribacteraceae; D_5__Candidatus Koribacter; D_6__uncultured bacterium	1010
448b014934fac079ece9065175ebb3a2	0.00243369	D_0__Bacteria; D_1__Acidobacteria; D_2__Acidobacteriia; D_3__Subgroup 2; D_4__uncultured Acidobacteria bacterium; D_5__uncultured Acidobacteria bacterium; D_6__uncultured Acidobacteria bacterium	1011
81624d9ca386a4b5e1e34aec5acce2ab	0.00243343	D_0__Bacteria; D_1__Proteobacteria; D_2__Alphaproteobacteria; D_3__Rhizobiales; D_4__Rhizobiales Incertae Sedis	1012
d0f1f9dbc591b6f9226f041f2d7bc8cd	0.00243212	D_0__Bacteria; D_1__Planctomycetes; D_2__Phycisphaerae; D_3__Tepidisphaerales; D_4__WD2101 soil group; D_5__uncultured bacterium; D_6__uncultured bacterium	1013
39121e594cfacc61ee77f7099f265044	0.0024305	D_0__Bacteria; D_1__Proteobacteria; D_2__Deltaproteobacteria; D_3__Myxococcales; D_4__bacteriap25; D_5__uncultured bacterium; D_6__uncultured bacterium	1014
87124bdcf60ccd9c61422256dad49be2	0.00242875	D_0__Bacteria; D_1__Proteobacteria; D_2__Gammaproteobacteria; D_3__Betaproteobacteriales; D_4__uncultured; D_5__uncultured bacterium; D_6__uncultured bacterium	1015
e4d9699729e0e056a0c772efc6dd6005	0.0024278	D_0__Bacteria; D_1__Proteobacteria; D_2__Gammaproteobacteria; D_3__Steroidobacterales; D_4__Steroidobacteraceae; D_5__uncultured; D_6__metagenome	1016
6686f0e51d2d221bc4280cb9c3362dfb	0.00242386	D_0__Bacteria; D_1__Proteobacteria; D_2__Alphaproteobacteria; D_3__Elsterales; D_4__uncultured; D_5__uncultured proteobacterium; D_6__uncultured proteobacterium	1017
1eef7f018794a0ade63016cfcc9b6090	0.00242192	D_0__Bacteria; D_1__Acidobacteria; D_2__Acidobacteriia; D_3__Subgroup 2	1018
29fd75f9277e20888d4429cd10099df1	0.00241972	D_0__Bacteria; D_1__Acidobacteria; D_2__Subgroup 6	1019
4b4f5b917f34146ef89409fba6f3544e	0.00241761	D_0__Bacteria; D_1__Acidobacteria; D_2__Subgroup 6	1020
ba9ecb28932826e70d43988826679fbc	0.00241596	D_0__Bacteria; D_1__Bacteroidetes; D_2__Bacteroidia; D_3__Cytophagales; D_4__Microscillaceae; D_5__uncultured; D_6__metagenome	1021
86971a0c371651deabc8a32979c1e786	0.00241397	D_0__Bacteria; D_1__Chloroflexi; D_2__Anaerolineae; D_3__RBG-13-54-9; D_4__uncultured eubacterium WCHB1-50; D_5__uncultured eubacterium WCHB1-50; D_6__uncultured eubacterium WCHB1-50	1022
7079566bd1959d62ea1c7923159b7a3d	0.00241385	D_0__Bacteria; D_1__Verrucomicrobia; D_2__Verrucomicrobiae; D_3__Chthoniobacterales; D_4__Chthoniobacteraceae; D_5__Chthoniobacter; D_6__Verrucomicrobia bacterium SCGC AG-212-E04	1023
6571967f27f2fa6b370aa7e4ba7502d7	0.00241068	D_0__Bacteria; D_1__Rokubacteria; D_2__NC10; D_3__Rokubacteriales; D_4__uncultured bacterium; D_5__uncultured bacterium; D_6__uncultured bacterium	1024
351cf4af69db293519bfd5b9eddd432c	0.00240874	D_0__Bacteria; D_1__Planctomycetes; D_2__Planctomycetacia; D_3__Planctomycetales	1025
891f4e188fadbc3661081d172cdc6b0d	0.00240576	D_0__Bacteria; D_1__Rokubacteria; D_2__NC10; D_3__Rokubacteriales; D_4__uncultured bacterium; D_5__uncultured bacterium; D_6__uncultured bacterium	1026
13801e7bc71636162780bd7b6d06bf65	0.00240481	D_0__Bacteria; D_1__Proteobacteria; D_2__Deltaproteobacteria; D_3__Myxococcales; D_4__Phaselicystidaceae; D_5__Phaselicystis; D_6__uncultured Polyangiaceae bacterium	1027
053c09f43a8ca677723e10f2650f95aa	0.0024018	D_0__Bacteria; D_1__Proteobacteria; D_2__Alphaproteobacteria; D_3__Rhizobiales; D_4__Methyloligellaceae; D_5__uncultured	1028
ff6647e6922935f2f142662dfcbf2141	0.00240155	D_0__Bacteria; D_1__Chloroflexi; D_2__Ktedonobacteria; D_3__Ktedonobacterales; D_4__Ktedonobacteraceae; D_5__HSB OF53-F07; D_6__uncultured Ktedonobacter sp.	1029
96f6ae7bdd6e03adf2e2c2143240384b	0.00240002	D_0__Bacteria; D_1__Acidobacteria; D_2__Acidobacteriia; D_3__Subgroup 2; D_4__uncultured Acidobacteria bacterium; D_5__uncultured Acidobacteria bacterium; D_6__uncultured Acidobacteria bacterium	1030
d74b22dafd22459fab291e5492316dc1	0.00239826	D_0__Bacteria; D_1__Proteobacteria; D_2__Alphaproteobacteria; D_3__Reyranellales; D_4__Reyranellaceae; D_5__uncultured; D_6__metagenome	1031
55c368b9b6983ead83276550bb1ea3bc	0.00239651	D_0__Bacteria; D_1__Firmicutes; D_2__Negativicutes; D_3__Selenomonadales; D_4__Veillonellaceae; D_5__uncultured; D_6__uncultured Peptococcaceae bacterium	1032
2b7ca6b5f534b9b23692f2330e266ec4	0.00239642	D_0__Bacteria; D_1__Acidobacteria; D_2__Acidobacteriia; D_3__Subgroup 2; D_4__uncultured Acidobacteria bacterium; D_5__uncultured Acidobacteria bacterium; D_6__uncultured Acidobacteria bacterium	1033
70905320407d12f613c04a70fdf53962	0.00239553	D_0__Bacteria; D_1__Chloroflexi; D_2__Anaerolineae; D_3__SBR1031; D_4__uncultured bacterium; D_5__uncultured bacterium; D_6__uncultured bacterium	1034
2f93dab49fde7461e87a110d56dadd6d	0.00239009	D_0__Bacteria; D_1__Proteobacteria; D_2__Alphaproteobacteria; D_3__Rhizobiales; D_4__A0839; D_5__uncultured bacterium; D_6__uncultured bacterium	1035
a97b0522ead9a9e918c040843669608a	0.00238885	D_0__Bacteria; D_1__Proteobacteria; D_2__Deltaproteobacteria; D_3__Myxococcales; D_4__Sandaracinaceae; D_5__uncultured	1036
ae39a7b7b3d61e3083237fd1f9761eda	0.00238845	D_0__Archaea; D_1__Nanoarchaeaeota; D_2__Woesearchaeia	1037
43edc72eab30473b6d77ae8f89b43379	0.00237803	D_0__Bacteria; D_1__Proteobacteria; D_2__Alphaproteobacteria; D_3__Caulobacterales; D_4__Hyphomonadaceae; D_5__SWB02; D_6__uncultured bacterium	1038
728fff2c665d6450c94125bba619ff6c	0.0023752	D_0__Bacteria; D_1__Proteobacteria; D_2__Gammaproteobacteria; D_3__Betaproteobacteriales; D_4__Burkholderiaceae	1039
16ad0cbcea2320d935c51338a91375c3	0.00237428	D_0__Bacteria; D_1__Verrucomicrobia; D_2__Verrucomicrobiae; D_3__Pedosphaerales; D_4__Pedosphaeraceae	1040
659da96ce96645ffaa90c3a772b4c97a	0.00237393	D_0__Bacteria; D_1__Proteobacteria; D_2__Gammaproteobacteria; D_3__Betaproteobacteriales; D_4__Burkholderiaceae; D_5__[Aquaspirillum] arcticum group; D_6__uncultured bacterium	1041
bdad32a94b4ad35f1802472f4e153064	0.00237015	D_0__Bacteria; D_1__Proteobacteria; D_2__Deltaproteobacteria; D_3__Myxococcales; D_4__BIrii41	1042
fc7b257064027e1bc2b6fbfb4584677d	0.00236728	D_0__Bacteria; D_1__Proteobacteria; D_2__Gammaproteobacteria; D_3__Betaproteobacteriales; D_4__Burkholderiaceae	1043
55337fdf1d557a4f56f3fd9f293928ca	0.00236638	D_0__Bacteria; D_1__Verrucomicrobia; D_2__Verrucomicrobiae; D_3__Verrucomicrobiales; D_4__Verrucomicrobiaceae; D_5__Roseimicrobium; D_6__metagenome	1044
c2c77b8e88e01012f801f28aa18bc08c	0.00236263	D_0__Bacteria; D_1__Acidobacteria; D_2__Subgroup 6; D_3__uncultured bacterium DA008; D_4__uncultured bacterium DA008; D_5__uncultured bacterium DA008; D_6__uncultured bacterium DA008	1045
035cc171672d5f840ef23ae3c553acb6	0.00236132	D_0__Bacteria; D_1__Planctomycetes; D_2__Planctomycetacia; D_3__Gemmatales; D_4__Gemmataceae; D_5__Fimbriiglobus; D_6__uncultured bacterium	1046
c0582728375eefff03e95a77b43a6e8e	0.00236111	D_0__Bacteria; D_1__Planctomycetes; D_2__Planctomycetacia; D_3__Pirellulales; D_4__Pirellulaceae; D_5__uncultured; D_6__uncultured bacterium	1047
e7a27d6415cf1a53bc440e42dae7aafa	0.00236031	D_0__Bacteria; D_1__Bacteroidetes; D_2__Bacteroidia; D_3__Chitinophagales; D_4__uncultured; D_5__uncultured delta proteobacterium; D_6__uncultured delta proteobacterium	1048
d526d1a358c5c6c3cf900ce27ae9cca7	0.0023597	D_0__Bacteria; D_1__Acidobacteria; D_2__Acidobacteriia; D_3__Subgroup 2	1049
23ab9c6a77a780008e2e97c4692089a6	0.00235946	D_0__Bacteria; D_1__Spirochaetes; D_2__Spirochaetia; D_3__Spirochaetales; D_4__Spirochaetaceae; D_5__uncultured; D_6__uncultured soil bacterium	1050
cc4fa36d40bc7a4d412d0e7cb87ef853	0.00235891	D_0__Bacteria; D_1__Proteobacteria; D_2__Gammaproteobacteria; D_3__Betaproteobacteriales; D_4__Burkholderiaceae; D_5__AAP99; D_6__uncultured bacterium	1051
56118cf5e72a74e430e0bb9806212e0f	0.0023588	D_0__Bacteria; D_1__Proteobacteria; D_2__Gammaproteobacteria; D_3__Betaproteobacteriales; D_4__Burkholderiaceae; D_5__uncultured	1052
3eb69b4f7f42ba08cfcad6fe3fee9dd5	0.00235855	D_0__Bacteria; D_1__Planctomycetes; D_2__Planctomycetacia; D_3__Planctomycetales; D_4__uncultured; D_5__uncultured bacterium; D_6__uncultured bacterium	1053
d464f8a797882436aabd4ca4a43576d9	0.00235623	D_0__Bacteria; D_1__Planctomycetes; D_2__vadinHA49; D_3__uncultured bacterium; D_4__uncultured bacterium; D_5__uncultured bacterium; D_6__uncultured bacterium	1054
08246da8ff60929e5404fc7128d93f05	0.00235507	D_0__Bacteria; D_1__Proteobacteria; D_2__Alphaproteobacteria; D_3__Elsterales; D_4__uncultured	1055
b4c1e218247b4ad7d670d7b305c43076	0.00235039	D_0__Bacteria; D_1__Actinobacteria; D_2__Actinobacteria; D_3__Micrococcales; D_4__Intrasporangiaceae; D_5__Oryzihumus; D_6__uncultured bacterium	1056
fa588720a59e4a07e23feab35368d3bf	0.00234861	D_0__Bacteria; D_1__Proteobacteria; D_2__Alphaproteobacteria; D_3__Rhizobiales; D_4__KF-JG30-B3; D_5__uncultured bacterium; D_6__uncultured bacterium	1057
3149616dbc7de92b50300bca9bf4750e	0.00234834	D_0__Bacteria; D_1__Acidobacteria; D_2__Blastocatellia (Subgroup 4); D_3__11-24; D_4__uncultured bacterium; D_5__uncultured bacterium; D_6__uncultured bacterium	1058
0518e21e2e362fd0ecbfe97e1971604d	0.00234815	D_0__Bacteria; D_1__Proteobacteria; D_2__Gammaproteobacteria; D_3__Cellvibrionales; D_4__Spongiibacteraceae; D_5__BD1-7 clade; D_6__uncultured bacterium	1059
cf82b529c5a285be4fc9bb5e1340bc0b	0.00234667	D_0__Bacteria; D_1__Proteobacteria; D_2__Gammaproteobacteria; D_3__Betaproteobacteriales; D_4__Rhodocyclaceae	1060
9c4106ff1be67d955608c29452acea9c	0.00233616	D_0__Bacteria; D_1__Armatimonadetes; D_2__Fimbriimonadia; D_3__Fimbriimonadales; D_4__Fimbriimonadaceae	1061
ed94e71d570427b9c5c66713f615ae4b	0.00233489	D_0__Bacteria; D_1__Cyanobacteria; D_2__Oxyphotobacteria	1062
dfb29ec040a43ef8358181cec3ef0581	0.00232814	D_0__Bacteria; D_1__Proteobacteria; D_2__Gammaproteobacteria; D_3__Betaproteobacteriales; D_4__Nitrosomonadaceae; D_5__MND1	1063
9ff9b4f506c8cd1222dd948865eec468	0.00232721	D_0__Bacteria; D_1__Proteobacteria; D_2__Gammaproteobacteria; D_3__Betaproteobacteriales; D_4__B1-7BS; D_5__uncultured bacterium; D_6__uncultured bacterium	1064
026b68ad384fbb3f5bb0f6769b1b4fce	0.00232367	D_0__Bacteria; D_1__Proteobacteria; D_2__Gammaproteobacteria; D_3__Betaproteobacteriales; D_4__Burkholderiaceae; D_5__Undibacterium	1065
7fd886293c98347740d7f461c0b5fd90	0.00232304	D_0__Bacteria; D_1__Proteobacteria; D_2__Gammaproteobacteria; D_3__Betaproteobacteriales; D_4__A21b; D_5__uncultured bacterium; D_6__uncultured bacterium	1066
de6e1899ed8f2b53e49f838b5218ddcc	0.00231454	D_0__Bacteria; D_1__Bacteroidetes; D_2__Bacteroidia; D_3__Chitinophagales; D_4__Chitinophagaceae; D_5__Terrimonas	1067
a8c0803132cb976086dab0876bd2092a	0.00230752	D_0__Bacteria; D_1__Acidobacteria; D_2__Acidobacteriia; D_3__Subgroup 2; D_4__uncultured Acidobacteria bacterium; D_5__uncultured Acidobacteria bacterium; D_6__uncultured Acidobacteria bacterium	1068
de1d9a75553e967c8314148bed5e1dcd	0.00230712	D_0__Bacteria; D_1__Chloroflexi; D_2__KD4-96	1069
13b3200004737b2a25de9096a5231483	0.00230647	D_0__Bacteria; D_1__Verrucomicrobia; D_2__Verrucomicrobiae; D_3__Chthoniobacterales; D_4__Chthoniobacteraceae; D_5__Chthoniobacter	1070
e8bc9310939b57cc9c900f2c583f47ed	0.0023042	D_0__Bacteria; D_1__Proteobacteria; D_2__Alphaproteobacteria; D_3__Rhizobiales; D_4__Hyphomicrobiaceae; D_5__Hyphomicrobium	1071
8b32d4ca72e1809876d4bd18ec275ddf	0.00230131	D_0__Bacteria; D_1__Proteobacteria; D_2__Deltaproteobacteria; D_3__Myxococcales; D_4__Archangiaceae; D_5__Anaeromyxobacter	1072
6bd8bdc08257c42a63097ae67d5590ff	0.00229559	D_0__Bacteria; D_1__Verrucomicrobia; D_2__Verrucomicrobiae; D_3__Verrucomicrobiales; D_4__Verrucomicrobiaceae; D_5__uncultured	1073
6b61f61fa2cec7e5aa377afbc780fb80	0.00229512	D_0__Bacteria; D_1__Verrucomicrobia; D_2__Verrucomicrobiae; D_3__Chthoniobacterales; D_4__Chthoniobacteraceae; D_5__Chthoniobacter	1074
e9b2e722f3407d73e6e0e1a8c2ea14d7	0.00228976	D_0__Bacteria; D_1__Acidobacteria; D_2__Acidobacteriia; D_3__Subgroup 2	1075
aa118fa4f23e0004520a7dcbc27da4e3	0.00228801	D_0__Bacteria; D_1__Acidobacteria; D_2__Acidobacteriia; D_3__Solibacterales; D_4__Solibacteraceae (Subgroup 3); D_5__Bryobacter	1076
100b63d7781466af24c0d160f71233a3	0.00228734	D_0__Bacteria; D_1__Planctomycetes; D_2__Planctomycetacia; D_3__Gemmatales; D_4__Gemmataceae; D_5__uncultured	1077
f4dfcc1055f7e4e1ca4860e2363c3424	0.00228697	D_0__Bacteria; D_1__Bacteroidetes; D_2__Bacteroidia; D_3__Cytophagales; D_4__Microscillaceae; D_5__uncultured; D_6__uncultured Flexibacter sp.	1078
5a7244da389d6835288abbd081a83130	0.00228557	D_0__Bacteria; D_1__Proteobacteria; D_2__Alphaproteobacteria; D_3__Rhizobiales; D_4__Hyphomicrobiaceae	1079
12d0aa5fae88e5c3592eb67c1e8a6f96	0.00228514	D_0__Bacteria; D_1__Planctomycetes; D_2__Planctomycetacia; D_3__Isosphaerales; D_4__Isosphaeraceae; D_5__uncultured; D_6__uncultured bacterium	1080
a5af4c19fb434687bdba6613efa366e7	0.00228407	D_0__Bacteria; D_1__Proteobacteria; D_2__Gammaproteobacteria; D_3__Betaproteobacteriales; D_4__Methylophilaceae; D_5__Methylotenera; D_6__uncultured bacterium	1081
f4bb0816d7a7fb888a87c59510684b96	0.00227818	D_0__Bacteria; D_1__Proteobacteria; D_2__Alphaproteobacteria; D_3__Rhizobiales; D_4__Xanthobacteraceae; D_5__uncultured	1082
7b387dad3173b0c7d9958b850cfa0dd6	0.00227799	D_0__Bacteria; D_1__Proteobacteria; D_2__Alphaproteobacteria; D_3__Rhizobiales; D_4__Xanthobacteraceae	1083
68cc1c14334c3d28d71d66a14031bf33	0.00227444	D_0__Bacteria; D_1__Proteobacteria; D_2__Alphaproteobacteria; D_3__Caulobacterales; D_4__Hyphomonadaceae; D_5__uncultured; D_6__uncultured bacterium	1084
f74a23038095f558d209d451c03c9b7e	0.00227276	D_0__Bacteria; D_1__Actinobacteria; D_2__Thermoleophilia; D_3__Solirubrobacterales; D_4__Solirubrobacteraceae; D_5__Conexibacter; D_6__uncultured Conexibacteraceae bacterium	1085
ca5cd113e28fdf971e528cfb0baac2a9	0.0022726	D_0__Bacteria; D_1__Chlamydiae; D_2__Chlamydiae; D_3__Chlamydiales; D_4__Parachlamydiaceae	1086
c6afea3f8fd97e0099a5ce83fc896544	0.00227214	D_0__Bacteria; D_1__Acidobacteria; D_2__Acidobacteriia; D_3__Subgroup 2; D_4__uncultured bacterium; D_5__uncultured bacterium; D_6__uncultured bacterium	1087
4bd3a924dd1ffcf171b8a125adaa62f0	0.00227175	D_0__Bacteria; D_1__Proteobacteria; D_2__Deltaproteobacteria; D_3__NB1-j; D_4__metagenome; D_5__metagenome; D_6__metagenome	1088
f8a74be66da914549350a86cb3b9f6f8	0.00227118	D_0__Bacteria; D_1__Proteobacteria; D_2__Alphaproteobacteria; D_3__Sphingomonadales; D_4__Sphingomonadaceae; D_5__Novosphingobium	1089
60d75fae03f8d11bb02dc3f3628c8ec9	0.0022683	D_0__Bacteria; D_1__Proteobacteria; D_2__Gammaproteobacteria; D_3__Oceanospirillales; D_4__Halomonadaceae	1090
bd1c5a1d598935c732723e49a713dee1	0.00226562	D_0__Bacteria; D_1__Acidobacteria; D_2__Acidobacteriia; D_3__Subgroup 2; D_4__uncultured eubacterium WD264; D_5__uncultured eubacterium WD264; D_6__uncultured eubacterium WD264	1091
ac43cdc1bfc3660e365da1d545502068	0.00226456	D_0__Bacteria; D_1__Planctomycetes; D_2__Planctomycetacia; D_3__Gemmatales; D_4__Gemmataceae; D_5__uncultured	1092
2dc7087fc87a98349d880c5cc9b29f49	0.00226422	D_0__Bacteria; D_1__Proteobacteria; D_2__Alphaproteobacteria; D_3__Caulobacterales; D_4__Caulobacteraceae; D_5__Phenylobacterium	1093
50997d1e6c398e7abaceb666004a2456	0.00226244	D_0__Bacteria; D_1__Acidobacteria; D_2__Holophagae; D_3__Holophagales; D_4__Holophagaceae; D_5__Geothrix	1094
922bd66c0d744e27ef5aa34d834f8ac8	0.00225619	D_0__Bacteria; D_1__Acidobacteria; D_2__Acidobacteriia; D_3__Solibacterales; D_4__Solibacteraceae (Subgroup 3); D_5__Bryobacter; D_6__uncultured bacterium	1095
4351d2689ebb61f85de63d886ea4c309	0.00225414	D_0__Bacteria; D_1__Acidobacteria; D_2__Acidobacteriia; D_3__Subgroup 2; D_4__uncultured Acidobacteria bacterium; D_5__uncultured Acidobacteria bacterium; D_6__uncultured Acidobacteria bacterium	1096
28878dc7f26fb8db776c59afbdef67c5	0.00225302	D_0__Bacteria; D_1__Proteobacteria; D_2__Alphaproteobacteria; D_3__Sphingomonadales; D_4__Sphingomonadaceae; D_5__Novosphingobium	1097
47f664b234abbd43c6df5c7fd3c68829	0.0022526	D_0__Bacteria; D_1__Nitrospirae; D_2__Nitrospira; D_3__Nitrospirales; D_4__Nitrospiraceae; D_5__Nitrospira; D_6__uncultured Nitrospiraceae bacterium	1098
47e438a3a11ae1dbff8dbdce18291e61	0.00225239	D_0__Bacteria; D_1__Proteobacteria; D_2__Alphaproteobacteria; D_3__Caulobacterales; D_4__Caulobacteraceae; D_5__Phenylobacterium	1099
06ad31003424f45e2cd2a00606a4eb81	0.00225133	D_0__Bacteria; D_1__Acidobacteria; D_2__Thermoanaerobaculia; D_3__Thermoanaerobaculales; D_4__Thermoanaerobaculaceae; D_5__Subgroup 10; D_6__uncultured bacterium	1100
b701af8d98ca714dab16ab6724bb631a	0.00225131	D_0__Bacteria; D_1__Actinobacteria; D_2__Actinobacteria; D_3__Micrococcales; D_4__Microbacteriaceae	1101
614ea9ffce1a4ff3d82503afbb5ad1d7	0.00224989	D_0__Bacteria; D_1__Acidobacteria; D_2__Subgroup 6	1102
082b3d7e42fc5f824d2dfa1b26e87db3	0.00224912	D_0__Bacteria; D_1__Proteobacteria; D_2__Deltaproteobacteria; D_3__Oligoflexales; D_4__0319-6G20	1103
bce2e59fe00406f2ad2346f53be5beef	0.00224875	D_0__Bacteria; D_1__Proteobacteria; D_2__Alphaproteobacteria; D_3__Rhizobiales; D_4__Rhizobiales Incertae Sedis; D_5__uncultured; D_6__uncultured bacterium	1104
bcc804ad1c95335596932486130c5e6d	0.00224558	D_0__Bacteria; D_1__Nitrospirae; D_2__Nitrospira; D_3__Nitrospirales; D_4__Nitrospiraceae; D_5__Nitrospira; D_6__uncultured Nitrospiraceae bacterium	1105
4b005828a1cb2add3f80a8d6f4d87519	0.00224539	D_0__Bacteria; D_1__Proteobacteria; D_2__Alphaproteobacteria; D_3__Sphingomonadales; D_4__Sphingomonadaceae; D_5__Novosphingobium	1106
cc40b03f4e9d74ac9bc80407a1c35c0e	0.00224488	D_0__Bacteria; D_1__Chloroflexi; D_2__Ktedonobacteria; D_3__Ktedonobacterales; D_4__Ktedonobacteraceae; D_5__HSB OF53-F07; D_6__uncultured Ktedonobacter sp.	1107
feae08080074243344a12135bb67ed48	0.00224116	D_0__Bacteria; D_1__Verrucomicrobia; D_2__Verrucomicrobiae; D_3__Pedosphaerales; D_4__Pedosphaeraceae; D_5__uncultured Verrucomicrobia bacterium; D_6__uncultured Verrucomicrobia bacterium	1108
75ea2daf1a41ca52cecdd1e27b663173	0.00223715	D_0__Bacteria; D_1__Bacteroidetes; D_2__Bacteroidia; D_3__Bacteroidales; D_4__Bacteroidetes vadinHA17	1109
38ce83ce2922ff43032f70fa5adad3a6	0.00223626	D_0__Bacteria; D_1__Planctomycetes; D_2__vadinHA49; D_3__uncultured Planctomycetales bacterium; D_4__uncultured Planctomycetales bacterium; D_5__uncultured Planctomycetales bacterium; D_6__uncultured Planctomycetales bacterium	1110
7fbcbf060cc20ed43ec136d96a8f5765	0.00223511	D_0__Bacteria; D_1__Proteobacteria; D_2__Alphaproteobacteria; D_3__Rhizobiales; D_4__Beijerinckiaceae; D_5__alphaI cluster; D_6__uncultured bacterium	1111
f79f931063a7450fc74d4f2e311431e5	0.00223359	D_0__Bacteria; D_1__Proteobacteria; D_2__Deltaproteobacteria; D_3__Desulfarculales; D_4__Desulfarculaceae; D_5__uncultured; D_6__metagenome	1112
7673a71bf3b0d2c2991599b62d8d5850	0.00223305	D_0__Bacteria; D_1__Bacteroidetes; D_2__Bacteroidia; D_3__Cytophagales; D_4__Microscillaceae; D_5__uncultured	1113
ce63ae5ff8e285a1d97f84772d6344f2	0.00222633	D_0__Bacteria; D_1__Proteobacteria; D_2__Deltaproteobacteria; D_3__Desulfobacterales; D_4__Desulfobacteraceae; D_5__Desulfatirhabdium; D_6__uncultured bacterium	1114
4608fae4bbc9964cdd17af8782f2155e	0.00222577	D_0__Bacteria; D_1__Proteobacteria; D_2__Gammaproteobacteria; D_3__Betaproteobacteriales; D_4__Burkholderiaceae; D_5__Massilia	1115
27e06d8a1d72735f99053a92c2069161	0.00222538	D_0__Bacteria; D_1__Bacteroidetes; D_2__Bacteroidia; D_3__Cytophagales; D_4__Microscillaceae; D_5__OLB12; D_6__uncultured bacterium	1116
128a838ce118e9201d3ba8cb0bc10d07	0.00221984	D_0__Bacteria; D_1__Bacteroidetes; D_2__Bacteroidia; D_3__Sphingobacteriales; D_4__AKYH767; D_5__metagenome; D_6__metagenome	1117
ac089b7c76b8026848dc5e53043ed634	0.00221931	D_0__Bacteria; D_1__Firmicutes; D_2__Clostridia; D_3__Clostridiales; D_4__Clostridiaceae 1; D_5__Clostridium sensu stricto 1; D_6__Clostridium vincentii	1118
2c7404df256076e438837d1840b39b92	0.00221737	D_0__Bacteria; D_1__Entotheonellaeota; D_2__Entotheonellia; D_3__Entotheonellales; D_4__Entotheonellaceae; D_5__uncultured bacterium; D_6__uncultured bacterium	1119
d8ff4a0f1c170ed4c608cede33054305	0.00221182	D_0__Bacteria; D_1__Proteobacteria; D_2__Alphaproteobacteria; D_3__Rhizobiales; D_4__Rhizobiales Incertae Sedis; D_5__uncultured; D_6__uncultured bacterium	1120
4384ae29198eb8d3106925a6c4f135db	0.00221088	D_0__Bacteria; D_1__Actinobacteria; D_2__Actinobacteria; D_3__Frankiales; D_4__Cryptosporangiaceae; D_5__Fodinicola; D_6__uncultured bacterium	1121
1a56ad3ec2b87cfbeaba8976be08b4b9	0.002207	D_0__Bacteria; D_1__Proteobacteria; D_2__Alphaproteobacteria; D_3__Rhizobiales; D_4__Xanthobacteraceae; D_5__uncultured	1122
a0602179cab14767abcac2d48f975f9d	0.00220552	D_0__Bacteria; D_1__Planctomycetes; D_2__Planctomycetacia; D_3__Gemmatales; D_4__Gemmataceae	1123
87f80e1b75c17bba760e92b1f6969094	0.00220453	D_0__Bacteria; D_1__Proteobacteria; D_2__Gammaproteobacteria; D_3__Betaproteobacteriales; D_4__A21b	1124
1928336d81416a2669b04431a917c2a3	0.00220204	D_0__Bacteria; D_1__Acidobacteria; D_2__Acidobacteriia; D_3__Solibacterales; D_4__Solibacteraceae (Subgroup 3); D_5__Paludibaculum; D_6__metagenome	1125
34d1651246fe9cd2b2fc941be2abcdf3	0.00220007	D_0__Bacteria; D_1__Proteobacteria; D_2__Gammaproteobacteria; D_3__Betaproteobacteriales	1126
5958fd2b7ec972907e061e8f4d0c49b8	0.00219991	D_0__Bacteria; D_1__Acidobacteria; D_2__Subgroup 22; D_3__uncultured Holophaga sp.; D_4__uncultured Holophaga sp.; D_5__uncultured Holophaga sp.; D_6__uncultured Holophaga sp.	1127
e2d3f80c6be9a732e76ebed6f1f69367	0.00219846	D_0__Bacteria; D_1__Proteobacteria; D_2__Deltaproteobacteria; D_3__Myxococcales; D_4__bacteriap25; D_5__uncultured Syntrophobacterales bacterium; D_6__uncultured Syntrophobacterales bacterium	1128
09e001b592afa7c54186b4bd0f7fd237	0.00219749	D_0__Bacteria; D_1__Proteobacteria; D_2__Gammaproteobacteria; D_3__Betaproteobacteriales	1129
1ee755a3164ef35c79d6cbff019c1232	0.00219648	D_0__Bacteria; D_1__Proteobacteria; D_2__Alphaproteobacteria; D_3__Rhizobiales; D_4__Xanthobacteraceae; D_5__uncultured	1130
c9dac1b01afbcbb851165547387c3f11	0.00219482	D_0__Bacteria; D_1__Verrucomicrobia; D_2__Verrucomicrobiae; D_3__Pedosphaerales; D_4__Pedosphaeraceae	1131
51a2667a222a7bed2646f429c0bea49f	0.00218855	D_0__Bacteria; D_1__Proteobacteria; D_2__Alphaproteobacteria; D_3__Paracaedibacterales; D_4__Paracaedibacteraceae; D_5__Candidatus Paracaedibacter; D_6__metagenome	1132
d817ecc40bcfd7813fb8185b9c14ca14	0.00218782	D_0__Bacteria; D_1__Proteobacteria; D_2__Deltaproteobacteria; D_3__Desulfarculales; D_4__Desulfarculaceae; D_5__uncultured; D_6__delta proteobacterium WX81	1133
9df831846e20faa5faaabd736b2502c2	0.00218568	D_0__Bacteria; D_1__Bacteroidetes; D_2__Bacteroidia; D_3__Cytophagales; D_4__Microscillaceae; D_5__uncultured; D_6__uncultured Flexibacter sp.	1134
bdfb970b8e1ecedffb9c0d90755ffa0d	0.00218514	D_0__Bacteria; D_1__Acidobacteria; D_2__Blastocatellia (Subgroup 4); D_3__Pyrinomonadales; D_4__Pyrinomonadaceae; D_5__RB41	1135
1ec12548cafe627d1212ffa9f9ef24c3	0.00218348	D_0__Bacteria; D_1__Acidobacteria; D_2__Acidobacteriia; D_3__Solibacterales; D_4__Solibacteraceae (Subgroup 3); D_5__Paludibaculum; D_6__uncultured soil bacterium	1136
dcd7b85dcda2c94a40ef7f0067fc53c9	0.00218334	D_0__Bacteria; D_1__Acidobacteria; D_2__Acidobacteriia; D_3__Subgroup 2	1137
e234c0d07b0652afe259ec8b7d551ecb	0.00217889	D_0__Bacteria; D_1__Proteobacteria; D_2__Deltaproteobacteria; D_3__Myxococcales; D_4__P3OB-42; D_5__metagenome; D_6__metagenome	1138
915e7634770495232ca0178435d4eebf	0.00217669	D_0__Bacteria; D_1__Planctomycetes; D_2__Planctomycetacia; D_3__Gemmatales; D_4__Gemmataceae; D_5__uncultured	1139
f5b5b463bad02a76b71621f20fadc0ad	0.00217557	D_0__Bacteria; D_1__Planctomycetes; D_2__Pla4 lineage; D_3__metagenome; D_4__metagenome; D_5__metagenome; D_6__metagenome	1140
2c2758c22bac4e8d4f7b9d896710266c	0.00217525	D_0__Bacteria; D_1__Planctomycetes; D_2__Planctomycetacia; D_3__Gemmatales; D_4__Gemmataceae; D_5__uncultured; D_6__uncultured bacterium	1141
f09d018c818033f0c37308498d99c1a8	0.00217474	D_0__Bacteria; D_1__Armatimonadetes; D_2__Chthonomonadetes; D_3__Chthonomonadales; D_4__Chthonomonadaceae; D_5__Chthonomonas	1142
f7a6ecf244e3a3a6170cc1c85e715c68	0.00216568	D_0__Bacteria; D_1__Proteobacteria; D_2__Gammaproteobacteria; D_3__Betaproteobacteriales; D_4__Rhodocyclaceae; D_5__Candidatus Accumulibacter	1143
12c96546d3f7de0862f4bd757fea0db5	0.00215991	D_0__Bacteria; D_1__Proteobacteria; D_2__Gammaproteobacteria; D_3__CCD24	1144
12a2d8be83bd6e4bbcd2f076909ee4e6	0.00215701	D_0__Bacteria; D_1__Proteobacteria; D_2__Deltaproteobacteria; D_3__Desulfuromonadales; D_4__Geobacteraceae; D_5__Geobacter	1145
bd5b50733d50f1225b08b468f38eec67	0.00215505	D_0__Bacteria; D_1__Proteobacteria; D_2__Deltaproteobacteria; D_3__Myxococcales; D_4__Archangiaceae; D_5__Anaeromyxobacter; D_6__uncultured bacterium	1146
3d1c60d9a6bb9fd891ee4d446c6f0411	0.00215316	D_0__Bacteria; D_1__Actinobacteria; D_2__Coriobacteriia; D_3__OPB41; D_4__uncultured bacterium; D_5__uncultured bacterium; D_6__uncultured bacterium	1147
717ee08157eca8ad8ab301a554e95010	0.00215201	D_0__Bacteria; D_1__Verrucomicrobia; D_2__Verrucomicrobiae; D_3__Chthoniobacterales; D_4__Xiphinematobacteraceae; D_5__Candidatus Xiphinematobacter; D_6__uncultured bacterium	1148
9e2129e9ea62c039dd283e2d5e5e304b	0.0021441	D_0__Bacteria; D_1__Proteobacteria; D_2__Deltaproteobacteria; D_3__Myxococcales; D_4__Phaselicystidaceae; D_5__Phaselicystis; D_6__uncultured bacterium	1149
c4cc634e2f4e5a76fd854fac8216c709	0.00214142	D_0__Bacteria; D_1__Verrucomicrobia; D_2__Verrucomicrobiae; D_3__Pedosphaerales; D_4__Pedosphaeraceae	1150
372be7677c436b0f27efb6329dc5b2f9	0.00213953	D_0__Bacteria; D_1__Verrucomicrobia; D_2__Verrucomicrobiae; D_3__Chthoniobacterales; D_4__Chthoniobacteraceae; D_5__Candidatus Udaeobacter	1151
1fca32fa3b348484a80be3d77e0dbdb6	0.0021393	D_0__Bacteria; D_1__Bacteroidetes; D_2__Bacteroidia; D_3__Sphingobacteriales; D_4__AKYH767; D_5__uncultured bacterium; D_6__uncultured bacterium	1152
ac55fde96ca04e48fa2aa85f66f05e90	0.00213701	D_0__Bacteria; D_1__Proteobacteria; D_2__Alphaproteobacteria; D_3__Rhizobiales; D_4__Beijerinckiaceae; D_5__Roseiarcus	1153
7bcca6249fcea3f05c6368a67642cc1d	0.00213671	D_0__Bacteria; D_1__Planctomycetes; D_2__Planctomycetacia; D_3__Pirellulales; D_4__Pirellulaceae; D_5__Pirellula; D_6__uncultured Planctomycetales bacterium	1154
651a032a4d91ca43b13549f6057e0baf	0.00213448	D_0__Bacteria; D_1__Bacteroidetes; D_2__Bacteroidia; D_3__Sphingobacteriales; D_4__AKYH767; D_5__uncultured bacterium; D_6__uncultured bacterium	1155
19e3b88f4d45f6dbb17aecbc02130b99	0.0021285	D_0__Bacteria; D_1__Actinobacteria; D_2__Acidimicrobiia; D_3__Microtrichales; D_4__uncultured	1156
84162050f70da817d35e41f0cc56ed4d	0.00211969	D_0__Bacteria; D_1__Actinobacteria; D_2__Acidimicrobiia; D_3__Microtrichales; D_4__Ilumatobacteraceae; D_5__uncultured; D_6__uncultured bacterium	1157
9d44542f9e5d6afaa65338fade7390cb	0.002119	D_0__Bacteria; D_1__Acidobacteria; D_2__Acidobacteriia; D_3__Solibacterales; D_4__Solibacteraceae (Subgroup 3); D_5__Candidatus Solibacter; D_6__uncultured bacterium	1158
70d797be773299386054192dc78a5e01	0.00211859	D_0__Bacteria; D_1__Rokubacteria; D_2__NC10; D_3__Rokubacteriales; D_4__uncultured bacterium; D_5__uncultured bacterium; D_6__uncultured bacterium	1159
5252c5376e0c608eda8fe5fb324eacef	0.00211593	D_0__Bacteria; D_1__Proteobacteria; D_2__Alphaproteobacteria; D_3__Rhizobiales; D_4__Rhodomicrobiaceae; D_5__Rhodomicrobium; D_6__uncultured bacterium	1160
1aa45332969575442e0a457ef371669d	0.00211279	D_0__Bacteria; D_1__Verrucomicrobia; D_2__Verrucomicrobiae; D_3__Verrucomicrobiales; D_4__Rubritaleaceae; D_5__Luteolibacter	1161
4c01bdec013020fbf166ac3e89d615a3	0.00210914	D_0__Bacteria; D_1__Chloroflexi; D_2__Anaerolineae; D_3__SBR1031; D_4__A4b; D_5__uncultured bacterium; D_6__uncultured bacterium	1162
02285029505141c28a24eda214536c70	0.00210149	D_0__Bacteria; D_1__Bacteroidetes; D_2__Bacteroidia; D_3__Chitinophagales; D_4__Chitinophagaceae; D_5__Ferruginibacter	1163
954a4e550bbfe764f91272085fbd6cb9	0.00210065	D_0__Bacteria; D_1__Proteobacteria; D_2__Gammaproteobacteria	1164
effe070ec26acbd330ff02bc4f5b599c	0.00209743	D_0__Bacteria; D_1__Verrucomicrobia; D_2__Verrucomicrobiae; D_3__Pedosphaerales; D_4__Pedosphaeraceae; D_5__uncultured verrucomicrobium DEV059; D_6__uncultured verrucomicrobium DEV059	1165
6adc872145f2034b2b92891488c650c4	0.00209576	D_0__Bacteria; D_1__Proteobacteria; D_2__Gammaproteobacteria; D_3__Betaproteobacteriales; D_4__Nitrosomonadaceae; D_5__MND1; D_6__metagenome	1166
f53697bff15a82232a5e5debf3d9926c	0.00209479	D_0__Bacteria; D_1__Proteobacteria; D_2__Alphaproteobacteria; D_3__uncultured	1167
56fef134ab15729fe8ad8790e11f1fdc	0.00209326	D_0__Bacteria; D_1__Nitrospirae; D_2__Nitrospira; D_3__Nitrospirales; D_4__Nitrospiraceae; D_5__Nitrospira	1168
ca0f5e56ade21c1197f47bdb1e647fb4	0.00209294	D_0__Bacteria; D_1__Planctomycetes; D_2__Planctomycetacia; D_3__Planctomycetales; D_4__uncultured	1169
2e6c30b7894239be4acf9038ffd54e1b	0.00209253	D_0__Bacteria; D_1__Planctomycetes; D_2__Planctomycetacia; D_3__Gemmatales; D_4__Gemmataceae; D_5__Gemmata; D_6__uncultured bacterium	1170
222082da1fa97eebcdb3401bc5eff19b	0.00209069	D_0__Bacteria; D_1__Planctomycetes; D_2__Planctomycetacia; D_3__Gemmatales; D_4__Gemmataceae; D_5__uncultured	1171
0cbb17ecc2472921475bf473d23177aa	0.00208707	D_0__Bacteria; D_1__Actinobacteria; D_2__Coriobacteriia; D_3__OPB41; D_4__uncultured bacterium; D_5__uncultured bacterium; D_6__uncultured bacterium	1172
1975f0f2b6531e29f1c84e99f1b51ef8	0.00208618	D_0__Bacteria; D_1__Actinobacteria; D_2__Actinobacteria; D_3__Frankiales; D_4__Acidothermaceae; D_5__Acidothermus	1173
bf7312663bb8d8c2ef838cc6b788fe48	0.00208591	D_0__Bacteria; D_1__Proteobacteria; D_2__Gammaproteobacteria; D_3__Betaproteobacteriales; D_4__B1-7BS; D_5__metagenome; D_6__metagenome	1174
0b027a5807c597ef455b844e21d7b0f0	0.00208527	D_0__Bacteria; D_1__Actinobacteria; D_2__Acidimicrobiia; D_3__Microtrichales; D_4__Ilumatobacteraceae; D_5__uncultured; D_6__uncultured bacterium	1175
bc439507afc27df8910e02b95f00a9a1	0.00208343	D_0__Bacteria; D_1__Proteobacteria; D_2__Alphaproteobacteria; D_3__Rhizobiales; D_4__Xanthobacteraceae; D_5__Pseudolabrys; D_6__uncultured bacterium	1176
1bf1ff7f8ba70505a8aa706a05ade9c5	0.0020833	D_0__Bacteria; D_1__Planctomycetes; D_2__Planctomycetacia; D_3__Pirellulales; D_4__Pirellulaceae; D_5__Pirellula; D_6__uncultured Pasteuria sp.	1177
c37fa7f337bee639098670cad3b51557	0.00208298	D_0__Bacteria; D_1__Planctomycetes; D_2__Planctomycetacia; D_3__Gemmatales; D_4__Gemmataceae; D_5__Gemmata; D_6__uncultured bacterium	1178
5753e2e978be831e0069b6a3a76862c8	0.00208169	D_0__Bacteria; D_1__Acidobacteria; D_2__Acidobacteriia; D_3__Subgroup 2; D_4__uncultured forest soil bacterium; D_5__uncultured forest soil bacterium; D_6__uncultured forest soil bacterium	1179
e25ef47f374d93454b340499c284a37e	0.00208091	D_0__Bacteria; D_1__Proteobacteria; D_2__Gammaproteobacteria; D_3__Betaproteobacteriales; D_4__Burkholderiaceae; D_5__Leptothrix; D_6__Leptothrix mobilis	1180
7a51345ad25b5edd0c71515c61eacb60	0.00207781	D_0__Bacteria; D_1__Bacteroidetes; D_2__Bacteroidia; D_3__Cytophagales	1181
99d5712f7b5b20171e7046d1d1186331	0.00207737	D_0__Bacteria; D_1__Proteobacteria; D_2__Alphaproteobacteria; D_3__Sphingomonadales; D_4__Sphingomonadaceae; D_5__uncultured	1182
7ce5730f3442cc17108916a7a390977c	0.00207642	D_0__Bacteria; D_1__Chloroflexi; D_2__Anaerolineae; D_3__SBR1031; D_4__A4b; D_5__wastewater metagenome; D_6__wastewater metagenome	1183
7827aba066e2364e6e5bc2e48f5f8c86	0.00205686	D_0__Bacteria; D_1__Proteobacteria; D_2__Alphaproteobacteria; D_3__Rhizobiales; D_4__Methyloligellaceae; D_5__uncultured	1184
7f0a586b7799bb40d25ddec4c6f31dfd	0.00205682	D_0__Bacteria; D_1__Proteobacteria; D_2__Alphaproteobacteria; D_3__Rhizobiales; D_4__Beijerinckiaceae; D_5__Roseiarcus	1185
d6322b2b32a65a137d99bbc2beec19f3	0.00205476	D_0__Bacteria; D_1__Latescibacteria; D_2__uncultured soil bacterium PRR-12; D_3__uncultured soil bacterium PRR-12; D_4__uncultured soil bacterium PRR-12; D_5__uncultured soil bacterium PRR-12; D_6__uncultured soil bacterium PRR-12	1186
2573d88484d9b2979456e4a5accbabc6	0.00205369	D_0__Bacteria; D_1__Acidobacteria; D_2__Acidobacteriia; D_3__Solibacterales; D_4__Solibacteraceae (Subgroup 3); D_5__Bryobacter	1187
2d938065b75ba4104418db27b1e7119a	0.00205271	D_0__Bacteria; D_1__Acidobacteria; D_2__Subgroup 17	1188
1f6cf1d5418139ccc08e2bb80b6fd00d	0.00205093	D_0__Bacteria; D_1__Acidobacteria; D_2__Subgroup 5	1189
74a26e97b02fcab82b0d346de4920f75	0.00205052	D_0__Bacteria; D_1__Actinobacteria; D_2__Actinobacteria; D_3__Corynebacteriales; D_4__Mycobacteriaceae; D_5__Mycobacterium	1190
6d44136d50f118d92c2fb7d119e99d5c	0.00204755	D_0__Bacteria; D_1__Planctomycetes; D_2__Planctomycetacia; D_3__Gemmatales; D_4__Gemmataceae; D_5__uncultured; D_6__metagenome	1191
95c2f0d8a2be3a5ae88814679cede0d2	0.00204654	D_0__Bacteria; D_1__Latescibacteria	1192
47f2617de53ce85d035fd4d1cc587272	0.00204625	D_0__Bacteria; D_1__Bacteroidetes; D_2__Bacteroidia; D_3__Chitinophagales; D_4__Chitinophagaceae	1193
4290584146d290b81c1342c50f038db0	0.00204597	D_0__Bacteria; D_1__Chloroflexi; D_2__Anaerolineae; D_3__RBG-13-54-9; D_4__hot springs metagenome; D_5__hot springs metagenome; D_6__hot springs metagenome	1194
3a9cb06d27bd7df10538cbab8de97293	0.00204578	D_0__Bacteria; D_1__Gemmatimonadetes; D_2__Gemmatimonadetes; D_3__Gemmatimonadales; D_4__Gemmatimonadaceae; D_5__uncultured	1195
72c506b57ad1c4cebc9dc950596384b2	0.00204364	D_0__Bacteria; D_1__Entotheonellaeota; D_2__Entotheonellia; D_3__Entotheonellales; D_4__Entotheonellaceae; D_5__uncultured bacterium; D_6__uncultured bacterium	1196
10fec3be209c9fbca00f0b429091efa4	0.00203933	D_0__Bacteria; D_1__Planctomycetes; D_2__Planctomycetacia; D_3__Gemmatales; D_4__Gemmataceae; D_5__uncultured; D_6__uncultured bacterium	1197
55f015a086e01694c38675bfa0faf6c9	0.0020295	D_0__Bacteria; D_1__Chloroflexi; D_2__Chloroflexia; D_3__Chloroflexales; D_4__Chloroflexaceae; D_5__FFCH7168; D_6__uncultured bacterium	1198
a99a696399c4132132d87994fecdc3ce	0.00202735	D_0__Bacteria; D_1__Acidobacteria; D_2__Subgroup 6; D_3__metagenome; D_4__metagenome; D_5__metagenome; D_6__metagenome	1199
58ab4d14465fb08d1359d21641b18776	0.00202662	D_0__Bacteria; D_1__Acidobacteria; D_2__Acidobacteriia; D_3__Acidobacteriales; D_4__uncultured	1200
45bc9006c6ce5b57267ed61bf799d5f7	0.00202422	D_0__Bacteria; D_1__Proteobacteria; D_2__Alphaproteobacteria; D_3__Sphingomonadales; D_4__Sphingomonadaceae; D_5__Novosphingobium	1201
2b59b12eab282e1b24f417f0fe94274c	0.00202178	D_0__Bacteria; D_1__Verrucomicrobia; D_2__Verrucomicrobiae; D_3__Pedosphaerales; D_4__Pedosphaeraceae; D_5__uncultured verrucomicrobium DEV020; D_6__uncultured verrucomicrobium DEV020	1202
007ac4c359ccaad6904dfb01f1cbcf3f	0.00201737	D_0__Bacteria; D_1__Acidobacteria; D_2__Blastocatellia (Subgroup 4); D_3__Blastocatellales; D_4__Blastocatellaceae; D_5__JGI 0001001-H03	1203
67aa187e7915900cc6979df994fc867c	0.0020147	D_0__Bacteria; D_1__Bacteroidetes; D_2__Bacteroidia; D_3__Chitinophagales; D_4__Chitinophagaceae; D_5__Flavihumibacter	1204
74eb602d7146ef4200208726828c4be6	0.0020136	D_0__Bacteria; D_1__Actinobacteria; D_2__MB-A2-108; D_3__metagenome; D_4__metagenome; D_5__metagenome; D_6__metagenome	1205
6d7e5fd5a5499f4ec97325ae2063d21b	0.00201298	D_0__Bacteria; D_1__Planctomycetes; D_2__Planctomycetacia; D_3__Pirellulales; D_4__Pirellulaceae; D_5__uncultured; D_6__metagenome	1206
ca0e422ee54be6c4e596222d81cfc582	0.00201054	D_0__Bacteria; D_1__Bacteroidetes; D_2__Bacteroidia; D_3__Bacteroidales; D_4__Prolixibacteraceae; D_5__BSV13; D_6__uncultured bacterium	1207
5447387f2e042b426b272866c391f08d	0.00200428	D_0__Bacteria; D_1__Chloroflexi; D_2__KD4-96	1208
d6eb8afb671415361eb713eeb84c8733	0.0020032	D_0__Bacteria; D_1__Planctomycetes; D_2__Planctomycetacia; D_3__Isosphaerales; D_4__Isosphaeraceae; D_5__Aquisphaera	1209
46a544a13c2d522efbb730930d8d2a22	0.00199847	D_0__Bacteria; D_1__Actinobacteria; D_2__Acidimicrobiia; D_3__Microtrichales; D_4__uncultured; D_5__uncultured bacterium; D_6__uncultured bacterium	1210
5c50c323229b823e099b5ef6d1bf5a03	0.00199698	D_0__Bacteria; D_1__Planctomycetes; D_2__Planctomycetacia; D_3__Gemmatales; D_4__Gemmataceae; D_5__uncultured; D_6__uncultured bacterium	1211
1a5139c0b2bc393e9fa3a84bf37b1bc0	0.00198893	D_0__Bacteria; D_1__Nitrospirae; D_2__Nitrospira; D_3__Nitrospirales; D_4__Nitrospiraceae; D_5__Nitrospira; D_6__uncultured Nitrospiraceae bacterium	1212
82e0d878cedea16d7502d7e8f5b30202	0.00198784	D_0__Bacteria; D_1__Proteobacteria; D_2__Gammaproteobacteria; D_3__Betaproteobacteriales; D_4__Nitrosomonadaceae; D_5__Ellin6067	1213
9aa439ceef35418dd8abe0942829ffe1	0.00198645	D_0__Bacteria; D_1__Proteobacteria; D_2__Alphaproteobacteria; D_3__Sphingomonadales; D_4__Sphingomonadaceae; D_5__Novosphingobium	1214
8dc0b1bf81d726e06c46fe24ed486eea	0.00198407	D_0__Bacteria; D_1__Planctomycetes; D_2__Planctomycetacia; D_3__Gemmatales; D_4__Gemmataceae; D_5__uncultured; D_6__uncultured bacterium	1215
2f5e08e24d57f66ffdb0210381e80bc1	0.0019743	D_0__Bacteria; D_1__Acidobacteria; D_2__Subgroup 6	1216
956d1eebce9cf77f635c4111881014e4	0.00197366	D_0__Bacteria; D_1__Planctomycetes; D_2__Planctomycetacia; D_3__Gemmatales; D_4__Gemmataceae; D_5__uncultured; D_6__uncultured bacterium	1217
f61e27068d4e0899e1a9768ff288ca28	0.00197169	D_0__Bacteria; D_1__Bacteroidetes; D_2__Bacteroidia; D_3__Sphingobacteriales; D_4__AKYH767	1218
7f8301efde41010dfe5b1c7f03c1b450	0.00197026	D_0__Bacteria; D_1__Proteobacteria; D_2__Gammaproteobacteria; D_3__Betaproteobacteriales; D_4__TRA3-20; D_5__metagenome; D_6__metagenome	1219
6c642ed7b7cb1adb3a47afee15b5b719	0.00196931	D_0__Bacteria; D_1__Planctomycetes; D_2__Planctomycetacia; D_3__Pirellulales; D_4__Pirellulaceae; D_5__uncultured; D_6__uncultured bacterium	1220
63be36f2ee09d345f3653a526828f81c	0.00196442	D_0__Bacteria; D_1__Acidobacteria; D_2__Blastocatellia (Subgroup 4); D_3__11-24; D_4__uncultured bacterium; D_5__uncultured bacterium; D_6__uncultured bacterium	1221
d7b76df1799b5c5fe9303249aeb8fc75	0.00196442	D_0__Bacteria; D_1__Acidobacteria; D_2__Subgroup 6	1222
526d8906f13fab19f6c1e0656bdea780	0.00196279	D_0__Bacteria; D_1__Proteobacteria; D_2__Gammaproteobacteria; D_3__KI89A clade; D_4__uncultured bacterium; D_5__uncultured bacterium; D_6__uncultured bacterium	1223
c31a8652dd26b703c53b5e11ccaadc27	0.00195442	D_0__Bacteria; D_1__Chloroflexi; D_2__KD4-96	1224
f7938c0d524be4cce92992db729a93d1	0.00195362	D_0__Bacteria; D_1__Gemmatimonadetes; D_2__Gemmatimonadetes; D_3__Gemmatimonadales; D_4__Gemmatimonadaceae; D_5__uncultured; D_6__uncultured actinobacterium	1225
4231dcb443dcb5f6d7e2e7ade6f9cae9	0.00195266	D_0__Bacteria; D_1__Proteobacteria; D_2__Deltaproteobacteria; D_3__Syntrophobacterales; D_4__Syntrophobacteraceae; D_5__uncultured; D_6__Deltaproteobacteria bacterium RBG_13_43_22	1226
df4b849a050566af01c720fb03d71922	0.0019478	D_0__Bacteria; D_1__Acidobacteria; D_2__Subgroup 22; D_3__uncultured bacterium; D_4__uncultured bacterium; D_5__uncultured bacterium; D_6__uncultured bacterium	1227
f84110f380003e86fee81e17692c2a6a	0.00194764	D_0__Bacteria; D_1__Proteobacteria; D_2__Deltaproteobacteria; D_3__Myxococcales; D_4__Polyangiaceae	1228
81e289cb3e6ab00f81e597fb50498d68	0.00194457	D_0__Bacteria; D_1__Planctomycetes; D_2__Planctomycetacia; D_3__Planctomycetales; D_4__uncultured; D_5__uncultured bacterium; D_6__uncultured bacterium	1229
11a68380ea6c2b415f3c54511d4aa344	0.00194389	D_0__Bacteria; D_1__Chloroflexi; D_2__Chloroflexia; D_3__Chloroflexales; D_4__Roseiflexaceae; D_5__uncultured	1230
324792d80a7bdee8e81e5887b4504842	0.00193894	D_0__Bacteria; D_1__Proteobacteria; D_2__Deltaproteobacteria; D_3__Myxococcales; D_4__bacteriap25	1231
175c76ca257c7ce4864a46c2db2aeb42	0.00193758	D_0__Bacteria; D_1__Proteobacteria; D_2__Deltaproteobacteria; D_3__Myxococcales; D_4__Phaselicystidaceae; D_5__Phaselicystis; D_6__metagenome	1232
4763885263bc3c128043c821955bab77	0.00193534	D_0__Bacteria; D_1__Planctomycetes; D_2__Planctomycetacia; D_3__Gemmatales; D_4__Gemmataceae; D_5__uncultured; D_6__metagenome	1233
bb27e20476f52f5675a80b3d65f61132	0.00193356	D_0__Bacteria; D_1__Chloroflexi; D_2__Anaerolineae; D_3__SBR1031; D_4__A4b; D_5__wastewater metagenome; D_6__wastewater metagenome	1234
d985c003014265470bf1b678a7a7d186	0.00193338	D_0__Bacteria; D_1__Verrucomicrobia; D_2__Verrucomicrobiae; D_3__Pedosphaerales; D_4__Pedosphaeraceae	1235
e1fb192a91486d38d0839706dda8442f	0.00192932	D_0__Bacteria; D_1__Proteobacteria; D_2__Gammaproteobacteria; D_3__Betaproteobacteriales; D_4__Burkholderiaceae; D_5__Rhodoferax	1236
249621361237480fe592ee63989393f8	0.00192904	D_0__Bacteria; D_1__Nitrospirae; D_2__Nitrospira; D_3__Nitrospirales; D_4__Nitrospiraceae; D_5__Nitrospira; D_6__uncultured Nitrospiraceae bacterium	1237
198e7d2c5cc15d7d745f69c323a388e0	0.00192772	D_0__Bacteria; D_1__Acidobacteria; D_2__Acidobacteriia; D_3__Acidobacteriales; D_4__uncultured; D_5__uncultured bacterium; D_6__uncultured bacterium	1238
59b7bb7a015f8790ab9a92590cd03f50	0.00192339	D_0__Bacteria; D_1__Proteobacteria; D_2__Gammaproteobacteria; D_3__Betaproteobacteriales; D_4__Burkholderiaceae	1239
c9f7e7b1bbc0cd09a24c221820329012	0.00192279	D_0__Bacteria; D_1__Proteobacteria; D_2__Deltaproteobacteria; D_3__Myxococcales; D_4__mle1-27; D_5__uncultured proteobacterium; D_6__uncultured proteobacterium	1240
814d97ff8c03884ad75ddcbf9cc64f6b	0.00191971	D_0__Bacteria; D_1__Proteobacteria; D_2__Deltaproteobacteria; D_3__Myxococcales; D_4__Polyangiaceae; D_5__Pajaroellobacter	1241
f60ffee34d94a2bb604d389dbff7153c	0.00191836	D_0__Bacteria; D_1__Bacteroidetes; D_2__Bacteroidia; D_3__Chitinophagales; D_4__Chitinophagaceae; D_5__Ferruginibacter	1242
aee959eb21e7fc620d41be47a9c7a56f	0.00191791	D_0__Bacteria; D_1__Chloroflexi; D_2__Anaerolineae; D_3__Anaerolineales; D_4__Anaerolineaceae; D_5__uncultured	1243
6e2eb082c532f94ff072b306d75fd933	0.00191676	D_0__Bacteria; D_1__Bacteroidetes; D_2__Bacteroidia; D_3__Sphingobacteriales; D_4__env.OPS 17	1244
306d290fbcfe859e86ba823031e0be72	0.00191634	D_0__Bacteria; D_1__Proteobacteria; D_2__Deltaproteobacteria; D_3__Myxococcales; D_4__mle1-27	1245
9cf39214f52f04cdb29e8ff4bf31c5d7	0.00191511	D_0__Bacteria; D_1__Acidobacteria; D_2__Acidobacteriia; D_3__Subgroup 2	1246
a4d0c15dc09ac5f1ca42a8e6a281dc16	0.00191433	D_0__Bacteria; D_1__Planctomycetes; D_2__Planctomycetacia; D_3__Gemmatales; D_4__Gemmataceae; D_5__uncultured; D_6__uncultured bacterium	1247
2eabacaedd8c3c65a88620dd9b0ecd4a	0.00191429	D_0__Bacteria; D_1__Proteobacteria; D_2__Alphaproteobacteria; D_3__Rhizobiales; D_4__Xanthobacteraceae; D_5__uncultured	1248
f28c4a97b64338fe7cfbf0c48970d1ff	0.00190971	D_0__Bacteria; D_1__Acidobacteria; D_2__Holophagae; D_3__Holophagales; D_4__Holophagaceae; D_5__Geothrix; D_6__uncultured bacterium	1249
11c2c51fb3829e89892f175585d38e6f	0.00190732	D_0__Bacteria; D_1__Proteobacteria; D_2__Alphaproteobacteria; D_3__Rhizobiales; D_4__Xanthobacteraceae; D_5__uncultured	1250
166b415fb27ea60182b9ad0ae53c1cce	0.0019028	D_0__Bacteria; D_1__Acidobacteria; D_2__Subgroup 6	1251
443f07760c1256c9f54ae665d9cbd615	0.00190202	D_0__Bacteria; D_1__Proteobacteria; D_2__Gammaproteobacteria; D_3__Betaproteobacteriales; D_4__Nitrosomonadaceae; D_5__GOUTA6; D_6__uncultured bacterium	1252
4ffa72ffe1ddb9aedeb75c63927580a1	0.0019003	D_0__Bacteria; D_1__Acidobacteria; D_2__Subgroup 5; D_3__uncultured Acidobacterium sp.; D_4__uncultured Acidobacterium sp.; D_5__uncultured Acidobacterium sp.; D_6__uncultured Acidobacterium sp.	1253
e416d0916760d2fc17b616e2ac3ad855	0.00189774	D_0__Bacteria; D_1__Proteobacteria; D_2__Gammaproteobacteria; D_3__Betaproteobacteriales; D_4__Methylophilaceae; D_5__Methylotenera	1254
6348e24d925434a5aa8218148b5c279d	0.00189598	D_0__Bacteria; D_1__Bacteroidetes; D_2__Bacteroidia; D_3__Chitinophagales; D_4__Chitinophagaceae	1255
e007841bb000bd7f1c0884eebf2da7e8	0.00189364	D_0__Bacteria; D_1__Elusimicrobia; D_2__Lineage IIa; D_3__uncultured bacterium; D_4__uncultured bacterium; D_5__uncultured bacterium; D_6__uncultured bacterium	1256
f9dff123a3490b4fafc2ccdb8e4d2d3d	0.0018936	D_0__Bacteria; D_1__Verrucomicrobia; D_2__Verrucomicrobiae; D_3__Pedosphaerales; D_4__Pedosphaeraceae	1257
3a54d4e72af90b9c2fd50d7d1bb0336b	0.00188644	D_0__Bacteria; D_1__Actinobacteria; D_2__Acidimicrobiia; D_3__Microtrichales; D_4__Ilumatobacteraceae; D_5__Ilumatobacter	1258
41772f5cba416fa7a1936368b92803fb	0.00188475	D_0__Bacteria; D_1__Verrucomicrobia; D_2__Verrucomicrobiae; D_3__Pedosphaerales; D_4__Pedosphaeraceae	1259
6bc0fd9c47e70cb4f3645f0f31928025	0.00188016	D_0__Bacteria; D_1__Entotheonellaeota; D_2__Entotheonellia; D_3__Entotheonellales; D_4__Entotheonellaceae; D_5__uncultured bacterium; D_6__uncultured bacterium	1260
a75b8b7a25390763ec9a75f71e384834	0.00187701	D_0__Bacteria; D_1__Actinobacteria; D_2__Thermoleophilia; D_3__Gaiellales; D_4__uncultured	1261
80b28c9654bc77cab156918300b834c3	0.00187321	D_0__Bacteria; D_1__Proteobacteria; D_2__Gammaproteobacteria; D_3__Betaproteobacteriales; D_4__Nitrosomonadaceae; D_5__GOUTA6	1262
6951f019b54720fc3b7137c34d90b91d	0.00187316	D_0__Bacteria; D_1__Proteobacteria; D_2__Alphaproteobacteria; D_3__Rhizobiales; D_4__Beijerinckiaceae; D_5__alphaI cluster	1263
f8e5c0799b57bb1e9fe59bf231fac810	0.00187221	D_0__Bacteria; D_1__Planctomycetes; D_2__Planctomycetacia; D_3__Gemmatales; D_4__Gemmataceae; D_5__uncultured	1264
2fac845da336657d55f1a9f350c6bc09	0.00187171	D_0__Bacteria; D_1__Proteobacteria; D_2__Alphaproteobacteria; D_3__Rhizobiales; D_4__Methyloligellaceae; D_5__uncultured; D_6__metagenome	1265
2da39b6a5011919c7a8e3d7e6c8b72c0	0.0018704	D_0__Bacteria; D_1__Actinobacteria; D_2__Acidimicrobiia; D_3__Microtrichales; D_4__Ilumatobacteraceae; D_5__CL500-29 marine group; D_6__metagenome	1266
a3e38023a43f773eacd2048139dcbfaf	0.00186967	D_0__Bacteria; D_1__Chloroflexi; D_2__Anaerolineae; D_3__SBR1031; D_4__uncultured Gemmatimonadetes bacterium; D_5__uncultured Gemmatimonadetes bacterium; D_6__uncultured Gemmatimonadetes bacterium	1267
9cdf81c4933640ea08e7f7438a905db2	0.00186746	D_0__Archaea; D_1__Thaumarchaeota; D_2__Nitrososphaeria; D_3__Nitrosotaleales; D_4__Nitrosotaleaceae; D_5__Candidatus Nitrosotalea; D_6__uncultured archaeon	1268
5fa97937c087ce34a2c5ae09d617b9b1	0.00186721	D_0__Bacteria; D_1__Verrucomicrobia; D_2__Verrucomicrobiae; D_3__Pedosphaerales; D_4__Pedosphaeraceae	1269
d8c47ffbd130e3fb4a124beb476c0acb	0.00186604	D_0__Bacteria; D_1__Acidobacteria; D_2__Acidobacteriia; D_3__Subgroup 2; D_4__uncultured Acidobacteria bacterium; D_5__uncultured Acidobacteria bacterium; D_6__uncultured Acidobacteria bacterium	1270
669b5ca428659f0977b5165d78458df9	0.00186186	D_0__Bacteria; D_1__Acidobacteria; D_2__Subgroup 6	1271
94d8e0e0cfe08cb4696b812118d6d2f9	0.00186034	D_0__Bacteria; D_1__Planctomycetes; D_2__Planctomycetacia; D_3__Gemmatales; D_4__Gemmataceae; D_5__uncultured; D_6__uncultured bacterium	1272
7ad302234568398fcf49f382b1c34dfb	0.00185975	D_0__Bacteria; D_1__Acidobacteria; D_2__Acidobacteriia; D_3__Acidobacteriales; D_4__Acidobacteriaceae (Subgroup 1); D_5__Acidipila	1273
83a205320b7dd627547b8de661876a6a	0.00185333	D_0__Bacteria; D_1__Proteobacteria; D_2__Gammaproteobacteria; D_3__Betaproteobacteriales; D_4__Rhodocyclaceae	1274
2e09722c6e3dc4c91e18ad7238b4eaf1	0.0018533	D_0__Bacteria; D_1__Armatimonadetes; D_2__Fimbriimonadia; D_3__Fimbriimonadales; D_4__Fimbriimonadaceae; D_5__uncultured bacterium; D_6__uncultured bacterium	1275
f6d05c5f3747227075f8775db7259fac	0.00185262	D_0__Bacteria; D_1__Proteobacteria; D_2__Gammaproteobacteria; D_3__Betaproteobacteriales; D_4__Nitrosomonadaceae; D_5__Ellin6067	1276
e7b97917737941ecb0eacb2a2e0ddf65	0.00185151	D_0__Bacteria; D_1__Planctomycetes; D_2__Planctomycetacia; D_3__Gemmatales; D_4__Gemmataceae; D_5__Fimbriiglobus; D_6__uncultured bacterium	1277
9c5652e0127ebf9e74d2eeb12862b145	0.00185066	D_0__Bacteria; D_1__Proteobacteria; D_2__Alphaproteobacteria; D_3__Rhizobiales; D_4__Rhizobiales Incertae Sedis; D_5__uncultured; D_6__uncultured alpha proteobacterium	1278
f9f2093c4a3854c3ad73bfb41ea1774d	0.00184997	D_0__Bacteria; D_1__Planctomycetes; D_2__Planctomycetacia; D_3__Pirellulales; D_4__Pirellulaceae; D_5__uncultured	1279
578133582b6f121eede1131981bed8c7	0.00184987	D_0__Bacteria; D_1__Acidobacteria; D_2__Acidobacteriia; D_3__Acidobacteriales; D_4__uncultured	1280
cdcb7283ae25c76c76cdfb8a1b51f8e9	0.0018469	D_0__Bacteria; D_1__Verrucomicrobia; D_2__Verrucomicrobiae; D_3__Pedosphaerales; D_4__Pedosphaeraceae	1281
bfde4301b1d046edab5366c8ba4f9e71	0.00184649	D_0__Bacteria; D_1__Proteobacteria; D_2__Alphaproteobacteria; D_3__Sphingomonadales; D_4__Sphingomonadaceae; D_5__Novosphingobium	1282
1fffe3cbe1a8d7a1c38ade7ccec3b532	0.00184432	D_0__Bacteria; D_1__Planctomycetes; D_2__Planctomycetacia; D_3__Planctomycetales; D_4__uncultured; D_5__metagenome; D_6__metagenome	1283
c769ee6b40ff918ee290d70184e66e29	0.00184279	D_0__Bacteria; D_1__Bacteroidetes; D_2__Bacteroidia; D_3__Chitinophagales; D_4__Saprospiraceae; D_5__uncultured	1284
6c4615f252677b1784e22fdc5645921d	0.00184248	D_0__Bacteria; D_1__Bacteroidetes; D_2__Bacteroidia; D_3__Chitinophagales; D_4__37-13	1285
8b6eab9fd4ab8db3a30e274b26e85557	0.00184214	D_0__Bacteria; D_1__Chloroflexi; D_2__Anaerolineae; D_3__SBR1031; D_4__uncultured bacterium; D_5__uncultured bacterium; D_6__uncultured bacterium	1286
a5e48b027fcf233fa5c9a33e67ddd2c4	0.00184091	D_0__Bacteria; D_1__Actinobacteria; D_2__Thermoleophilia; D_3__Gaiellales; D_4__Gaiellaceae; D_5__Gaiella; D_6__uncultured Conexibacteraceae bacterium	1287
ee0e983495be9d5662f8731a66b5467f	0.00183759	D_0__Bacteria; D_1__Acidobacteria; D_2__Acidobacteriia; D_3__Subgroup 2; D_4__uncultured Acidobacteria bacterium; D_5__uncultured Acidobacteria bacterium; D_6__uncultured Acidobacteria bacterium	1288
e77fa566b300eece6b06b6ba72a8c756	0.00183589	D_0__Bacteria; D_1__Proteobacteria; D_2__Alphaproteobacteria; D_3__Azospirillales; D_4__uncultured; D_5__uncultured bacterium; D_6__uncultured bacterium	1289
fe3110355ea981678193e1c67332d27e	0.00183366	D_0__Bacteria; D_1__Actinobacteria; D_2__Thermoleophilia; D_3__Gaiellales; D_4__Gaiellaceae; D_5__Gaiella	1290
1020ddac3916a29dac97d1300c1473ed	0.00183265	D_0__Bacteria; D_1__Acidobacteria; D_2__Acidobacteriia; D_3__Subgroup 2; D_4__uncultured Acidobacteria bacterium; D_5__uncultured Acidobacteria bacterium; D_6__uncultured Acidobacteria bacterium	1291
f8669c5972bc1c5f4bbb0d7c8dac9f6a	0.00183019	D_0__Bacteria; D_1__Planctomycetes; D_2__Planctomycetacia; D_3__Planctomycetales; D_4__Rubinisphaeraceae; D_5__uncultured; D_6__uncultured bacterium	1292
9ef3321ad20cadc72156cab66b72a316	0.00183004	D_0__Bacteria; D_1__Proteobacteria; D_2__Deltaproteobacteria; D_3__Desulfuromonadales; D_4__Geobacteraceae; D_5__Geobacter	1293
3e71e5cd4d8c08dbdac015b7784e84e1	0.0018295	D_0__Bacteria; D_1__Acidobacteria; D_2__Acidobacteriia; D_3__Acidobacteriales; D_4__uncultured	1294
2d66d59115e5f8c6d716f72f4fc26f23	0.00182821	D_0__Bacteria; D_1__Bacteroidetes; D_2__Bacteroidia; D_3__Chitinophagales; D_4__Chitinophagaceae; D_5__uncultured; D_6__uncultured Ferruginibacter sp.	1295
1be895508c58cd91c202a7b606d4fdd3	0.00182447	D_0__Bacteria; D_1__Proteobacteria; D_2__Gammaproteobacteria; D_3__Betaproteobacteriales; D_4__Rhodocyclaceae	1296
c50708c62589355605405e784f0f1422	0.00182411	D_0__Bacteria; D_1__Verrucomicrobia; D_2__Verrucomicrobiae; D_3__Verrucomicrobiales; D_4__Verrucomicrobiaceae; D_5__uncultured; D_6__uncultured bacterium	1297
188d92a12a8765c5c707853fb5f18669	0.00182399	D_0__Bacteria; D_1__Chloroflexi; D_2__Anaerolineae; D_3__RBG-13-54-9; D_4__uncultured sludge bacterium A31; D_5__uncultured sludge bacterium A31; D_6__uncultured sludge bacterium A31	1298
337f3aa78ddbe32297b424c6b97626c8	0.00182064	D_0__Bacteria; D_1__Chloroflexi; D_2__Chloroflexia; D_3__Chloroflexales; D_4__Roseiflexaceae; D_5__uncultured	1299
a3ecb14f32bb96b3cb428dbb25f322a6	0.00181908	D_0__Bacteria; D_1__Acidobacteria; D_2__Subgroup 6	1300
8f90932836eec8eb89164f265ebd63f5	0.00181867	D_0__Bacteria; D_1__Proteobacteria; D_2__Alphaproteobacteria; D_3__Rhizobiales; D_4__Rhizobiaceae	1301
be1a2be6b979f03791895f6e1b3d2f1e	0.00181375	D_0__Bacteria; D_1__Proteobacteria; D_2__Alphaproteobacteria; D_3__Rhizobiales; D_4__KF-JG30-B3	1302
ba83a4314dd11fe59b6bda1d592bbcd1	0.00181373	D_0__Bacteria; D_1__Proteobacteria; D_2__Gammaproteobacteria; D_3__Betaproteobacteriales; D_4__Nitrosomonadaceae; D_5__mle1-7; D_6__metagenome	1303
6389fb928c645e413f493930aeab9329	0.00181014	D_0__Bacteria; D_1__Planctomycetes; D_2__Planctomycetacia; D_3__Gemmatales; D_4__Gemmataceae; D_5__uncultured; D_6__uncultured bacterium	1304
4fed3dcc65a9ace8901f35b5bcd3eff7	0.00180819	D_0__Bacteria; D_1__Nitrospirae; D_2__Nitrospira; D_3__Nitrospirales; D_4__Nitrospiraceae; D_5__Nitrospira	1305
6839cf3ded7eeb67b6faba5a854f4d29	0.00180774	D_0__Bacteria; D_1__Planctomycetes; D_2__Planctomycetacia; D_3__Gemmatales; D_4__Gemmataceae; D_5__uncultured; D_6__uncultured bacterium	1306
4cf0f5bd11d96c4edd918e33270bc9e3	0.00180648	D_0__Bacteria; D_1__Chloroflexi; D_2__Anaerolineae; D_3__Anaerolineales; D_4__Anaerolineaceae; D_5__uncultured; D_6__uncultured soil bacterium	1307
a7278969df9a0accbdcd13f63264cc93	0.00180603	D_0__Bacteria; D_1__Bacteroidetes; D_2__Bacteroidia; D_3__Sphingobacteriales; D_4__AKYH767; D_5__uncultured bacterium; D_6__uncultured bacterium	1308
a45542c370b5a1a1fea5572fa429cef2	0.00180511	D_0__Bacteria; D_1__Acidobacteria; D_2__Acidobacteriia; D_3__Subgroup 2; D_4__uncultured Acidobacteria bacterium; D_5__uncultured Acidobacteria bacterium; D_6__uncultured Acidobacteria bacterium	1309
a1a8215383eee979dfbda724afe0fd3d	0.00180169	D_0__Bacteria; D_1__Verrucomicrobia; D_2__Verrucomicrobiae; D_3__Chthoniobacterales; D_4__Chthoniobacteraceae; D_5__Candidatus Udaeobacter	1310
f61db4f18408220f35b368effea7821f	0.00180135	D_0__Bacteria; D_1__Acidobacteria; D_2__Acidobacteriia; D_3__Subgroup 2; D_4__uncultured forest soil bacterium; D_5__uncultured forest soil bacterium; D_6__uncultured forest soil bacterium	1311
ddaabd06670c314ac05b66698c9f59b9	0.0018005	D_0__Bacteria; D_1__Proteobacteria; D_2__Gammaproteobacteria; D_3__Diplorickettsiales; D_4__Diplorickettsiaceae; D_5__uncultured; D_6__metagenome	1312
2bf85a1c2219baadae34dfa471b5cde3	0.00179972	D_0__Bacteria; D_1__Chloroflexi; D_2__Ktedonobacteria; D_3__C0119; D_4__uncultured soil bacterium; D_5__uncultured soil bacterium; D_6__uncultured soil bacterium	1313
45b86d8b8a5eea28508e49b551963f1c	0.00179955	D_0__Bacteria; D_1__Proteobacteria; D_2__Deltaproteobacteria; D_3__Myxococcales; D_4__Sandaracinaceae; D_5__uncultured; D_6__metagenome	1314
4d696d7e1c7f2ba7daff21634a29c26b	0.00179841	D_0__Bacteria; D_1__Proteobacteria; D_2__Deltaproteobacteria; D_3__Deltaproteobacteria Incertae Sedis; D_4__Syntrophorhabdaceae; D_5__Syntrophorhabdus; D_6__uncultured Syntrophorhabdaceae bacterium WCHB1-27	1315
604636abb30a5675c8c38a5f2e2e418b	0.0017974	D_0__Bacteria; D_1__Verrucomicrobia; D_2__Verrucomicrobiae; D_3__Chthoniobacterales; D_4__Chthoniobacteraceae; D_5__Candidatus Udaeobacter	1316
a743f3662545d1b0e3bb247ffd2e20fa	0.00179287	D_0__Bacteria; D_1__Bacteroidetes; D_2__Bacteroidia; D_3__Cytophagales; D_4__Cytophagaceae; D_5__Cytophaga; D_6__uncultured bacterium	1317
6da930a005174698d5d68f7a152f0545	0.00179279	D_0__Bacteria; D_1__Proteobacteria; D_2__Gammaproteobacteria; D_3__WD260; D_4__uncultured bacterium; D_5__uncultured bacterium; D_6__uncultured bacterium	1318
2474d07b697e0f6c60c27d7fd48346ee	0.00179239	D_0__Bacteria; D_1__Planctomycetes; D_2__Planctomycetacia; D_3__Gemmatales; D_4__Gemmataceae; D_5__uncultured; D_6__uncultured planctomycete	1319
dca99497f90c993ec9782c5a08ec9b71	0.00179052	D_0__Bacteria; D_1__Planctomycetes; D_2__Planctomycetacia; D_3__Gemmatales; D_4__Gemmataceae; D_5__uncultured	1320
e9c2918860231aeaa988f3f05c90dbbd	0.00179019	D_0__Bacteria; D_1__Proteobacteria; D_2__Gammaproteobacteria	1321
e0b8fe985b84e1382ca769d91204017e	0.00178933	D_0__Bacteria; D_1__Planctomycetes; D_2__Planctomycetacia; D_3__Gemmatales; D_4__Gemmataceae; D_5__uncultured	1322
de217a040cee6a1b45efadffa736efbf	0.0017888	D_0__Bacteria; D_1__Acidobacteria; D_2__Subgroup 17; D_3__metagenome; D_4__metagenome; D_5__metagenome; D_6__metagenome	1323
438f23f4b4a90373bb8aa6c9d5301d79	0.00178871	D_0__Bacteria; D_1__Proteobacteria; D_2__Deltaproteobacteria; D_3__Myxococcales; D_4__Sandaracinaceae; D_5__uncultured	1324
0549640f80afc02d3f5453c94f60a627	0.00178814	D_0__Bacteria; D_1__Proteobacteria; D_2__Alphaproteobacteria; D_3__Elsterales; D_4__uncultured; D_5__uncultured bacterium; D_6__uncultured bacterium	1325
c0ec01007e791d30819aa844d64ad2ae	0.00178808	D_0__Bacteria; D_1__Chloroflexi; D_2__AD3; D_3__uncultured Clostridium sp.; D_4__uncultured Clostridium sp.; D_5__uncultured Clostridium sp.; D_6__uncultured Clostridium sp.	1326
897108a1827d3454ef3377210fcf6ecb	0.001788	D_0__Bacteria; D_1__Planctomycetes; D_2__Planctomycetacia; D_3__Planctomycetales; D_4__Rubinisphaeraceae; D_5__SH-PL14; D_6__uncultured Planctomyces sp.	1327
1032526790de9d954aa5c855f6f416fa	0.00178663	D_0__Bacteria; D_1__Acidobacteria; D_2__Acidobacteriia; D_3__Subgroup 2; D_4__uncultured Acidobacteria bacterium; D_5__uncultured Acidobacteria bacterium; D_6__uncultured Acidobacteria bacterium	1328
fac006ab0c0404a59eadf3dd6cc5c166	0.00178612	D_0__Bacteria; D_1__Proteobacteria; D_2__Gammaproteobacteria; D_3__PLTA13	1329
c9e471bcae1446b0585095bfe482e3cf	0.00178272	D_0__Bacteria; D_1__Acidobacteria; D_2__Holophagae; D_3__Holophagales; D_4__Holophagaceae; D_5__uncultured; D_6__uncultured Acidobacteriaceae bacterium	1330
4243392dba183968db48898aecd9bf13	0.00177976	D_0__Bacteria; D_1__Acidobacteria; D_2__Acidobacteriia; D_3__Subgroup 2; D_4__uncultured Holophaga sp.; D_5__uncultured Holophaga sp.; D_6__uncultured Holophaga sp.	1331
3e5d21fdaa763b3dc9523c21adbf13af	0.00177863	D_0__Bacteria; D_1__Acidobacteria; D_2__Acidobacteriia; D_3__Subgroup 2	1332
44019c149b81ac5e3f95b8fc49209983	0.00177824	D_0__Bacteria; D_1__Proteobacteria; D_2__Alphaproteobacteria; D_3__Rhizobiales; D_4__Xanthobacteraceae; D_5__uncultured	1333
fcb793dda242bfd1e575118840d192fc	0.00177682	D_0__Bacteria; D_1__Planctomycetes; D_2__Planctomycetacia; D_3__Planctomycetales; D_4__uncultured	1334
aa29557b892998ade94086289aac8db4	0.00177669	D_0__Bacteria; D_1__Proteobacteria; D_2__Gammaproteobacteria; D_3__Betaproteobacteriales; D_4__Burkholderiaceae	1335
9bae01b4f1805f73bb79a790f30906b8	0.0017732	D_0__Bacteria; D_1__Proteobacteria; D_2__Gammaproteobacteria; D_3__Betaproteobacteriales; D_4__TRA3-20	1336
2398d7e3588ada9ac0387ba7955cb0f4	0.00177304	D_0__Bacteria; D_1__Planctomycetes; D_2__Planctomycetacia; D_3__Pirellulales; D_4__Pirellulaceae; D_5__uncultured; D_6__uncultured bacterium	1337
f2dbe887faa45c96eda7c9c8ae55c3b8	0.00176914	D_0__Bacteria; D_1__Proteobacteria; D_2__Gammaproteobacteria	1338
fa0753776cddffed14720de0740adfea	0.00176188	D_0__Bacteria; D_1__Chloroflexi; D_2__Chloroflexia; D_3__Thermomicrobiales; D_4__JG30-KF-CM45	1339
c09e02d22c13aff0f348c083a33c2d01	0.0017617	D_0__Bacteria	1340
e07f6b62c3b13fd79ae96f432433d83b	0.00176144	D_0__Bacteria; D_1__Acidobacteria; D_2__Acidobacteriia; D_3__Solibacterales; D_4__Solibacteraceae (Subgroup 3); D_5__Bryobacter	1341
1c3d6fdefa7f9f9c7b9556387d9539aa	0.00176068	D_0__Bacteria; D_1__Acidobacteria; D_2__Holophagae; D_3__Subgroup 7; D_4__uncultured Thermaerobacter sp.; D_5__uncultured Thermaerobacter sp.; D_6__uncultured Thermaerobacter sp.	1342
009a2ba798f93694a5880762da58ab61	0.00176065	D_0__Bacteria; D_1__Proteobacteria; D_2__Gammaproteobacteria; D_3__Betaproteobacteriales; D_4__Nitrosomonadaceae; D_5__GOUTA6; D_6__uncultured beta proteobacterium	1343
5201e90c14400729bbd339e4cfd0f61f	0.00176005	D_0__Bacteria; D_1__Planctomycetes; D_2__Planctomycetacia; D_3__Gemmatales; D_4__Gemmataceae; D_5__Gemmata	1344
1c1890dee725b539748e4d7e77f51c31	0.00175903	D_0__Bacteria; D_1__Planctomycetes; D_2__Planctomycetacia; D_3__Pirellulales; D_4__Pirellulaceae; D_5__Pirellula; D_6__uncultured bacterium	1345
4266f9ccaf95989b970e797b10c04428	0.00175609	D_0__Bacteria; D_1__Bacteroidetes; D_2__Bacteroidia; D_3__Chitinophagales; D_4__Saprospiraceae; D_5__uncultured; D_6__metagenome	1346
224e864a25ea308e78c5966308413461	0.00175433	D_0__Bacteria; D_1__Planctomycetes; D_2__Planctomycetacia; D_3__Pirellulales; D_4__Pirellulaceae; D_5__Pirellula; D_6__agricultural soil bacterium SC-I-28	1347
29f18d57ba6fba4944fbdf5380e0cd8f	0.00174931	D_0__Bacteria; D_1__Planctomycetes; D_2__OM190; D_3__uncultured soil bacterium; D_4__uncultured soil bacterium; D_5__uncultured soil bacterium; D_6__uncultured soil bacterium	1348
2c9de43d65b9c931f4bebb2d0e2cfb41	0.0017473	D_0__Bacteria; D_1__Acidobacteria; D_2__Subgroup 6	1349
1c26c1910f4a5624d34e527f88a1d7ad	0.00174656	D_0__Bacteria; D_1__Bacteroidetes; D_2__Bacteroidia; D_3__Cytophagales; D_4__Amoebophilaceae; D_5__Candidatus Amoebophilus; D_6__microbial mat metagenome	1350
4301e7dadc5ecb47897c462be4050f16	0.00174536	D_0__Bacteria; D_1__Planctomycetes; D_2__Planctomycetacia; D_3__Gemmatales; D_4__Gemmataceae; D_5__uncultured; D_6__uncultured bacterium	1351
d12ca520b52c322f9e28c2f493354e01	0.00174474	D_0__Bacteria; D_1__Proteobacteria; D_2__Alphaproteobacteria; D_3__Rhizobiales; D_4__Devosiaceae	1352
31b6d495db332a8725a67e6cba15865c	0.00174425	D_0__Bacteria; D_1__Proteobacteria; D_2__Deltaproteobacteria; D_3__Myxococcales; D_4__Phaselicystidaceae; D_5__Phaselicystis; D_6__uncultured Byssovorax sp.	1353
3621bb0fbc4f5065b72a37b1b9e72e23	0.00174365	D_0__Bacteria; D_1__Proteobacteria; D_2__Gammaproteobacteria; D_3__Betaproteobacteriales; D_4__SC-I-84	1354
3c24575448cf2ba721c0d77a1016a184	0.00174345	D_0__Bacteria; D_1__Proteobacteria; D_2__Alphaproteobacteria; D_3__Rhizobiales; D_4__Rhizobiales Incertae Sedis; D_5__uncultured	1355
f70353692f65154433c11996f20b22c2	0.00174004	D_0__Bacteria; D_1__Nitrospirae; D_2__Nitrospira; D_3__Nitrospirales; D_4__Nitrospiraceae; D_5__Nitrospira; D_6__metagenome	1356
a874715a7ec54c26aa86dd0c6d9dce13	0.00173951	D_0__Bacteria; D_1__Acidobacteria; D_2__Acidobacteriia; D_3__Subgroup 2; D_4__uncultured forest soil bacterium; D_5__uncultured forest soil bacterium; D_6__uncultured forest soil bacterium	1357
761e250237185cdb0d8bfb9ecba3ead9	0.00173866	D_0__Bacteria; D_1__Actinobacteria; D_2__Acidimicrobiia; D_3__Microtrichales; D_4__Ilumatobacteraceae; D_5__CL500-29 marine group	1358
9068cc249fa74993dc04bcabb5b5412e	0.00173534	D_0__Bacteria; D_1__Proteobacteria; D_2__Alphaproteobacteria; D_3__Rhizobiales; D_4__Beijerinckiaceae; D_5__Roseiarcus	1359
d45228d3b785627389568c78a2e923e2	0.00173469	D_0__Bacteria; D_1__Chloroflexi; D_2__Anaerolineae; D_3__RBG-13-54-9	1360
6e6f306a337ba255a7f4a7f8469ff691	0.0017334	D_0__Bacteria; D_1__Proteobacteria; D_2__Gammaproteobacteria; D_3__Cellvibrionales; D_4__Cellvibrionaceae; D_5__Cellvibrio; D_6__uncultured Cellvibrio sp.	1361
a75fdd2d4dfbbf3db20c3377d5e3b28f	0.0017282	D_0__Bacteria; D_1__Proteobacteria; D_2__Gammaproteobacteria; D_3__Betaproteobacteriales; D_4__Burkholderiaceae	1362
77e3a94a02aa78e6c89eb44f9fd0c37c	0.00172581	D_0__Bacteria; D_1__Proteobacteria; D_2__Alphaproteobacteria; D_3__Rhizobiales; D_4__Xanthobacteraceae; D_5__Pseudolabrys	1363
da23e97216dbaba8ea670e9fcfefef16	0.00172487	D_0__Bacteria; D_1__Chloroflexi; D_2__Anaerolineae; D_3__RBG-13-54-9; D_4__metagenome; D_5__metagenome; D_6__metagenome	1364
350e2ca44f40ce7ba455c4463730785e	0.00172103	D_0__Archaea; D_1__Euryarchaeota; D_2__Methanobacteria; D_3__Methanobacteriales; D_4__Methanobacteriaceae; D_5__Methanobacterium	1365
30e74a6161e80402dd47e8e846fea12f	0.00172021	D_0__Bacteria; D_1__Chloroflexi; D_2__Anaerolineae; D_3__RBG-13-54-9; D_4__uncultured soil bacterium; D_5__uncultured soil bacterium; D_6__uncultured soil bacterium	1366
5f5bb9c9e2750b68cd21eb9ce5dcfd42	0.00172011	D_0__Bacteria; D_1__Planctomycetes; D_2__Planctomycetacia; D_3__Planctomycetales; D_4__Schlesneriaceae; D_5__Schlesneria; D_6__uncultured planctomycete	1367
50e5c97ca46d1b2cd105f7e13bb076fc	0.00171922	D_0__Bacteria; D_1__Chloroflexi; D_2__KD4-96	1368
4e993319d3edf673a6c8c46b3c47cce4	0.00171894	D_0__Bacteria; D_1__Chloroflexi; D_2__KD4-96	1369
009321e96e6433d38af66652ccd6dccc	0.00171851	D_0__Bacteria; D_1__Verrucomicrobia; D_2__Verrucomicrobiae; D_3__Chthoniobacterales; D_4__Xiphinematobacteraceae; D_5__Candidatus Xiphinematobacter; D_6__uncultured Spartobacteria bacterium	1370
ba38c008209c1f32d15e96d005308311	0.00171851	D_0__Bacteria; D_1__Acidobacteria; D_2__Acidobacteriia; D_3__Acidobacteriales; D_4__uncultured	1371
e9925e576e52340e6bc6b664c9ff64f5	0.00171786	D_0__Bacteria; D_1__Proteobacteria; D_2__Gammaproteobacteria; D_3__Gammaproteobacteria Incertae Sedis; D_4__Unknown Family; D_5__Candidatus Berkiella; D_6__uncultured bacterium	1372
19a3dc3e58e77e909665d6fab7f6fddd	0.00171617	D_0__Bacteria; D_1__Planctomycetes; D_2__Planctomycetacia; D_3__Gemmatales; D_4__Gemmataceae; D_5__uncultured; D_6__uncultured bacterium	1373
f5642f4e3f704cbe0ff5350ecf2bae49	0.0017134	D_0__Bacteria; D_1__Planctomycetes; D_2__Planctomycetacia; D_3__Pirellulales; D_4__Pirellulaceae; D_5__Pirellula	1374
a1af1932f736869ced05f2e1e8f655f5	0.0017076	D_0__Bacteria; D_1__Proteobacteria; D_2__Gammaproteobacteria; D_3__Betaproteobacteriales; D_4__Nitrosomonadaceae; D_5__Ellin6067	1375
68e3bbe1d66df04b0b9e842c4a12e782	0.00170507	D_0__Bacteria; D_1__Proteobacteria; D_2__Gammaproteobacteria; D_3__Betaproteobacteriales; D_4__Burkholderiaceae	1376
0d90151187eedac28c4e92db7362163d	0.00170335	D_0__Bacteria; D_1__Proteobacteria; D_2__Alphaproteobacteria; D_3__Rhizobiales; D_4__Rhizobiales Incertae Sedis; D_5__uncultured; D_6__uncultured alpha proteobacterium	1377
4fca20866da51ea3fbd1a98c2a56d0c1	0.00170043	D_0__Bacteria; D_1__Planctomycetes; D_2__Planctomycetacia; D_3__Planctomycetales; D_4__uncultured	1378
8ad545536c75d5960756c5470239bbbc	0.00169949	D_0__Bacteria; D_1__Chloroflexi; D_2__Anaerolineae; D_3__RBG-13-54-9; D_4__uncultured bacterium; D_5__uncultured bacterium; D_6__uncultured bacterium	1379
64225408e52eae2cbe5378d536c500e4	0.00169859	D_0__Bacteria; D_1__Acidobacteria; D_2__Subgroup 6	1380
3a9a3e246b4778d3d577a17775f66984	0.00168846	D_0__Bacteria; D_1__Planctomycetes; D_2__Planctomycetacia; D_3__Gemmatales; D_4__Gemmataceae	1381
e618c48bbb506db00012b37c601f22e5	0.00168684	D_0__Bacteria; D_1__Actinobacteria; D_2__Coriobacteriia; D_3__OPB41; D_4__uncultured bacterium; D_5__uncultured bacterium; D_6__uncultured bacterium	1382
d5a5c8f530423b6fc84d830e90ac433b	0.00168673	D_0__Bacteria; D_1__Bacteroidetes; D_2__Bacteroidia; D_3__Chitinophagales; D_4__Chitinophagaceae; D_5__uncultured	1383
2a079f8c89700d3170a61e2522b27deb	0.00168517	D_0__Bacteria; D_1__Acidobacteria; D_2__Acidobacteriia; D_3__Subgroup 2	1384
ede28f08378e5630007fb38dfbc7590f	0.00167806	D_0__Bacteria; D_1__Proteobacteria; D_2__Gammaproteobacteria; D_3__KI89A clade; D_4__uncultured bacterium; D_5__uncultured bacterium; D_6__uncultured bacterium	1385
734a7335bc182baf32ed5c1b90ed6b6a	0.00167721	D_0__Bacteria; D_1__Proteobacteria; D_2__Gammaproteobacteria; D_3__Cellvibrionales; D_4__Cellvibrionaceae; D_5__Cellvibrio	1386
301ca05e6677d58e8e5d62e9028e7131	0.00167621	D_0__Bacteria; D_1__Proteobacteria; D_2__Alphaproteobacteria; D_3__Sphingomonadales; D_4__Sphingomonadaceae; D_5__Rhizorhapis	1387
47784a98ec2b4aac38513a34af718aad	0.00167536	D_0__Bacteria; D_1__Actinobacteria; D_2__Acidimicrobiia; D_3__Microtrichales; D_4__Ilumatobacteraceae	1388
742a485e4b38b6c62327d5af7143e46c	0.00167518	D_0__Bacteria; D_1__Nitrospirae; D_2__4-29-1; D_3__uncultured Nitrospirae bacterium; D_4__uncultured Nitrospirae bacterium; D_5__uncultured Nitrospirae bacterium; D_6__uncultured Nitrospirae bacterium	1389
7a67829240bc3b836b920318f67c4b1a	0.00167447	D_0__Bacteria; D_1__Acidobacteria; D_2__Acidobacteriia; D_3__Solibacterales; D_4__Solibacteraceae (Subgroup 3); D_5__Candidatus Solibacter; D_6__metagenome	1390
c9904273e595a862f5200defb855deaa	0.00167365	D_0__Bacteria; D_1__Proteobacteria; D_2__Gammaproteobacteria; D_3__Xanthomonadales; D_4__Xanthomonadaceae; D_5__Arenimonas	1391
14d08f95d947d3c3617bbf58648f4c5b	0.00167342	D_0__Bacteria; D_1__Planctomycetes; D_2__Planctomycetacia; D_3__Gemmatales; D_4__Gemmataceae; D_5__Gemmata	1392
a6b89b9e62e51665b588a9dce4cf029d	0.00167118	D_0__Bacteria; D_1__Proteobacteria; D_2__Alphaproteobacteria; D_3__Rhizobiales; D_4__Hyphomicrobiaceae; D_5__uncultured; D_6__uncultured bacterium	1393
d29f5c2276e5c39023b2a73593ed907b	0.00166635	D_0__Bacteria; D_1__Acidobacteria; D_2__Acidobacteriia; D_3__Acidobacteriales; D_4__uncultured	1394
bad850464d14cd4eaef15cd01aa22b9d	0.00166559	D_0__Bacteria; D_1__Proteobacteria; D_2__Alphaproteobacteria; D_3__Rhizobiales; D_4__Rhizobiales Incertae Sedis; D_5__uncultured	1395
95024de9a9c53853b7cb3afbd85044ec	0.00166347	D_0__Bacteria; D_1__Proteobacteria; D_2__Alphaproteobacteria; D_3__Rhodobacterales; D_4__Rhodobacteraceae; D_5__Defluviimonas	1396
903eefeee322e52d15e60cb18567a7b8	0.0016604	D_0__Bacteria; D_1__Planctomycetes; D_2__Planctomycetacia; D_3__Pirellulales; D_4__Pirellulaceae; D_5__uncultured	1397
d7aa0ab571f8947d3cf2f2dfea9196b6	0.00165705	D_0__Bacteria; D_1__Proteobacteria; D_2__Deltaproteobacteria; D_3__Desulfuromonadales; D_4__Geobacteraceae; D_5__Geobacter; D_6__uncultured Geobacteraceae bacterium	1398
e22c3ed2434c4a927c3e75ef97cfee13	0.00165493	D_0__Bacteria; D_1__Acidobacteria; D_2__Acidobacteriia; D_3__Acidobacteriales; D_4__uncultured	1399
0250a4a7237b3a8b1389d65101c6c8df	0.00165309	D_0__Bacteria; D_1__Proteobacteria; D_2__Gammaproteobacteria; D_3__Betaproteobacteriales; D_4__Nitrosomonadaceae; D_5__Ellin6067; D_6__uncultured bacterium	1400
c4d213d1c171fdc49ec5c6f181cbe52a	0.00165145	D_0__Bacteria; D_1__Chloroflexi; D_2__Chloroflexia; D_3__Chloroflexales; D_4__Herpetosiphonaceae; D_5__Herpetosiphon; D_6__uncultured Chloroflexi bacterium	1401
b40a35591120c165259091cd2dc0c088	0.00165054	D_0__Bacteria; D_1__Proteobacteria; D_2__Alphaproteobacteria; D_3__Rhizobiales; D_4__Xanthobacteraceae; D_5__uncultured	1402
912802646b23af619ccc76a49b439981	0.00164777	D_0__Bacteria; D_1__Proteobacteria; D_2__Alphaproteobacteria; D_3__Rhizobiales; D_4__Hyphomicrobiaceae; D_5__Hyphomicrobium	1403
d0a5befd7a8cdc96618252c4c46a14fb	0.00163922	D_0__Bacteria; D_1__Proteobacteria; D_2__Deltaproteobacteria; D_3__Myxococcales; D_4__Archangiaceae; D_5__Anaeromyxobacter	1404
32935146e1792f6b87dee4909e73bca0	0.00163638	D_0__Bacteria; D_1__Rokubacteria; D_2__NC10; D_3__Rokubacteriales; D_4__uncultured candidate division SPAM bacterium; D_5__uncultured candidate division SPAM bacterium; D_6__uncultured candidate division SPAM bacterium	1405
826995c850aaa44b2ec407595c7627b4	0.00163424	D_0__Bacteria; D_1__Proteobacteria; D_2__Gammaproteobacteria; D_3__Betaproteobacteriales; D_4__Nitrosomonadaceae; D_5__Ellin6067; D_6__uncultured beta proteobacterium	1406
265508f5b39aa78937e00e1641596b13	0.00163135	D_0__Bacteria; D_1__Verrucomicrobia; D_2__Verrucomicrobiae; D_3__Chthoniobacterales; D_4__Xiphinematobacteraceae; D_5__Candidatus Xiphinematobacter; D_6__uncultured bacterium	1407
8bdf07f959b9e900f68305cf40c5238c	0.00162577	D_0__Bacteria; D_1__Actinobacteria; D_2__Thermoleophilia; D_3__Gaiellales; D_4__uncultured; D_5__uncultured bacterium; D_6__uncultured bacterium	1408
fc12826092ab98829cc631667ec93e10	0.00162545	D_0__Bacteria; D_1__Planctomycetes; D_2__OM190; D_3__uncultured bacterium; D_4__uncultured bacterium; D_5__uncultured bacterium; D_6__uncultured bacterium	1409
86bf831879ce46dde9e340184683d63d	0.00162483	D_0__Bacteria; D_1__Planctomycetes; D_2__Planctomycetacia; D_3__Gemmatales; D_4__Gemmataceae; D_5__uncultured; D_6__metagenome	1410
4bd28253a84441f9c5df7b58c49eb09a	0.001624	D_0__Bacteria; D_1__Proteobacteria; D_2__Gammaproteobacteria; D_3__WD260; D_4__uncultured bacterium; D_5__uncultured bacterium; D_6__uncultured bacterium	1411
b15d11324808a6b0fa53a3fb25320ab3	0.00162337	D_0__Bacteria; D_1__Planctomycetes; D_2__Planctomycetacia; D_3__Pirellulales; D_4__Pirellulaceae; D_5__uncultured; D_6__metagenome	1412
3331398899149f9f4b74681244555643	0.00162187	D_0__Bacteria; D_1__Verrucomicrobia; D_2__Verrucomicrobiae; D_3__Pedosphaerales; D_4__Pedosphaeraceae; D_5__ADurb.Bin063-1	1413
a4bdbe5adb8155cd253e3fa91977148d	0.00161889	D_0__Bacteria; D_1__Verrucomicrobia; D_2__Verrucomicrobiae; D_3__Pedosphaerales; D_4__Pedosphaeraceae; D_5__uncultured bacterium; D_6__uncultured bacterium	1414
3125e4f7b0a53a2a1cd8204d0a3330c8	0.00161759	D_0__Bacteria; D_1__Planctomycetes; D_2__Planctomycetacia; D_3__Gemmatales; D_4__Gemmataceae; D_5__uncultured; D_6__uncultured planctomycete	1415
a9e6b0a0ba91544ef2fbe81309e7b90e	0.00161642	D_0__Bacteria; D_1__Acidobacteria; D_2__Subgroup 6	1416
7ecaace24ceac4a3c9ce3c7a2c436bc9	0.00161501	D_0__Bacteria; D_1__Chloroflexi; D_2__AD3; D_3__uncultured bacterium; D_4__uncultured bacterium; D_5__uncultured bacterium; D_6__uncultured bacterium	1417
e19d2ae3bb9663795ab3089680a3f9cc	0.00161402	D_0__Bacteria; D_1__Acidobacteria; D_2__Acidobacteriia; D_3__Acidobacteriales; D_4__uncultured	1418
a517fe7f0572948153f7ba5fd7606199	0.00161381	D_0__Bacteria; D_1__Proteobacteria; D_2__Gammaproteobacteria; D_3__Pseudomonadales; D_4__Moraxellaceae; D_5__uncultured; D_6__uncultured soil bacterium	1419
f510cc956aac7fc68f791d123f5151c8	0.00161357	D_0__Bacteria; D_1__Chloroflexi; D_2__Ktedonobacteria; D_3__Ktedonobacterales; D_4__Ktedonobacteraceae; D_5__JG30a-KF-32; D_6__uncultured bacterium	1420
51964b9c0dc34131dad003ebfd6cd6b9	0.00161292	D_0__Bacteria; D_1__Proteobacteria; D_2__Alphaproteobacteria; D_3__Acetobacterales; D_4__Acetobacteraceae; D_5__uncultured; D_6__uncultured proteobacterium	1421
19386012f47b4a8d83f8fa168376a505	0.00161081	D_0__Bacteria; D_1__Proteobacteria; D_2__Alphaproteobacteria; D_3__Rhizobiales; D_4__Xanthobacteraceae; D_5__Pseudolabrys	1422
7628c9b1c7388b73ef9413ef602aec34	0.00160946	D_0__Bacteria; D_1__Acidobacteria; D_2__Acidobacteriia; D_3__Solibacterales; D_4__Solibacteraceae (Subgroup 3); D_5__Bryobacter	1423
580dc1777f9dcb6e73d278b9f602ac86	0.00160643	D_0__Bacteria; D_1__Verrucomicrobia; D_2__Verrucomicrobiae; D_3__Chthoniobacterales; D_4__Chthoniobacteraceae; D_5__Candidatus Udaeobacter; D_6__uncultured bacterium	1424
80b6df7798b22dde6f51dd49a7a4a48d	0.00160451	D_0__Bacteria; D_1__Proteobacteria; D_2__Alphaproteobacteria; D_3__Rhodobacterales; D_4__Rhodobacteraceae	1425
accc320f0badafeec1c55abaa38dd24c	0.00160444	D_0__Bacteria; D_1__Deinococcus-Thermus; D_2__Deinococci; D_3__Deinococcales; D_4__Deinococcaceae; D_5__uncultured; D_6__uncultured bacterium	1426
16cb3decb4c74f6092211ff9156b7599	0.00160356	D_0__Bacteria; D_1__Planctomycetes; D_2__Planctomycetacia; D_3__Planctomycetales; D_4__uncultured; D_5__metagenome; D_6__metagenome	1427
65f52452936cd4532559209f43ca6f18	0.00160329	D_0__Bacteria; D_1__Planctomycetes; D_2__Planctomycetacia; D_3__Gemmatales; D_4__Gemmataceae; D_5__uncultured	1428
24192e706eef63836afce980e58f9f81	0.00160125	D_0__Bacteria; D_1__Chloroflexi; D_2__Anaerolineae; D_3__SBR1031; D_4__metagenome; D_5__metagenome; D_6__metagenome	1429
bab0c57bed3d4c6afecaa565c8a4bbc1	0.00159621	D_0__Bacteria; D_1__Chloroflexi; D_2__AD3	1430
bc1336aae3297f10cc29141d36f4cf47	0.00159496	D_0__Bacteria; D_1__Chloroflexi; D_2__Anaerolineae; D_3__Anaerolineales; D_4__Anaerolineaceae; D_5__uncultured	1431
72541c4aba5e8eb7b2b428d8df194cc8	0.00159383	D_0__Bacteria; D_1__Proteobacteria; D_2__Gammaproteobacteria; D_3__Betaproteobacteriales; D_4__Rhodocyclaceae	1432
6a1917bd9c036971a5d32dc23299b570	0.00159087	D_0__Bacteria; D_1__Proteobacteria; D_2__Deltaproteobacteria; D_3__NB1-j; D_4__uncultured Desulfuromonadales bacterium; D_5__uncultured Desulfuromonadales bacterium; D_6__uncultured Desulfuromonadales bacterium	1433
e789dd43bb8144f91978f5173f1bdc70	0.00158569	D_0__Bacteria; D_1__Acidobacteria; D_2__Holophagae; D_3__Subgroup 7; D_4__freshwater sediment metagenome; D_5__freshwater sediment metagenome; D_6__freshwater sediment metagenome	1434
68d28f661212a337606c3e256e1c8c38	0.00158316	D_0__Bacteria; D_1__Acidobacteria; D_2__Acidobacteriia; D_3__Acidobacteriales; D_4__uncultured	1435
101982ee6204355a54d11d127824a796	0.00158163	D_0__Bacteria; D_1__Actinobacteria; D_2__Actinobacteria; D_3__Kineosporiales; D_4__Kineosporiaceae	1436
172f6685b455a437856f2eb9a0aa3fc2	0.00158	D_0__Bacteria; D_1__Proteobacteria; D_2__Gammaproteobacteria; D_3__Betaproteobacteriales; D_4__Nitrosomonadaceae; D_5__mle1-7; D_6__uncultured bacterium	1437
a6eddd34d2b67e98587351e9ba426d62	0.00157841	D_0__Bacteria; D_1__Planctomycetes; D_2__Planctomycetacia; D_3__Pirellulales; D_4__Pirellulaceae; D_5__uncultured; D_6__metagenome	1438
cd35e7c23f9e2eaa575d24fd02cecd17	0.00157776	D_0__Bacteria; D_1__Rokubacteria; D_2__NC10; D_3__Rokubacteriales; D_4__uncultured bacterium; D_5__uncultured bacterium; D_6__uncultured bacterium	1439
c7c40b0f480f3edee216585ec048011d	0.0015774	D_0__Bacteria; D_1__Actinobacteria; D_2__Actinobacteria; D_3__Frankiales; D_4__Nakamurellaceae; D_5__Nakamurella	1440
c6f96c0b79d9a6b82fb53a5518bce977	0.00157443	D_0__Bacteria; D_1__Proteobacteria; D_2__Alphaproteobacteria; D_3__Rhizobiales; D_4__Xanthobacteraceae; D_5__uncultured	1441
6a923f416f73c9d2a930d5e03dcac333	0.00157159	D_0__Bacteria; D_1__Verrucomicrobia; D_2__Verrucomicrobiae; D_3__Chthoniobacterales; D_4__Xiphinematobacteraceae; D_5__Candidatus Xiphinematobacter; D_6__uncultured Verrucomicrobia bacterium	1442
3e1a26e59596ea4b27910d21a7f2685f	0.00157112	D_0__Bacteria; D_1__Verrucomicrobia; D_2__Verrucomicrobiae; D_3__Verrucomicrobiales; D_4__Rubritaleaceae; D_5__Luteolibacter	1443
c445a04ade68c3418286bcc2c4284edb	0.0015694	D_0__Bacteria; D_1__Actinobacteria; D_2__Coriobacteriia; D_3__OPB41	1444
8012da7c810e58147175f741af2a78d2	0.00156909	D_0__Bacteria; D_1__Proteobacteria; D_2__Gammaproteobacteria; D_3__Betaproteobacteriales; D_4__Burkholderiaceae	1445
de5ccfbed6689a2fb06db40b11d98aa0	0.00156724	D_0__Bacteria; D_1__Planctomycetes; D_2__BD7-11; D_3__uncultured bacterium; D_4__uncultured bacterium; D_5__uncultured bacterium; D_6__uncultured bacterium	1446
3587c6abfc690be61e5fb03eb78a8368	0.00156704	D_0__Bacteria; D_1__Actinobacteria; D_2__Acidimicrobiia; D_3__Microtrichales; D_4__Ilumatobacteraceae; D_5__uncultured; D_6__metagenome	1447
396dc2fc75d0cdb55d91c9899b87172a	0.00156433	D_0__Bacteria; D_1__Bacteroidetes; D_2__Bacteroidia; D_3__Cytophagales; D_4__Microscillaceae; D_5__uncultured; D_6__uncultured bacterium	1448
5ae4f39f43232558d2dff917f7f0600e	0.00156215	D_0__Bacteria; D_1__Proteobacteria; D_2__Alphaproteobacteria; D_3__Micropepsales; D_4__Micropepsaceae; D_5__uncultured	1449
ba7c460bf2d0ff592fc2a6f198046b7b	0.00155952	D_0__Bacteria; D_1__Proteobacteria; D_2__Gammaproteobacteria; D_3__Betaproteobacteriales; D_4__Burkholderiaceae	1450
caf882cc95f5013a1dcb063a419fa2f2	0.00155847	D_0__Bacteria; D_1__Proteobacteria; D_2__Alphaproteobacteria; D_3__Rhizobiales; D_4__Xanthobacteraceae; D_5__uncultured	1451
a08ee4a8aa1ece798d78fae2b9ad0401	0.00155818	D_0__Bacteria; D_1__Acidobacteria; D_2__Blastocatellia (Subgroup 4); D_3__11-24; D_4__uncultured Acidobacteria bacterium; D_5__uncultured Acidobacteria bacterium; D_6__uncultured Acidobacteria bacterium	1452
7aa9867547f908b9036ac5ada7e46c57	0.0015574	D_0__Bacteria; D_1__Proteobacteria; D_2__Alphaproteobacteria; D_3__Elsterales; D_4__uncultured; D_5__uncultured bacterium; D_6__uncultured bacterium	1453
d4f79b515222af373ca82b44f2d574a2	0.00155702	D_0__Bacteria; D_1__Verrucomicrobia; D_2__Verrucomicrobiae; D_3__Chthoniobacterales; D_4__Chthoniobacteraceae; D_5__Candidatus Udaeobacter	1454
87ab79c0a86e5289a06ba5e3d0beaf92	0.00155581	D_0__Bacteria; D_1__Bacteroidetes; D_2__Ignavibacteria; D_3__Kryptoniales; D_4__BSV26; D_5__uncultured bacterium; D_6__uncultured bacterium	1455
0e64ae440cb142f52c9ac7840b94dced	0.00155522	D_0__Bacteria; D_1__Chloroflexi; D_2__Chloroflexia; D_3__Chloroflexales; D_4__Roseiflexaceae; D_5__uncultured; D_6__uncultured bacterium	1456
6a1abbc0285cc291d5fb5e3da4d82873	0.00155511	D_0__Bacteria; D_1__Acidobacteria; D_2__Subgroup 6	1457
4a57b1cfd0b2338261e9f165c4245904	0.00155282	D_0__Bacteria; D_1__Bacteroidetes; D_2__Bacteroidia; D_3__Chitinophagales; D_4__Saprospiraceae; D_5__uncultured	1458
8055c50bd74bdb9018ae6c05cd57caf8	0.00155204	D_0__Bacteria; D_1__Planctomycetes; D_2__OM190; D_3__uncultured bacterium; D_4__uncultured bacterium; D_5__uncultured bacterium; D_6__uncultured bacterium	1459
3fc6815a37f4c755954d93eccc5c87f8	0.00155152	D_0__Bacteria; D_1__Acidobacteria; D_2__Blastocatellia (Subgroup 4); D_3__Pyrinomonadales; D_4__Pyrinomonadaceae; D_5__RB41; D_6__uncultured bacterium	1460
6aa7839e1dc67b467cea5ce1ec962aeb	0.00155072	D_0__Bacteria; D_1__Rokubacteria; D_2__NC10; D_3__Methylomirabilales; D_4__Methylomirabilaceae; D_5__Sh765B-TzT-35; D_6__uncultured bacterium	1461
82657cae7e495475fec1992d558e79cb	0.00154982	D_0__Bacteria; D_1__Chloroflexi; D_2__Chloroflexia; D_3__Chloroflexales; D_4__Roseiflexaceae; D_5__uncultured; D_6__uncultured Chloroflexaceae bacterium	1462
3c767a626e4533aac020d785b6ea454a	0.00154926	D_0__Bacteria; D_1__Proteobacteria; D_2__Gammaproteobacteria; D_3__Betaproteobacteriales; D_4__Nitrosomonadaceae; D_5__MND1	1463
166f13dad64499dfc9abfbfcc0929fc4	0.00154557	D_0__Archaea; D_1__Euryarchaeota; D_2__Methanobacteria; D_3__Methanobacteriales; D_4__Methanobacteriaceae; D_5__Methanobacterium	1464
3afc3a60cfd45dd8a4bd01065348c142	0.00154543	D_0__Bacteria; D_1__Chloroflexi; D_2__Anaerolineae; D_3__RBG-13-54-9; D_4__uncultured sludge bacterium A31; D_5__uncultured sludge bacterium A31; D_6__uncultured sludge bacterium A31	1465
7703fbf613c486af88296071249bf044	0.00154332	D_0__Bacteria; D_1__Planctomycetes; D_2__Planctomycetacia; D_3__Gemmatales; D_4__Gemmataceae; D_5__uncultured; D_6__uncultured bacterium	1466
79c9235ff041fe76f6dc89a18c5a222a	0.00154162	D_0__Bacteria; D_1__Bacteroidetes; D_2__Bacteroidia; D_3__Chitinophagales; D_4__Chitinophagaceae; D_5__Ferruginibacter; D_6__uncultured soil bacterium	1467
dd3d36fd596e048a228a8837fc847f49	0.00154146	D_0__Bacteria; D_1__Proteobacteria; D_2__Alphaproteobacteria; D_3__Rhizobiales; D_4__Beijerinckiaceae	1468
2a071af67ec43b7126e8c362bec6e8ae	0.00154127	D_0__Bacteria; D_1__Bacteroidetes; D_2__Bacteroidia; D_3__Cytophagales; D_4__Microscillaceae; D_5__uncultured	1469
d348a6bd3ccb9474327ac7eed1fd0f98	0.00153845	D_0__Bacteria; D_1__Chloroflexi; D_2__Anaerolineae; D_3__SBR1031; D_4__A4b; D_5__uncultured bacterium; D_6__uncultured bacterium	1470
d10cfea457dc692a89c25551676e6a9f	0.00153787	D_0__Bacteria; D_1__Proteobacteria; D_2__Deltaproteobacteria; D_3__Desulfobacterales; D_4__Desulfobulbaceae; D_5__[Desulfobacterium] catecholicum group; D_6__uncultured bacterium	1471
289422b3a2da503dd07c7d51dee79113	0.00153465	D_0__Bacteria; D_1__Proteobacteria; D_2__Alphaproteobacteria; D_3__Rhizobiales; D_4__Xanthobacteraceae; D_5__Pseudolabrys	1472
fcdc1873cfd1b93757c2d8b4373fbf49	0.00153441	D_0__Bacteria; D_1__Bacteroidetes; D_2__Bacteroidia; D_3__Chitinophagales; D_4__Chitinophagaceae; D_5__Ferruginibacter	1473
6df9c730f5b3c5157e28dd4651b58bea	0.00153425	D_0__Bacteria; D_1__Proteobacteria; D_2__Deltaproteobacteria; D_3__Bdellovibrionales; D_4__Bdellovibrionaceae; D_5__OM27 clade; D_6__uncultured bacterium	1474
468eb79b4c5212d08c2cdfe8cebbff6d	0.00153314	D_0__Bacteria; D_1__Acidobacteria; D_2__Subgroup 17; D_3__metagenome; D_4__metagenome; D_5__metagenome; D_6__metagenome	1475
c082dabf62511886e7484ef7d270c170	0.00153243	D_0__Bacteria; D_1__Bacteroidetes; D_2__Bacteroidia; D_3__Chitinophagales; D_4__Chitinophagaceae; D_5__Dinghuibacter	1476
2a1b95f280310734ee9a73f6e4fe75e7	0.00153067	D_0__Bacteria; D_1__Acidobacteria; D_2__Subgroup 6	1477
877203f3052ba05fee5f2d05222570ca	0.0015278	D_0__Bacteria; D_1__Proteobacteria; D_2__Deltaproteobacteria; D_3__Myxococcales; D_4__Archangiaceae; D_5__Anaeromyxobacter; D_6__uncultured bacterium	1478
c757ad670c5d796cb866c941c62c4e33	0.00152751	D_0__Bacteria; D_1__Bacteroidetes; D_2__Bacteroidia; D_3__Flavobacteriales; D_4__Flavobacteriaceae; D_5__Flavobacterium	1479
ff484e9d75b48311ad9d64a9ce676d68	0.00152534	D_0__Bacteria; D_1__Bacteroidetes; D_2__Bacteroidia; D_3__Sphingobacteriales; D_4__env.OPS 17; D_5__metagenome; D_6__metagenome	1480
54ba29d7a24b8a26013877bece3cdc80	0.00152475	D_0__Bacteria; D_1__Bacteroidetes; D_2__Bacteroidia; D_3__Cytophagales; D_4__Microscillaceae; D_5__uncultured; D_6__uncultured Flexibacter sp.	1481
72dc981aafcca2d9940db8b121163524	0.00152275	D_0__Bacteria; D_1__Planctomycetes; D_2__Planctomycetacia; D_3__Gemmatales; D_4__Gemmataceae; D_5__uncultured	1482
3561676e19275009b9a83a8fcb4ac8a5	0.00152197	D_0__Bacteria; D_1__Acidobacteria; D_2__Subgroup 6	1483
75e7b66ded6ae588111dfa6c31fa64ee	0.00151908	D_0__Bacteria; D_1__Proteobacteria; D_2__Deltaproteobacteria; D_3__Myxococcales; D_4__Sandaracinaceae; D_5__uncultured; D_6__metagenome	1484
6dd1350fe5fee9ce516c4a8d899e054e	0.00151227	D_0__Bacteria; D_1__Proteobacteria; D_2__Deltaproteobacteria; D_3__Myxococcales; D_4__Polyangiaceae; D_5__Pajaroellobacter; D_6__metagenome	1485
1b41f15408c9065eddd877a379aedba6	0.001512	D_0__Bacteria; D_1__Bacteroidetes; D_2__Bacteroidia; D_3__Sphingobacteriales; D_4__NS11-12 marine group	1486
13ad238ff80cde86ce862692d31236d7	0.0015116	D_0__Bacteria; D_1__Bacteroidetes; D_2__Bacteroidia; D_3__Sphingobacteriales; D_4__Sphingobacteriaceae; D_5__Mucilaginibacter	1487
a1a788d63bbd77db6aa83e006f0ab0ae	0.00150903	D_0__Bacteria; D_1__Proteobacteria; D_2__Deltaproteobacteria; D_3__MBNT15; D_4__uncultured Syntrophobacteraceae bacterium; D_5__uncultured Syntrophobacteraceae bacterium; D_6__uncultured Syntrophobacteraceae bacterium	1488
cb44efac7ef0b8b14d50c6f76bce58ea	0.00150893	D_0__Bacteria; D_1__Planctomycetes; D_2__Planctomycetacia; D_3__Gemmatales; D_4__Gemmataceae; D_5__Fimbriiglobus; D_6__uncultured bacterium	1489
31e7124e3ca0a3ca14b2ef79ea59c79d	0.00150642	D_0__Bacteria; D_1__Proteobacteria; D_2__Alphaproteobacteria; D_3__Rhizobiales; D_4__Rhizobiales Incertae Sedis; D_5__Nordella; D_6__uncultured bacterium	1490
43420dbb84908c5370fb82cb902291ab	0.0015044	D_0__Bacteria; D_1__Verrucomicrobia; D_2__Verrucomicrobiae; D_3__Pedosphaerales; D_4__Pedosphaeraceae; D_5__Pedosphaera; D_6__uncultured bacterium	1491
fa51c3edbc5ae882d1048c01c28a04a7	0.00150334	D_0__Bacteria; D_1__Acidobacteria; D_2__Acidobacteriia; D_3__Acidobacteriales; D_4__uncultured; D_5__uncultured forest soil bacterium; D_6__uncultured forest soil bacterium	1492
75cac7ae6fbcbb7817a14f6772f94924	0.00150186	D_0__Bacteria; D_1__Acidobacteria; D_2__Acidobacteriia; D_3__Solibacterales; D_4__Solibacteraceae (Subgroup 3); D_5__Bryobacter; D_6__metagenome	1493
4cb7ca2bdf65e41f6324ac10e5160606	0.00149929	D_0__Bacteria; D_1__Verrucomicrobia; D_2__Verrucomicrobiae; D_3__Opitutales; D_4__Opitutaceae; D_5__Opitutus; D_6__metagenome	1494
2453aa7a5768edf7ccd41684f86c0432	0.00149922	D_0__Bacteria; D_1__Bacteroidetes; D_2__Bacteroidia; D_3__Cytophagales; D_4__Microscillaceae; D_5__uncultured; D_6__uncultured Flexibacter sp.	1495
27d07eade5e99a2b4c3cea985b86d9ff	0.00149919	D_0__Bacteria; D_1__Bacteroidetes; D_2__Bacteroidia; D_3__Chitinophagales; D_4__Chitinophagaceae	1496
e576609696553008405fa120d3ed5468	0.00149909	D_0__Bacteria; D_1__Proteobacteria; D_2__Alphaproteobacteria; D_3__Acetobacterales; D_4__Acetobacteraceae; D_5__uncultured; D_6__metagenome	1497
9bcfe27406be32d9f99f28fe575ddaa4	0.00149906	D_0__Bacteria; D_1__Cyanobacteria; D_2__Oxyphotobacteria; D_3__Leptolyngbyales; D_4__Leptolyngbyaceae; D_5__Chamaesiphon PCC-7430; D_6__uncultured bacterium	1498
86f1248ee4ea85afd8c5b67cc1b04d4c	0.00149813	D_0__Bacteria; D_1__Proteobacteria; D_2__Gammaproteobacteria; D_3__Betaproteobacteriales; D_4__Burkholderiaceae; D_5__Burkholderia-Caballeronia-Paraburkholderia	1499
055d8ab2a555140bc0751b201211ca9b	0.0014929	D_0__Bacteria; D_1__Verrucomicrobia; D_2__Verrucomicrobiae; D_3__Verrucomicrobiales; D_4__Verrucomicrobiaceae; D_5__Roseimicrobium; D_6__uncultured Verrucomicrobia bacterium	1500
de83b4a123d15511783428f3fab96502	0.00149198	D_0__Bacteria; D_1__Chloroflexi; D_2__Anaerolineae; D_3__RBG-13-54-9; D_4__metagenome; D_5__metagenome; D_6__metagenome	1501
bab3613ef098de4ee4b51ba3baddd162	0.00149157	D_0__Bacteria; D_1__Bacteroidetes; D_2__Bacteroidia; D_3__Sphingobacteriales; D_4__AKYH767; D_5__uncultured Bacteroidetes bacterium; D_6__uncultured Bacteroidetes bacterium	1502
45106d533dc9d0956c6289e084aea8e5	0.0014902	D_0__Bacteria; D_1__Proteobacteria; D_2__Deltaproteobacteria; D_3__Desulfarculales; D_4__Desulfarculaceae; D_5__uncultured	1503
35ed22e9fa79ab018326b68bd06b3bb0	0.00148756	D_0__Bacteria; D_1__Proteobacteria; D_2__Deltaproteobacteria; D_3__Myxococcales; D_4__Polyangiaceae; D_5__Aetherobacter; D_6__uncultured bacterium	1504
c164ff1a01e7449271cbdf831edefac8	0.00148663	D_0__Bacteria; D_1__Proteobacteria; D_2__Alphaproteobacteria; D_3__Rhizobiales; D_4__Xanthobacteraceae; D_5__Rhodoplanes	1505
377e3e49acadd3873d42a43d9ef19550	0.00148434	D_0__Bacteria; D_1__Chloroflexi; D_2__Anaerolineae; D_3__Caldilineales; D_4__Caldilineaceae; D_5__uncultured	1506
f8f4aa569a16b050e4fa7fa681ee048c	0.00148283	D_0__Bacteria; D_1__Acidobacteria; D_2__Acidobacteriia; D_3__Solibacterales; D_4__Solibacteraceae (Subgroup 3); D_5__Bryobacter	1507
5df3c6a24bc4d4b4decf3b795a3dfa7d	0.00148223	D_0__Bacteria; D_1__Actinobacteria; D_2__Acidimicrobiia; D_3__IMCC26256; D_4__uncultured Ferrimicrobium sp.; D_5__uncultured Ferrimicrobium sp.; D_6__uncultured Ferrimicrobium sp.	1508
2e4a2e5ad75f2d321aadefddacb2fca7	0.00147815	D_0__Bacteria; D_1__Proteobacteria; D_2__Gammaproteobacteria; D_3__Gammaproteobacteria Incertae Sedis; D_4__Unknown Family; D_5__Acidibacter; D_6__uncultured proteobacterium	1509
b98eede7da5e1c244a97f1fc5cb1b833	0.00147697	D_0__Bacteria; D_1__Planctomycetes; D_2__Planctomycetacia; D_3__Pirellulales; D_4__Pirellulaceae; D_5__uncultured; D_6__uncultured soil bacterium	1510
54e920999a65a173d3fc598d9df4097f	0.00147557	D_0__Bacteria; D_1__Acidobacteria; D_2__Blastocatellia (Subgroup 4); D_3__Pyrinomonadales; D_4__Pyrinomonadaceae; D_5__RB41	1511
9f4480382f5aa48dbcbab8542940eecc	0.0014753	D_0__Bacteria; D_1__Proteobacteria; D_2__Gammaproteobacteria; D_3__Betaproteobacteriales; D_4__TRA3-20; D_5__metagenome; D_6__metagenome	1512
34b1b19c5a8b22b7c28e902586f74a26	0.0014744	D_0__Bacteria; D_1__Chloroflexi; D_2__Anaerolineae; D_3__Anaerolineales; D_4__Anaerolineaceae; D_5__uncultured; D_6__uncultured Chloroflexi bacterium	1513
81acb31dbceefa12c569402455e704ba	0.0014736	D_0__Bacteria; D_1__Proteobacteria; D_2__Alphaproteobacteria; D_3__Rhizobiales; D_4__Xanthobacteraceae; D_5__Pseudolabrys	1514
b6a36e2ed862621130d2bf66c7139a19	0.00146655	D_0__Bacteria; D_1__Bacteroidetes; D_2__Bacteroidia; D_3__Cytophagales; D_4__Microscillaceae; D_5__uncultured	1515
65f55015ddc161df29ad55e9a337e21e	0.00146371	D_0__Bacteria; D_1__Proteobacteria; D_2__Alphaproteobacteria; D_3__Sphingomonadales; D_4__Sphingomonadaceae; D_5__Rhizorhapis; D_6__uncultured bacterium	1516
097d4ba5912d85d174b0b771ca4597a8	0.00146232	D_0__Bacteria; D_1__Chloroflexi; D_2__Anaerolineae; D_3__Anaerolineales; D_4__Anaerolineaceae; D_5__uncultured	1517
2df87b10cdf146b413c8382eccf4837f	0.00146221	D_0__Bacteria; D_1__Bacteroidetes; D_2__Bacteroidia; D_3__Chitinophagales; D_4__Chitinophagaceae; D_5__Ferruginibacter	1518
d9ec108ac35fe131b8f0e5ac6a4264c6	0.0014599	D_0__Bacteria; D_1__Acidobacteria; D_2__Acidobacteriia; D_3__Subgroup 2; D_4__uncultured Holophaga sp.; D_5__uncultured Holophaga sp.; D_6__uncultured Holophaga sp.	1519
fa1172176d5c5686498596b7f7df5237	0.00145983	D_0__Bacteria; D_1__Bacteroidetes; D_2__Bacteroidia; D_3__Sphingobacteriales; D_4__AKYH767; D_5__uncultured bacterium; D_6__uncultured bacterium	1520
8ed0c06cd92f2dc05ef0192179abda27	0.00145909	D_0__Bacteria; D_1__Planctomycetes; D_2__Planctomycetacia; D_3__Planctomycetales; D_4__uncultured; D_5__uncultured Planctomyces sp.; D_6__uncultured Planctomyces sp.	1521
308d518a6519505342fc9081466969b3	0.0014588	D_0__Bacteria; D_1__Proteobacteria; D_2__Deltaproteobacteria; D_3__Myxococcales; D_4__Sandaracinaceae; D_5__uncultured; D_6__metagenome	1522
8bc0a4dfa2393466c0b3f23ed26bd64d	0.0014579	D_0__Bacteria; D_1__Bacteroidetes; D_2__Bacteroidia; D_3__Chitinophagales; D_4__uncultured; D_5__uncultured bacterium; D_6__uncultured bacterium	1523
efaa6e36d2345a51af2b3ddd1de9f3a8	0.00145411	D_0__Bacteria; D_1__Proteobacteria; D_2__Gammaproteobacteria; D_3__Betaproteobacteriales; D_4__Nitrosomonadaceae; D_5__mle1-7; D_6__uncultured Burkholderiales bacterium	1524
717c363d474a28d21daebe772e27d9f1	0.00145165	D_0__Bacteria; D_1__Proteobacteria; D_2__Gammaproteobacteria; D_3__Betaproteobacteriales; D_4__Nitrosomonadaceae; D_5__Ellin6067	1525
7cbdfe9053b27e5811adf2156d63e127	0.0014508	D_0__Archaea; D_1__Thaumarchaeota; D_2__Group 1.1c; D_3__uncultured crenarchaeote; D_4__uncultured crenarchaeote; D_5__uncultured crenarchaeote; D_6__uncultured crenarchaeote	1526
c344f7500eb64398267ebe92ca6079b0	0.00145009	D_0__Bacteria; D_1__Verrucomicrobia; D_2__Verrucomicrobiae; D_3__Chthoniobacterales; D_4__Chthoniobacteraceae; D_5__Candidatus Udaeobacter	1527
92d04a8bfcbe9ddcc1bda03897b95251	0.00144845	D_0__Bacteria; D_1__Actinobacteria; D_2__Thermoleophilia; D_3__Solirubrobacterales; D_4__Solirubrobacteraceae; D_5__Conexibacter; D_6__metagenome	1528
25de0282d588c0a5ffe6c17a5dbcba37	0.00144796	D_0__Bacteria; D_1__Chloroflexi; D_2__Anaerolineae; D_3__RBG-13-54-9; D_4__metagenome; D_5__metagenome; D_6__metagenome	1529
57164b37c37f716c11417c78348b391d	0.00144779	D_0__Bacteria; D_1__Verrucomicrobia; D_2__Verrucomicrobiae; D_3__Verrucomicrobiales; D_4__Verrucomicrobiaceae; D_5__uncultured; D_6__uncultured Verrucomicrobia bacterium	1530
9e7bbfe13d93363d34e0ae98df331a88	0.00144778	D_0__Bacteria; D_1__Proteobacteria; D_2__Deltaproteobacteria; D_3__Myxococcales; D_4__Haliangiaceae; D_5__Haliangium; D_6__uncultured Myxococcales bacterium	1531
8ae812efad50668d0dd0ff93e940a4aa	0.0014471	D_0__Bacteria; D_1__Bacteroidetes; D_2__Bacteroidia; D_3__Sphingobacteriales; D_4__AKYH767; D_5__uncultured bacterium; D_6__uncultured bacterium	1532
06bf2f40b08a9406d92b517feec463f0	0.0014465	D_0__Bacteria; D_1__Verrucomicrobia; D_2__Verrucomicrobiae; D_3__Verrucomicrobiales; D_4__Verrucomicrobiaceae; D_5__uncultured; D_6__uncultured bacterium	1533
c482ef23a03ece882d14c780dddf15f1	0.00144343	D_0__Bacteria; D_1__Planctomycetes; D_2__vadinHA49	1534
9f2bf0c67b45279cca0f2ebad198aae7	0.00144337	D_0__Bacteria; D_1__Chloroflexi; D_2__Chloroflexia; D_3__Chloroflexales; D_4__Roseiflexaceae; D_5__uncultured; D_6__uncultured Chloroflexi bacterium	1535
158e88278a43e29f82a5f30e16b76919	0.00143979	D_0__Bacteria; D_1__Acidobacteria; D_2__Subgroup 6	1536
49f5b4eacd0f5ba0318477290cf2bd84	0.00143949	D_0__Bacteria; D_1__Planctomycetes; D_2__Planctomycetacia; D_3__Gemmatales; D_4__Gemmataceae; D_5__uncultured	1537
d6dcc07976a971bf988072df41ac733d	0.00143676	D_0__Bacteria; D_1__Bacteroidetes; D_2__Bacteroidia; D_3__Cytophagales; D_4__Microscillaceae; D_5__OLB12; D_6__uncultured bacterium	1538
f69f52ac6c44ced9505a10c45d288e66	0.00143496	D_0__Bacteria; D_1__Acidobacteria; D_2__Subgroup 6	1539
446b74f0664682a538b444a1d6872742	0.0014285	D_0__Bacteria; D_1__Proteobacteria; D_2__Alphaproteobacteria; D_3__Acetobacterales; D_4__Acetobacteraceae; D_5__uncultured; D_6__uncultured bacterium	1540
2581225ae960332ac013e17b1bdbbc16	0.00142809	D_0__Bacteria; D_1__Proteobacteria; D_2__Gammaproteobacteria; D_3__Steroidobacterales; D_4__Steroidobacteraceae; D_5__uncultured	1541
257d95c7224ae16af7fc155cf2b71b84	0.0014269	D_0__Bacteria; D_1__Planctomycetes; D_2__Planctomycetacia; D_3__Gemmatales; D_4__Gemmataceae; D_5__uncultured; D_6__uncultured bacterium	1542
0c453bb6803ac659958ec095da7d5db0	0.00142675	D_0__Bacteria; D_1__Acidobacteria; D_2__Acidobacteriia; D_3__Acidobacteriales	1543
eb28b1a40981d38e6a0aab251174dae1	0.00142661	D_0__Bacteria; D_1__Actinobacteria; D_2__Actinobacteria; D_3__Kineosporiales; D_4__Kineosporiaceae; D_5__Kineosporia; D_6__uncultured bacterium	1544
7f343da2aa0506bf06d83bc23fe4c6d8	0.00142513	D_0__Bacteria; D_1__Proteobacteria; D_2__Alphaproteobacteria; D_3__Rhizobiales; D_4__Beijerinckiaceae; D_5__Roseiarcus	1545
25c9bbb9d32dbc5b97f36594fb9c93de	0.00142249	D_0__Bacteria; D_1__Verrucomicrobia; D_2__Verrucomicrobiae; D_3__Chthoniobacterales; D_4__Xiphinematobacteraceae; D_5__Candidatus Xiphinematobacter; D_6__uncultured bacterium	1546
c1ba9460c7bf03aa48206243533697a9	0.00141817	D_0__Bacteria; D_1__Proteobacteria; D_2__Gammaproteobacteria; D_3__Betaproteobacteriales; D_4__Gallionellaceae	1547
b593c18987236359761046d41ed53df5	0.00141736	D_0__Bacteria; D_1__Nitrospirae; D_2__Nitrospira; D_3__Nitrospirales; D_4__Nitrospiraceae; D_5__Nitrospira	1548
905c037833fc22ee79ccbb4686f288ce	0.00141654	D_0__Bacteria; D_1__Proteobacteria; D_2__Gammaproteobacteria; D_3__Cellvibrionales; D_4__Cellvibrionaceae; D_5__Cellvibrio	1549
76601b6d7476b7f4d0c4a0708505a15b	0.00141604	D_0__Bacteria; D_1__Acidobacteria; D_2__Acidobacteriia; D_3__Acidobacteriales; D_4__uncultured	1550
68197cb98414185c22ab26453c9ddf26	0.00141585	D_0__Bacteria; D_1__Acidobacteria; D_2__Subgroup 6	1551
deaf051da723feaf3ea0f20ddac0ec50	0.0014139	D_0__Bacteria; D_1__Planctomycetes; D_2__Planctomycetacia; D_3__Gemmatales; D_4__Gemmataceae; D_5__Fimbriiglobus; D_6__uncultured bacterium	1552
50fbefe2629a6d0309ad504b93881ae0	0.00141379	D_0__Bacteria; D_1__Proteobacteria; D_2__Deltaproteobacteria; D_3__Desulfuromonadales; D_4__Geobacteraceae; D_5__Geobacter; D_6__uncultured Desulfuromonadales bacterium	1553
832557280e7ab87d2ea4ea841a3a5662	0.00141272	D_0__Bacteria; D_1__Proteobacteria; D_2__Gammaproteobacteria; D_3__Betaproteobacteriales; D_4__Methylophilaceae; D_5__Methylotenera; D_6__uncultured bacterium	1554
484704bc8b75b9362d7ccc737aaf6a2b	0.001411	D_0__Bacteria; D_1__Proteobacteria; D_2__Alphaproteobacteria; D_3__Elsterales; D_4__uncultured; D_5__uncultured forest soil bacterium; D_6__uncultured forest soil bacterium	1555
f385845ebaa34127fd4acd484834d432	0.00140758	D_0__Bacteria; D_1__Latescibacteria	1556
9f7d48f46de9aafdf5b68361134aade2	0.0014071	D_0__Bacteria; D_1__Planctomycetes; D_2__OM190; D_3__uncultured bacterium; D_4__uncultured bacterium; D_5__uncultured bacterium; D_6__uncultured bacterium	1557
5511fbb3dd66e5b1afc371cb4215d3a0	0.00140656	D_0__Bacteria; D_1__Proteobacteria; D_2__Deltaproteobacteria; D_3__Myxococcales; D_4__Polyangiaceae; D_5__Pajaroellobacter; D_6__uncultured bacterium	1558
cd056f6ece83aeddbe43f1074936331c	0.00140598	D_0__Bacteria; D_1__Bacteroidetes; D_2__Bacteroidia; D_3__Sphingobacteriales; D_4__AKYH767; D_5__metagenome; D_6__metagenome	1559
78613d6251d75fc7fbc091f379e32dfa	0.00140505	D_0__Bacteria; D_1__Chloroflexi; D_2__Ktedonobacteria; D_3__Ktedonobacterales; D_4__Ktedonobacteraceae; D_5__HSB OF53-F07; D_6__uncultured Ktedonobacter sp.	1560
3386ea795be64b5966b7c8ecc1ef8634	0.00140501	D_0__Bacteria; D_1__Planctomycetes; D_2__Planctomycetacia; D_3__Gemmatales; D_4__Gemmataceae; D_5__uncultured	1561
5597870404ec5373f4eacb7aec80a2c5	0.00140361	D_0__Bacteria; D_1__Acidobacteria; D_2__Subgroup 6	1562
07c984b5cbbbf8d3bb563cd0252ebc07	0.0013997	D_0__Bacteria; D_1__Verrucomicrobia; D_2__Verrucomicrobiae; D_3__Pedosphaerales; D_4__Pedosphaeraceae; D_5__ADurb.Bin063-1	1563
75368b68755aba2774986241f6c3b81a	0.00139928	D_0__Bacteria; D_1__Verrucomicrobia; D_2__Verrucomicrobiae; D_3__Chthoniobacterales; D_4__Chthoniobacteraceae; D_5__Chthoniobacter; D_6__Verrucomicrobia bacterium SCGC AG-212-E04	1564
a2bee44bbef7016d61ea7b67edbcbeee	0.00139928	D_0__Bacteria; D_1__Verrucomicrobia; D_2__Verrucomicrobiae; D_3__Chthoniobacterales; D_4__Xiphinematobacteraceae; D_5__Candidatus Xiphinematobacter; D_6__uncultured bacterium	1565
32307ccb9927a06818c7eaf2428fc5e0	0.00139918	D_0__Bacteria; D_1__Planctomycetes; D_2__Planctomycetacia; D_3__Pirellulales; D_4__Pirellulaceae; D_5__uncultured; D_6__uncultured bacterium	1566
60d3d6e1dcb5d39b38336b496a995a8b	0.00139908	D_0__Bacteria; D_1__Proteobacteria; D_2__Gammaproteobacteria; D_3__Betaproteobacteriales; D_4__Nitrosomonadaceae; D_5__GOUTA6; D_6__uncultured beta proteobacterium	1567
7d84c491c566252ae468becd93e14bfb	0.00139785	D_0__Bacteria; D_1__Acidobacteria; D_2__Acidobacteriia; D_3__Solibacterales; D_4__Solibacteraceae (Subgroup 3); D_5__Bryobacter; D_6__uncultured Acidobacteria bacterium	1568
3d2fb41d8592fdeaf9550336c670bc97	0.00139754	D_0__Bacteria; D_1__Proteobacteria; D_2__Alphaproteobacteria; D_3__Rhizobiales	1569
c74524249984381390af577406d3471c	0.00139667	D_0__Bacteria; D_1__Proteobacteria; D_2__Deltaproteobacteria; D_3__Myxococcales; D_4__Archangiaceae; D_5__Anaeromyxobacter	1570
02826e61ab7fc30113fee216eddd0e31	0.00139557	D_0__Bacteria; D_1__Chloroflexi; D_2__Anaerolineae; D_3__RBG-13-54-9; D_4__uncultured Chloroflexi bacterium; D_5__uncultured Chloroflexi bacterium; D_6__uncultured Chloroflexi bacterium	1571
ffa67bd5e84d311050376a952a10480d	0.00139501	D_0__Bacteria; D_1__Proteobacteria; D_2__Alphaproteobacteria; D_3__Sneathiellales; D_4__Sneathiellaceae	1572
29120e5c6afaf668c51bf08b4d32f9f3	0.001394	D_0__Bacteria; D_1__Chloroflexi; D_2__OLB14	1573
91c031ca66abf3247ada2df127f78fec	0.00139258	D_0__Bacteria; D_1__Latescibacteria; D_2__Latescibacteria; D_3__Latescibacterales; D_4__Latescibacteraceae; D_5__metagenome; D_6__metagenome	1574
26b0700b0dfc8aed0e2dd3fa138e759c	0.00139008	D_0__Bacteria; D_1__Proteobacteria; D_2__Deltaproteobacteria; D_3__Myxococcales; D_4__BIrii41; D_5__uncultured bacterium; D_6__uncultured bacterium	1575
7867e91f25046facbfb2a4b80f71d200	0.00138998	D_0__Bacteria; D_1__Acidobacteria; D_2__Acidobacteriia; D_3__Solibacterales; D_4__Solibacteraceae (Subgroup 3); D_5__Bryobacter; D_6__metagenome	1576
bace98f852162dd988162d240c66582d	0.0013895	D_0__Bacteria; D_1__Verrucomicrobia; D_2__Verrucomicrobiae; D_3__Chthoniobacterales; D_4__Xiphinematobacteraceae; D_5__Candidatus Xiphinematobacter; D_6__uncultured bacterium	1577
c1069f2ad5a5bd1e2bdb423bd6afba7e	0.00138863	D_0__Bacteria; D_1__Cyanobacteria; D_2__Oxyphotobacteria; D_3__SepB-3; D_4__uncultured cyanobacterium; D_5__uncultured cyanobacterium; D_6__uncultured cyanobacterium	1578
81bc354d69ee2b6be47ccd9077908d98	0.00138528	D_0__Bacteria; D_1__Proteobacteria; D_2__Gammaproteobacteria; D_3__Betaproteobacteriales; D_4__Burkholderiaceae	1579
d7df058f538a04708de07c40b718bfb3	0.00138342	D_0__Bacteria; D_1__Acidobacteria; D_2__Acidobacteriia; D_3__Solibacterales; D_4__Solibacteraceae (Subgroup 3); D_5__Bryobacter	1580
61ef5d6eef9404ecfcc67d5d2cd90053	0.00138265	D_0__Bacteria; D_1__Proteobacteria; D_2__Deltaproteobacteria; D_3__Desulfuromonadales; D_4__Geobacteraceae; D_5__Geobacter	1581
a9d7a422ae87c6ae8d189695fb68a103	0.00138168	D_0__Bacteria; D_1__Acidobacteria; D_2__Acidobacteriia; D_3__Acidobacteriales; D_4__uncultured	1582
cf08410c02d1074d87aac17d006b0c4c	0.00138149	D_0__Bacteria; D_1__Proteobacteria; D_2__Gammaproteobacteria; D_3__Cellvibrionales; D_4__Cellvibrionaceae; D_5__Cellvibrio; D_6__uncultured bacterium	1583
1f4e37991181e38a5f995fd4684b9b89	0.00138136	D_0__Bacteria; D_1__Latescibacteria; D_2__uncultured Acidobacterium sp.; D_3__uncultured Acidobacterium sp.; D_4__uncultured Acidobacterium sp.; D_5__uncultured Acidobacterium sp.; D_6__uncultured Acidobacterium sp.	1584
5e5736cf8f310e51c8a8c60868f7c706	0.00138121	D_0__Bacteria; D_1__Planctomycetes; D_2__Planctomycetacia; D_3__Planctomycetales; D_4__Schlesneriaceae; D_5__Schlesneria	1585
9ce74872aaa104899d8aabe9794d8436	0.00137988	D_0__Bacteria; D_1__Actinobacteria; D_2__Acidimicrobiia; D_3__Microtrichales; D_4__Ilumatobacteraceae; D_5__uncultured; D_6__uncultured bacterium	1586
991c899226337bade21f9b771d6528a6	0.00137908	D_0__Bacteria; D_1__Acidobacteria; D_2__Acidobacteriia; D_3__Solibacterales; D_4__Solibacteraceae (Subgroup 3)	1587
a22784da8d04270a1719f3b061c26bb4	0.00137841	D_0__Bacteria; D_1__Proteobacteria; D_2__Alphaproteobacteria; D_3__Rhizobiales; D_4__Xanthobacteraceae; D_5__Pseudolabrys	1588
57e954b9bf27846cd769fa8d14443abe	0.0013773	D_0__Bacteria; D_1__Bacteroidetes; D_2__Bacteroidia; D_3__Chitinophagales; D_4__Saprospiraceae; D_5__uncultured; D_6__uncultured Haliscomenobacter sp.	1589
8e1fcedc470496e0a9beda003f27794e	0.001375	D_0__Bacteria; D_1__Proteobacteria; D_2__Gammaproteobacteria; D_3__Betaproteobacteriales; D_4__Burkholderiaceae	1590
fdf4f97d8f390bd3a66f47bcdbc12d8b	0.00137453	D_0__Bacteria; D_1__Proteobacteria; D_2__Gammaproteobacteria	1591
0a2e46eef4c83f783102d98a5ae05f15	0.00137433	D_0__Bacteria; D_1__Planctomycetes; D_2__Planctomycetacia; D_3__Gemmatales; D_4__Gemmataceae; D_5__uncultured; D_6__uncultured planctomycete	1592
373350ab4f5e47206acc8bea9dd507cd	0.00137353	D_0__Bacteria; D_1__Actinobacteria; D_2__Thermoleophilia; D_3__Gaiellales; D_4__Gaiellaceae; D_5__Gaiella; D_6__uncultured bacterium	1593
8839cfd47c83f58dac6b88e52a0dca47	0.001373	D_0__Bacteria; D_1__Verrucomicrobia; D_2__Verrucomicrobiae; D_3__Pedosphaerales; D_4__Pedosphaeraceae; D_5__uncultured Prosthecobacter sp.; D_6__uncultured Prosthecobacter sp.	1594
ea525e61d374f03d32bc52b850be0402	0.00137255	D_0__Bacteria; D_1__Acidobacteria; D_2__Subgroup 6	1595
d0d02f9ef4d7b00ae2480eff7b6bc314	0.00136977	D_0__Bacteria; D_1__Gemmatimonadetes; D_2__Gemmatimonadetes; D_3__Gemmatimonadales; D_4__Gemmatimonadaceae; D_5__uncultured	1596
4e127797f4acf93b57a800528ed103f6	0.00136753	D_0__Bacteria; D_1__Bacteroidetes; D_2__Bacteroidia; D_3__Chitinophagales; D_4__Saprospiraceae; D_5__uncultured; D_6__uncultured Haliscomenobacter sp.	1597
1fd1f3fbc0437b678ede5a76465a1326	0.00136635	D_0__Bacteria; D_1__Proteobacteria; D_2__Alphaproteobacteria; D_3__Rhizobiales; D_4__Beijerinckiaceae; D_5__alphaI cluster	1598
11be1b83253adea2fb4db551d2ef520e	0.00136238	D_0__Bacteria; D_1__Proteobacteria; D_2__Gammaproteobacteria; D_3__Betaproteobacteriales; D_4__Methylophilaceae; D_5__Methylotenera; D_6__uncultured bacterium	1599
4ec63327edd0be596c48bcddeb39af29	0.00136213	D_0__Bacteria; D_1__Proteobacteria; D_2__Deltaproteobacteria; D_3__Desulfuromonadales; D_4__Desulfuromonadaceae; D_5__Desulfuromonas; D_6__uncultured bacterium	1600
56e1a9863e5bc926e14c7cafbb31f043	0.00136069	D_0__Bacteria; D_1__Verrucomicrobia; D_2__Verrucomicrobiae; D_3__Methylacidiphilales; D_4__Methylacidiphilaceae; D_5__uncultured; D_6__candidate division WWE3 bacterium RIFCSPLOWO2_01_FULL_53_14	1601
b383cebba9ba5dcd58b2438adfcc5d83	0.00136045	D_0__Bacteria; D_1__Acidobacteria; D_2__Subgroup 17	1602
65992610bae9072ac259a3109ecc8ba7	0.00136038	D_0__Bacteria; D_1__Planctomycetes; D_2__Planctomycetacia; D_3__Pirellulales; D_4__Pirellulaceae; D_5__Pirellula; D_6__uncultured bacterium	1603
6b315f08e0768a75fac2e33026b2bf5f	0.00135829	D_0__Bacteria; D_1__Acidobacteria; D_2__Acidobacteriia; D_3__Acidobacteriales; D_4__uncultured; D_5__uncultured forest soil bacterium; D_6__uncultured forest soil bacterium	1604
5610e8fb17396c0d2744ccb4c286d6ed	0.00135511	D_0__Bacteria; D_1__Proteobacteria; D_2__Gammaproteobacteria; D_3__Betaproteobacteriales; D_4__Burkholderiaceae	1605
faf12d1e8ced164ada65be05df6962d1	0.00135365	D_0__Bacteria; D_1__Acidobacteria; D_2__Subgroup 17; D_3__uncultured Acidobacteriales bacterium; D_4__uncultured Acidobacteriales bacterium; D_5__uncultured Acidobacteriales bacterium; D_6__uncultured Acidobacteriales bacterium	1606
da0cbee4c36b20b58ff87a0a0f803d0d	0.0013535	D_0__Bacteria; D_1__Proteobacteria; D_2__Alphaproteobacteria; D_3__Rhizobiales; D_4__Xanthobacteraceae; D_5__uncultured	1607
a7790688a417ad5fc037e859cf03d831	0.00135288	D_0__Bacteria; D_1__Bacteroidetes; D_2__Bacteroidia; D_3__Chitinophagales; D_4__uncultured; D_5__metagenome; D_6__metagenome	1608
9579a5f30c614e368b67f8feca65e1bb	0.00135202	D_0__Bacteria; D_1__Bacteroidetes; D_2__Bacteroidia; D_3__Chitinophagales; D_4__Chitinophagaceae; D_5__uncultured	1609
3992d2b51c86c1190358706a8cce75bf	0.00135079	D_0__Bacteria; D_1__Proteobacteria; D_2__Gammaproteobacteria; D_3__KI89A clade; D_4__uncultured bacterium; D_5__uncultured bacterium; D_6__uncultured bacterium	1610
76952ca0ad65f5595aeebfe9b8b644ab	0.00134955	D_0__Bacteria; D_1__Planctomycetes; D_2__Planctomycetacia; D_3__Planctomycetales; D_4__uncultured; D_5__metagenome; D_6__metagenome	1611
a1e65553b18775b1c80764b87faf9240	0.00134679	D_0__Bacteria; D_1__Chloroflexi; D_2__Anaerolineae; D_3__Anaerolineales; D_4__Anaerolineaceae; D_5__uncultured	1612
10d8271ed667cc74d48fcdb0173af52f	0.00134615	D_0__Bacteria; D_1__Acidobacteria; D_2__Holophagae; D_3__Subgroup 7	1613
b7bd216f7d6fc8904e1a69280efe8cbe	0.00134325	D_0__Bacteria; D_1__Gemmatimonadetes; D_2__Gemmatimonadetes; D_3__Gemmatimonadales; D_4__Gemmatimonadaceae; D_5__uncultured; D_6__uncultured prokaryote	1614
a65a721d90a7e48010113435818d69be	0.00134272	D_0__Bacteria; D_1__Proteobacteria; D_2__Gammaproteobacteria; D_3__PLTA13	1615
c8ceb1545da3cdb631c6b22da67d8a14	0.00133654	D_0__Bacteria; D_1__Acidobacteria; D_2__Acidobacteriia; D_3__Acidobacteriales; D_4__uncultured	1616
d42342a5501ebbf5c2a0bdbe34fb8955	0.00133598	D_0__Bacteria; D_1__Chloroflexi; D_2__Anaerolineae; D_3__SBR1031; D_4__wastewater metagenome; D_5__wastewater metagenome; D_6__wastewater metagenome	1617
ef19ff3013ce7329184fc92ba8e3fe71	0.00133595	D_0__Bacteria; D_1__Planctomycetes; D_2__Planctomycetacia; D_3__Gemmatales; D_4__Gemmataceae; D_5__uncultured	1618
48cade213d3a978b6f4b483e8612df22	0.00133435	D_0__Bacteria; D_1__Verrucomicrobia; D_2__Verrucomicrobiae; D_3__Verrucomicrobiales; D_4__Rubritaleaceae; D_5__Luteolibacter; D_6__Verrucomicrobium sp. IMCC25902	1619
691030e2d6a922bcfaa876be65c5f445	0.00133115	D_0__Bacteria; D_1__Bacteroidetes; D_2__Bacteroidia; D_3__Chitinophagales; D_4__uncultured; D_5__uncultured bacterium; D_6__uncultured bacterium	1620
ee8cb8be41e8051335480e829f610950	0.00133082	D_0__Bacteria; D_1__Acidobacteria; D_2__Acidobacteriia; D_3__Solibacterales; D_4__Solibacteraceae (Subgroup 3); D_5__Bryobacter	1621
c208954a5f3fcb735e824616f7ae8d66	0.00133019	D_0__Bacteria; D_1__Gemmatimonadetes; D_2__Gemmatimonadetes; D_3__Gemmatimonadales; D_4__Gemmatimonadaceae; D_5__uncultured; D_6__uncultured proteobacterium	1622
c1bbd71ecb109dcd205053eac03e9aa4	0.0013301	D_0__Bacteria; D_1__Proteobacteria; D_2__Gammaproteobacteria; D_3__Steroidobacterales; D_4__Steroidobacteraceae; D_5__uncultured; D_6__metagenome	1623
938aa8b7e6118d3b6bc9a6d002a85dc3	0.00132642	D_0__Bacteria; D_1__Proteobacteria; D_2__Alphaproteobacteria; D_3__Sphingomonadales; D_4__Sphingomonadaceae; D_5__Novosphingobium	1624
6c5f4f9666d82b1bedf94e99acfe6741	0.00132623	D_0__Bacteria; D_1__Firmicutes; D_2__Bacilli; D_3__Bacillales; D_4__Bacillaceae; D_5__Bacillus	1625
6b40a836ab418bbccf834d3e61f503f4	0.00132062	D_0__Bacteria; D_1__WPS-2; D_2__metagenome; D_3__metagenome; D_4__metagenome; D_5__metagenome; D_6__metagenome	1626
a994be4cb01cd4bbb62c16d2383802d0	0.00132045	D_0__Bacteria; D_1__Proteobacteria; D_2__Gammaproteobacteria	1627
d1650e49e8e72171701f45403b740769	0.00131996	D_0__Bacteria; D_1__Verrucomicrobia; D_2__Verrucomicrobiae; D_3__Opitutales; D_4__Opitutaceae; D_5__Lacunisphaera	1628
e1e0edd53b7148ba3b6810184d167482	0.00131925	D_0__Bacteria; D_1__Proteobacteria; D_2__Gammaproteobacteria; D_3__JG36-GS-52	1629
26dbef51cdba97c1f8b84a235ea06f3c	0.00131916	D_0__Bacteria; D_1__Proteobacteria; D_2__Alphaproteobacteria; D_3__Sphingomonadales; D_4__Sphingomonadaceae; D_5__Sphingomonas	1630
d3530350480a2196e24a004fa0027558	0.00131853	D_0__Bacteria; D_1__Proteobacteria; D_2__Gammaproteobacteria; D_3__Betaproteobacteriales; D_4__Burkholderiaceae	1631
99daa51a401adbe71d7b471288ee7e22	0.00131835	D_0__Bacteria; D_1__Chloroflexi; D_2__Anaerolineae; D_3__Anaerolineales; D_4__Anaerolineaceae; D_5__Anaerolinea; D_6__uncultured bacterium	1632
c35553bc42a0a8d572bf5e99d2af0b4d	0.00131632	D_0__Bacteria; D_1__Proteobacteria; D_2__Gammaproteobacteria; D_3__Betaproteobacteriales; D_4__Nitrosomonadaceae; D_5__MND1; D_6__metagenome	1633
0fb0be208e2a7b534f3ba9269d7f1589	0.00131584	D_0__Bacteria; D_1__Planctomycetes; D_2__Phycisphaerae; D_3__Tepidisphaerales; D_4__WD2101 soil group; D_5__uncultured bacterium; D_6__uncultured bacterium	1634
4d4f93a6598372e2eab92624e52d8edf	0.00131496	D_0__Bacteria; D_1__Rokubacteria; D_2__NC10; D_3__Rokubacteriales	1635
6d88e1b078317ac83c369048b8e05bb2	0.00131393	D_0__Bacteria; D_1__Proteobacteria; D_2__Gammaproteobacteria; D_3__Betaproteobacteriales; D_4__Nitrosomonadaceae; D_5__MND1; D_6__uncultured Burkholderiaceae bacterium	1636
cc2d8a4a185c8e4e6e9facf23f91104a	0.00131301	D_0__Bacteria; D_1__Bacteroidetes; D_2__Bacteroidia; D_3__Chitinophagales; D_4__Chitinophagaceae; D_5__UTBCD1; D_6__uncultured bacterium	1637
4feb5954697c3d560f2bf5529aab2904	0.00131109	D_0__Bacteria; D_1__Bacteroidetes; D_2__Ignavibacteria; D_3__Kryptoniales; D_4__BSV26; D_5__uncultured soil bacterium; D_6__uncultured soil bacterium	1638
a84536420f1d2bfcad7c99841fdd714c	0.00131035	D_0__Bacteria; D_1__Proteobacteria; D_2__Alphaproteobacteria; D_3__uncultured	1639
402cd31e7a36873870d3fe8c175e6d88	0.00130669	D_0__Bacteria; D_1__Bacteroidetes; D_2__Bacteroidia; D_3__Cytophagales; D_4__Microscillaceae; D_5__uncultured	1640
e8756a631569d8789d7bc7b016c15329	0.00130652	D_0__Bacteria; D_1__Proteobacteria; D_2__Alphaproteobacteria	1641
fc2bffb8ca911d241d6e1efbe780d0a5	0.00130576	D_0__Bacteria; D_1__Bacteroidetes; D_2__Bacteroidia; D_3__Chitinophagales; D_4__Chitinophagaceae; D_5__uncultured	1642
c6b41b7ffed87020c20255e75b9a7166	0.00130456	D_0__Bacteria; D_1__Proteobacteria; D_2__Alphaproteobacteria; D_3__Rhizobiales; D_4__Hyphomicrobiaceae; D_5__Pedomicrobium	1643
76a1bebc50aab6fe3f993c3138969533	0.00130385	D_0__Bacteria; D_1__Verrucomicrobia; D_2__Verrucomicrobiae; D_3__Pedosphaerales; D_4__Pedosphaeraceae; D_5__uncultured Prosthecobacter sp.; D_6__uncultured Prosthecobacter sp.	1644
f91201adfe8be6ff17177daa8bb13518	0.00130097	D_0__Bacteria; D_1__Proteobacteria; D_2__Deltaproteobacteria; D_3__RCP2-54; D_4__uncultured prokaryote; D_5__uncultured prokaryote; D_6__uncultured prokaryote	1645
ff55fb9d0ad72d3f6034757e59d1f64c	0.00130072	D_0__Bacteria; D_1__FBP; D_2__metagenome; D_3__metagenome; D_4__metagenome; D_5__metagenome; D_6__metagenome	1646
d173aaaa8520bca545abcc646714a3f1	0.00130012	D_0__Bacteria; D_1__Planctomycetes; D_2__OM190; D_3__uncultured bacterium; D_4__uncultured bacterium; D_5__uncultured bacterium; D_6__uncultured bacterium	1647
4a0058fe3ec3e7821e604b2073d47423	0.00129948	D_0__Bacteria; D_1__Chloroflexi; D_2__Chloroflexia; D_3__Thermomicrobiales; D_4__JG30-KF-CM45; D_5__metagenome; D_6__metagenome	1648
f9f6721808b7d6301d454a8bac71a033	0.00129912	D_0__Bacteria; D_1__Verrucomicrobia; D_2__Verrucomicrobiae; D_3__Chthoniobacterales; D_4__Chthoniobacteraceae; D_5__Candidatus Udaeobacter; D_6__uncultured Prosthecobacter sp.	1649
61d96b86c674ec6276984c9be7a81efc	0.00129869	D_0__Bacteria; D_1__Proteobacteria; D_2__Alphaproteobacteria; D_3__Sphingomonadales; D_4__Sphingomonadaceae; D_5__Novosphingobium	1650
cfb19d69a5e125152443d20cc1dd6bb0	0.001298	D_0__Bacteria; D_1__Proteobacteria; D_2__Deltaproteobacteria; D_3__Myxococcales; D_4__Haliangiaceae; D_5__Haliangium	1651
87a999c62bb180e550168fbdd5d203d2	0.00129687	D_0__Bacteria; D_1__Verrucomicrobia; D_2__Verrucomicrobiae; D_3__Chthoniobacterales; D_4__Xiphinematobacteraceae; D_5__Candidatus Xiphinematobacter; D_6__uncultured Spartobacteria bacterium	1652
0aae8c8d112641fe0fb19ed3683dee85	0.00129681	D_0__Bacteria; D_1__Verrucomicrobia; D_2__Verrucomicrobiae; D_3__Verrucomicrobiales; D_4__Verrucomicrobiaceae; D_5__Roseimicrobium; D_6__uncultured Verrucomicrobia bacterium	1653
56555b6c5483cf4fb5f9ef7fda0c1398	0.00129602	D_0__Bacteria; D_1__Bacteroidetes; D_2__Bacteroidia; D_3__Chitinophagales; D_4__Chitinophagaceae	1654
4a8b73a7713b78a507ba4d6da63ce56e	0.00129574	D_0__Bacteria; D_1__Chloroflexi; D_2__Ktedonobacteria; D_3__Ktedonobacterales; D_4__JG30-KF-AS9	1655
1b1e5a81a3839aa6e226a2463b87b6c4	0.00129566	D_0__Bacteria; D_1__Actinobacteria; D_2__Acidimicrobiia; D_3__IMCC26256; D_4__metagenome; D_5__metagenome; D_6__metagenome	1656
8471b16b7f1fe2062819e5f4bb037dfb	0.00129525	D_0__Bacteria; D_1__Proteobacteria; D_2__Gammaproteobacteria; D_3__Betaproteobacteriales; D_4__SC-I-84	1657
e22a6c4666fcd28f3460e14ffaa3e1f3	0.00129491	D_0__Bacteria; D_1__Chloroflexi; D_2__Chloroflexia; D_3__Chloroflexales; D_4__Roseiflexaceae; D_5__uncultured; D_6__uncultured Chloroflexaceae bacterium	1658
f518bc53e4fb86125116cf33949f2c72	0.0012948	D_0__Bacteria; D_1__Proteobacteria; D_2__Alphaproteobacteria; D_3__uncultured; D_4__uncultured Rhodospirillaceae bacterium; D_5__uncultured Rhodospirillaceae bacterium; D_6__uncultured Rhodospirillaceae bacterium	1659
9430918d88663229444ca6629d68dc09	0.00129306	D_0__Bacteria; D_1__Acidobacteria; D_2__Thermoanaerobaculia; D_3__Thermoanaerobaculales; D_4__Thermoanaerobaculaceae; D_5__Subgroup 10; D_6__uncultured bacterium	1660
b05cca8db95bfcee4820d8685c8634aa	0.00129284	D_0__Bacteria; D_1__Bacteroidetes; D_2__Bacteroidia; D_3__Cytophagales; D_4__Microscillaceae; D_5__uncultured	1661
c6a9c4a9c804431ee1f41596bffafd95	0.00129147	D_0__Bacteria; D_1__Gemmatimonadetes; D_2__Gemmatimonadetes; D_3__Gemmatimonadales; D_4__Gemmatimonadaceae; D_5__uncultured	1662
14093a58569e48f74624bb2dfc9c5e1d	0.00129137	D_0__Bacteria; D_1__Actinobacteria; D_2__Acidimicrobiia; D_3__Microtrichales; D_4__uncultured; D_5__uncultured bacterium; D_6__uncultured bacterium	1663
5b824059f35b2d1a22e2ce26ab79ede0	0.00129121	D_0__Bacteria; D_1__Bacteroidetes; D_2__Bacteroidia; D_3__Chitinophagales; D_4__Chitinophagaceae; D_5__Terrimonas	1664
860b11244363460108e1a96df96599a1	0.00129103	D_0__Bacteria; D_1__Proteobacteria; D_2__Alphaproteobacteria; D_3__Rhizobiales; D_4__Rhizobiales Incertae Sedis; D_5__Nordella; D_6__uncultured bacterium	1665
1e0e23d0b2d3040784ca3bb103abf809	0.00129079	D_0__Bacteria; D_1__Proteobacteria; D_2__Alphaproteobacteria; D_3__Rhizobiales; D_4__Hyphomicrobiaceae; D_5__Hyphomicrobium; D_6__uncultured bacterium	1666
6b03f680397ad7c6cc592e929c076cb4	0.00129026	D_0__Bacteria; D_1__Bacteroidetes; D_2__Bacteroidia; D_3__Chitinophagales; D_4__Chitinophagaceae; D_5__Ferruginibacter	1667
fe5d0b24f93dda79e679c9df68fa54c1	0.00129019	D_0__Bacteria; D_1__Bacteroidetes; D_2__Bacteroidia; D_3__Sphingobacteriales; D_4__env.OPS 17	1668
5a8328bbfa0bb3ca71bbcf70314a2db2	0.00128539	D_0__Bacteria; D_1__Acidobacteria; D_2__Acidobacteriia; D_3__Subgroup 2; D_4__uncultured Acidobacteria bacterium; D_5__uncultured Acidobacteria bacterium; D_6__uncultured Acidobacteria bacterium	1669
86067d224648ad6a8fe9cb3ee7e18827	0.00128323	D_0__Bacteria; D_1__Planctomycetes; D_2__Planctomycetacia; D_3__Isosphaerales; D_4__Isosphaeraceae; D_5__Aquisphaera; D_6__uncultured planctomycete	1670
6b8dbbb8c609980ee4e409c476049c80	0.00128312	D_0__Bacteria; D_1__Planctomycetes; D_2__vadinHA49	1671
0baaa83fa3d60266c8c02a56f7caf49b	0.00127953	D_0__Bacteria; D_1__Actinobacteria; D_2__Acidimicrobiia; D_3__Microtrichales; D_4__Ilumatobacteraceae; D_5__CL500-29 marine group; D_6__metagenome	1672
9bc8a76f719e8b3f68db4dd510134880	0.00127862	D_0__Bacteria; D_1__Bacteroidetes; D_2__Bacteroidia; D_3__Chitinophagales; D_4__Chitinophagaceae; D_5__Ferruginibacter	1673
3b1e12d26037c86c841e182c14f4757f	0.00127831	D_0__Bacteria; D_1__Acidobacteria; D_2__Acidobacteriia; D_3__Solibacterales; D_4__Solibacteraceae (Subgroup 3); D_5__Candidatus Solibacter	1674
3891c9c486fe0958dacac18bc09c05a3	0.0012776	D_0__Bacteria; D_1__Bacteroidetes; D_2__Bacteroidia; D_3__Flavobacteriales; D_4__NS9 marine group; D_5__uncultured soil bacterium; D_6__uncultured soil bacterium	1675
69f7ba74340b01dcb5d1c4037d2d8505	0.00127695	D_0__Bacteria; D_1__Chloroflexi; D_2__JG30-KF-CM66	1676
e106ec65816e7b27a13355663825e3b8	0.00127645	D_0__Bacteria; D_1__Verrucomicrobia; D_2__Verrucomicrobiae; D_3__Verrucomicrobiales; D_4__Verrucomicrobiaceae; D_5__uncultured; D_6__uncultured Verrucomicrobia bacterium	1677
a05e630962e2167245ebb77cb5aa49c2	0.00127452	D_0__Bacteria; D_1__Bacteroidetes; D_2__Bacteroidia; D_3__Chitinophagales; D_4__uncultured; D_5__uncultured bacterium; D_6__uncultured bacterium	1678
dfbff6a782824dc0507d4a9bea98181f	0.00127154	D_0__Bacteria; D_1__Bacteroidetes; D_2__Bacteroidia; D_3__Sphingobacteriales; D_4__AKYH767; D_5__uncultured bacterium; D_6__uncultured bacterium	1679
99f3bc0f65bb70137078d30c5ee378cb	0.00127026	D_0__Bacteria; D_1__Bacteroidetes; D_2__Bacteroidia; D_3__Chitinophagales; D_4__Chitinophagaceae; D_5__uncultured	1680
4886bbdf52533a306bdfd511cee19a0f	0.00126972	D_0__Bacteria; D_1__Verrucomicrobia; D_2__Verrucomicrobiae; D_3__Chthoniobacterales; D_4__Chthoniobacteraceae; D_5__Chthoniobacter	1681
da0f10a0b74d0684a853b2da554cfb80	0.00126919	D_0__Bacteria; D_1__Acidobacteria; D_2__Acidobacteriia; D_3__Acidobacteriales; D_4__uncultured; D_5__uncultured bacterium; D_6__uncultured bacterium	1682
7c0feff6b24f4cca26341d6ae63d9a6c	0.00126865	D_0__Bacteria; D_1__Proteobacteria; D_2__Gammaproteobacteria; D_3__Betaproteobacteriales; D_4__Nitrosomonadaceae; D_5__MND1	1683
adfb67f460d65aa8614bed0880411c61	0.00126719	D_0__Bacteria; D_1__Proteobacteria; D_2__Gammaproteobacteria; D_3__Betaproteobacteriales; D_4__Rhodocyclaceae; D_5__Ferribacterium; D_6__uncultured bacterium	1684
292788794b4cdfbcd20f0d3298f6321b	0.00126631	D_0__Bacteria; D_1__Planctomycetes; D_2__OM190; D_3__metagenome; D_4__metagenome; D_5__metagenome; D_6__metagenome	1685
aa388a5d51a4643cfb007dc0b081257a	0.00126608	D_0__Bacteria; D_1__Proteobacteria; D_2__Gammaproteobacteria; D_3__Betaproteobacteriales; D_4__Nitrosomonadaceae; D_5__GOUTA6; D_6__uncultured beta proteobacterium	1686
5d539c371f6c7f184525faa7dbd0080a	0.00126522	D_0__Bacteria; D_1__Planctomycetes; D_2__Planctomycetacia; D_3__Planctomycetales; D_4__uncultured; D_5__uncultured bacterium; D_6__uncultured bacterium	1687
5e76c09dc79638097f924b049cf1c5c1	0.00126521	D_0__Bacteria; D_1__Actinobacteria; D_2__Acidimicrobiia; D_3__IMCC26256	1688
6e0c7cbb93395bca9034a8737cbfd6f2	0.00126509	D_0__Bacteria; D_1__Proteobacteria; D_2__Deltaproteobacteria; D_3__Syntrophobacterales; D_4__Syntrophaceae; D_5__uncultured	1689
74d7f4c342dd064c837e5505a4912cac	0.00126169	D_0__Bacteria; D_1__Proteobacteria; D_2__Alphaproteobacteria; D_3__Sphingomonadales; D_4__Sphingomonadaceae; D_5__Rhizorhapis	1690
a569f2c3b21dc634335c0b6a2e0840f7	0.00126159	D_0__Bacteria; D_1__Proteobacteria; D_2__Gammaproteobacteria; D_3__Betaproteobacteriales; D_4__Sulfuricellaceae; D_5__Sulfuricella; D_6__uncultured bacterium	1691
8736c4e09cfdbb134b354d5c70605c16	0.00126094	D_0__Bacteria; D_1__Proteobacteria; D_2__Alphaproteobacteria; D_3__Acetobacterales; D_4__Acetobacteraceae; D_5__uncultured; D_6__uncultured bacterium	1692
f4a8aff56ada61ec5fcd8223b4bdc289	0.00125892	D_0__Bacteria; D_1__Actinobacteria; D_2__Thermoleophilia; D_3__Gaiellales	1693
2f7fb5e33ca9b9f13d172e94ca3ef1d0	0.00125865	D_0__Bacteria; D_1__Planctomycetes; D_2__OM190; D_3__uncultured bacterium; D_4__uncultured bacterium; D_5__uncultured bacterium; D_6__uncultured bacterium	1694
ca84b70fcb0524745d2fe1fb75e27559	0.00125646	D_0__Bacteria; D_1__Planctomycetes; D_2__Planctomycetacia; D_3__Planctomycetales; D_4__uncultured	1695
462ba34fb70bcaf21c13f072311ced43	0.00125589	D_0__Bacteria; D_1__Proteobacteria; D_2__Gammaproteobacteria; D_3__Betaproteobacteriales; D_4__Burkholderiaceae	1696
3d0f6eecb2f8a397611824cb3b07390f	0.00125394	D_0__Bacteria; D_1__Proteobacteria; D_2__Gammaproteobacteria; D_3__Betaproteobacteriales; D_4__Rhodocyclaceae; D_5__Sulfuritalea	1697
9e04003825b786bb57df86bd48e6b9f8	0.00125382	D_0__Bacteria; D_1__Verrucomicrobia; D_2__Verrucomicrobiae; D_3__Chthoniobacterales; D_4__Chthoniobacteraceae; D_5__Candidatus Udaeobacter	1698
574ed635ff11c6f472427e2feaab6eba	0.00125367	D_0__Bacteria; D_1__Planctomycetes; D_2__Phycisphaerae; D_3__Pla1 lineage; D_4__uncultured bacterium; D_5__uncultured bacterium; D_6__uncultured bacterium	1699
2063e590913061e4f958850661b90ecc	0.00125318	D_0__Bacteria; D_1__Gemmatimonadetes; D_2__Gemmatimonadetes; D_3__Gemmatimonadales; D_4__Gemmatimonadaceae; D_5__Gemmatimonas; D_6__uncultured bacterium	1700
a27a98006f70b41744e4b684d61afe6c	0.00125306	D_0__Bacteria; D_1__Bacteroidetes; D_2__Bacteroidia; D_3__Cytophagales; D_4__Cytophagaceae; D_5__Cytophaga; D_6__Hypsibius dujardini	1701
39161b73eba939a82a2ca4f2bc671e10	0.00124779	D_0__Bacteria; D_1__Proteobacteria; D_2__Deltaproteobacteria; D_3__SAR324 clade(Marine group B); D_4__uncultured bacterium; D_5__uncultured bacterium; D_6__uncultured bacterium	1702
434e5f24a7e411ba1479174b923b76aa	0.00124765	D_0__Bacteria; D_1__Proteobacteria; D_2__Gammaproteobacteria; D_3__KI89A clade	1703
e70cfc1046a203576d57dc508292081c	0.00124641	D_0__Bacteria; D_1__Proteobacteria; D_2__Gammaproteobacteria; D_3__Gammaproteobacteria Incertae Sedis; D_4__Unknown Family; D_5__Candidatus Berkiella; D_6__uncultured bacterium	1704
7b3bf59a5f52e3c6568a89ec8237dd9c	0.00124623	D_0__Bacteria; D_1__Verrucomicrobia; D_2__Verrucomicrobiae; D_3__Pedosphaerales; D_4__Pedosphaeraceae; D_5__uncultured soil bacterium; D_6__uncultured soil bacterium	1705
1bab738f4ebc87ab10b8c4406a17f2a3	0.00124581	D_0__Bacteria; D_1__Acidobacteria; D_2__Subgroup 6	1706
2d4953dc4688e1ebccb2c472daa51d82	0.00124573	D_0__Bacteria; D_1__Planctomycetes; D_2__Planctomycetacia; D_3__Gemmatales; D_4__Gemmataceae; D_5__uncultured; D_6__uncultured bacterium	1707
19a43dc87001240a41dd75ca4d4e5482	0.00124482	D_0__Bacteria; D_1__Proteobacteria; D_2__Alphaproteobacteria; D_3__Elsterales; D_4__uncultured; D_5__uncultured alpha proteobacterium; D_6__uncultured alpha proteobacterium	1708
a07d2742a8f13307ef45994d5c8a2e14	0.00124377	D_0__Bacteria; D_1__Proteobacteria; D_2__Alphaproteobacteria; D_3__Rhizobiales; D_4__Methyloligellaceae; D_5__uncultured; D_6__metagenome	1709
5239ab8258b785b50a74d4c5bf2cea97	0.00124115	D_0__Bacteria; D_1__Planctomycetes; D_2__Planctomycetacia; D_3__Planctomycetales; D_4__uncultured	1710
9ce1650826f6d0a90a3b90bb6b4dbacd	0.00124095	D_0__Bacteria; D_1__Acidobacteria; D_2__Blastocatellia (Subgroup 4); D_3__11-24; D_4__uncultured bacterium; D_5__uncultured bacterium; D_6__uncultured bacterium	1711
1ef5eb2d83101223b0fe581e5d40e84e	0.00124059	D_0__Bacteria; D_1__Bacteroidetes; D_2__Bacteroidia; D_3__Chitinophagales; D_4__Chitinophagaceae; D_5__uncultured; D_6__uncultured Bacteroidetes bacterium	1712
007978dab7aed7eb4d5ffff337638bd2	0.00123922	D_0__Bacteria; D_1__Nitrospinae; D_2__P9X2b3D02; D_3__uncultured prokaryote; D_4__uncultured prokaryote; D_5__uncultured prokaryote; D_6__uncultured prokaryote	1713
b2c223bbdd9616e489234bb14bd477bc	0.00123697	D_0__Bacteria; D_1__Planctomycetes; D_2__Planctomycetacia; D_3__Gemmatales; D_4__Gemmataceae; D_5__uncultured; D_6__uncultured bacterium	1714
bc32ecf944a531fdab94dba20234a49f	0.00123663	D_0__Bacteria; D_1__Planctomycetes; D_2__Phycisphaerae; D_3__Tepidisphaerales; D_4__WD2101 soil group; D_5__uncultured bacterium; D_6__uncultured bacterium	1715
b7210d2bf84501b2a1e826808465dfed	0.00123573	D_0__Bacteria; D_1__Proteobacteria; D_2__Gammaproteobacteria; D_3__WD260; D_4__uncultured bacterium; D_5__uncultured bacterium; D_6__uncultured bacterium	1716
e64a0148acdcc5d09cfb5d7f5825546f	0.00123399	D_0__Bacteria; D_1__Verrucomicrobia; D_2__Verrucomicrobiae; D_3__Chthoniobacterales; D_4__Chthoniobacteraceae; D_5__Candidatus Udaeobacter	1717
093dbcff1372d79fd828467dbbd5d9a7	0.00123177	D_0__Bacteria; D_1__Verrucomicrobia; D_2__Verrucomicrobiae; D_3__Pedosphaerales; D_4__Pedosphaeraceae; D_5__ADurb.Bin063-1	1718
9fd0d5657922f1f380500389a076fa50	0.00123135	D_0__Bacteria; D_1__Proteobacteria; D_2__Alphaproteobacteria; D_3__Elsterales; D_4__URHD0088; D_5__uncultured alpha proteobacterium; D_6__uncultured alpha proteobacterium	1719
56b1d4c94f619b2b021f36386a74c737	0.00122963	D_0__Bacteria; D_1__Acidobacteria; D_2__Acidobacteriia; D_3__Subgroup 2; D_4__uncultured Acidobacteria bacterium; D_5__uncultured Acidobacteria bacterium; D_6__uncultured Acidobacteria bacterium	1720
c97078423b141798c2fd8cd12a8018c6	0.0012291	D_0__Bacteria; D_1__Proteobacteria; D_2__Deltaproteobacteria; D_3__Myxococcales; D_4__Haliangiaceae; D_5__Haliangium	1721
13008289a5d56c52ed912b0686d450a7	0.00122839	D_0__Bacteria; D_1__Proteobacteria; D_2__Deltaproteobacteria; D_3__Myxococcales; D_4__Sandaracinaceae; D_5__uncultured	1722
1ff4cbc46b9f0f2543c6644344a4154d	0.00122445	D_0__Bacteria; D_1__Proteobacteria; D_2__Deltaproteobacteria; D_3__Bdellovibrionales; D_4__Bacteriovoracaceae	1723
9e68814ff5c7be0da458d282eb1bdb90	0.00122235	D_0__Bacteria; D_1__Planctomycetes; D_2__Planctomycetacia; D_3__Gemmatales; D_4__Gemmataceae; D_5__uncultured	1724
bf0f049bf345a62fbc9f5513d32d50bf	0.00122151	D_0__Bacteria; D_1__Verrucomicrobia; D_2__Verrucomicrobiae; D_3__Verrucomicrobiales; D_4__Verrucomicrobiaceae; D_5__Roseimicrobium; D_6__uncultured Verrucomicrobia bacterium	1725
e6fcd08782725a0157bbd7091d46a9b3	0.00122073	D_0__Bacteria; D_1__Proteobacteria; D_2__Gammaproteobacteria; D_3__Ga0077536; D_4__metagenome; D_5__metagenome; D_6__metagenome	1726
d0d0f9e69e65a458679410ba105af434	0.00121974	D_0__Bacteria; D_1__Acidobacteria; D_2__Acidobacteriia; D_3__Acidobacteriales; D_4__uncultured	1727
e068a5e631f9f3f4e75cb4e0c3777312	0.00121964	D_0__Bacteria; D_1__Verrucomicrobia; D_2__Verrucomicrobiae; D_3__Pedosphaerales; D_4__Pedosphaeraceae	1728
b47cccc769dfc2b8a01fafe9d7e1c489	0.00121945	D_0__Bacteria; D_1__Bacteroidetes; D_2__Bacteroidia; D_3__Chitinophagales; D_4__Chitinophagaceae; D_5__Dinghuibacter	1729
e8442aca46bc90006134cba8089ee20f	0.00121878	D_0__Bacteria; D_1__Planctomycetes; D_2__Planctomycetacia; D_3__Pirellulales; D_4__Pirellulaceae; D_5__Pirellula	1730
ceee02490f5d19e92601d01378460755	0.00121838	D_0__Bacteria; D_1__Acidobacteria; D_2__Acidobacteriia; D_3__Subgroup 2; D_4__uncultured Acidobacteria bacterium; D_5__uncultured Acidobacteria bacterium; D_6__uncultured Acidobacteria bacterium	1731
6c7e967886cb5343d1c2b7aa1262ac9e	0.00121739	D_0__Bacteria; D_1__Acidobacteria; D_2__Subgroup 6	1732
bb177a80bd693797db08a6b9d59eabf6	0.0012153	D_0__Bacteria; D_1__Proteobacteria; D_2__Gammaproteobacteria; D_3__Steroidobacterales; D_4__Steroidobacteraceae; D_5__uncultured; D_6__metagenome	1733
510bcfff52b9f0b7329a8f59db68dfda	0.00121349	D_0__Bacteria; D_1__Proteobacteria; D_2__Alphaproteobacteria; D_3__Rhizobiales; D_4__Xanthobacteraceae	1734
08e95f8aadda45f7fa04b997b0579b10	0.00121295	D_0__Bacteria; D_1__Proteobacteria; D_2__Alphaproteobacteria; D_3__Rhizobiales; D_4__A0839; D_5__uncultured bacterium; D_6__uncultured bacterium	1735
3f28b18b23303818cded4a1774853a4f	0.00121253	D_0__Bacteria; D_1__Proteobacteria; D_2__Deltaproteobacteria; D_3__RCP2-54	1736
97befe5c112117f5e4abb2dd9b3c44d3	0.0012122	D_0__Bacteria; D_1__GAL15; D_2__uncultured bacterium; D_3__uncultured bacterium; D_4__uncultured bacterium; D_5__uncultured bacterium; D_6__uncultured bacterium	1737
b2d5c81840363108d8c1ee54fe294e1b	0.00121074	D_0__Bacteria; D_1__Actinobacteria; D_2__Acidimicrobiia; D_3__Microtrichales; D_4__Microtrichaceae; D_5__uncultured; D_6__metagenome	1738
7eafb4e282c3c5d3db4e3f723d0537c2	0.00120748	D_0__Bacteria; D_1__Proteobacteria; D_2__Gammaproteobacteria; D_3__Legionellales; D_4__Legionellaceae; D_5__Legionella	1739
295d94fd5c278d3ac45c413c55d6b143	0.00120707	D_0__Bacteria; D_1__Planctomycetes; D_2__Planctomycetacia; D_3__Planctomycetales; D_4__Rubinisphaeraceae; D_5__SH-PL14; D_6__uncultured planctomycete	1740
6ca072aeb676074a4f3eeda5740f38be	0.00120606	D_0__Bacteria; D_1__Bacteroidetes; D_2__Bacteroidia; D_3__Chitinophagales; D_4__Chitinophagaceae; D_5__Ferruginibacter	1741
b05e5fdce9d1c40bb22414c1431ea80a	0.00120468	D_0__Bacteria; D_1__Proteobacteria; D_2__Alphaproteobacteria; D_3__Rhizobiales; D_4__Hyphomicrobiaceae; D_5__Hyphomicrobium; D_6__metagenome	1742
904e83305aae46814e76f7526b934d3d	0.00120451	D_0__Bacteria; D_1__Acidobacteria; D_2__Subgroup 5; D_3__metagenome; D_4__metagenome; D_5__metagenome; D_6__metagenome	1743
9daafa0683d7e026cf36a9a0ee7b4243	0.0012045	D_0__Archaea; D_1__Thaumarchaeota; D_2__Nitrososphaeria; D_3__Nitrosotaleales; D_4__Nitrosotaleaceae	1744
8b9d20a08b0f900aa7d18df01699c8b1	0.00120418	D_0__Bacteria; D_1__Bacteroidetes; D_2__Bacteroidia; D_3__Cytophagales; D_4__Microscillaceae; D_5__uncultured; D_6__uncultured bacterium	1745
1a27dee5fc97de70a4fdebab00ee5d7d	0.00120396	D_0__Bacteria; D_1__Verrucomicrobia; D_2__Verrucomicrobiae; D_3__Chthoniobacterales; D_4__Chthoniobacteraceae; D_5__Chthoniobacter; D_6__Verrucomicrobia bacterium SCGC AG-212-E04	1746
15013e76cab8983167cea844a3cd9c81	0.00120387	D_0__Bacteria; D_1__Planctomycetes; D_2__Planctomycetacia; D_3__Gemmatales; D_4__Gemmataceae; D_5__uncultured	1747
684ee4a502bc85379819053154553f87	0.00120281	D_0__Bacteria; D_1__Planctomycetes; D_2__Planctomycetacia; D_3__Pirellulales; D_4__Pirellulaceae; D_5__uncultured; D_6__uncultured bacterium	1748
35d467c93a4662e82c7adaaab7a5790f	0.00120245	D_0__Bacteria; D_1__Actinobacteria; D_2__Thermoleophilia; D_3__Gaiellales; D_4__uncultured; D_5__metagenome; D_6__metagenome	1749
3c3a90ef330b9a182a0692f25dfdf024	0.00120217	D_0__Bacteria; D_1__Proteobacteria; D_2__Deltaproteobacteria; D_3__Myxococcales; D_4__Sandaracinaceae; D_5__uncultured	1750
7c19b00951c49ba0dc9550240c35ffc3	0.00120079	D_0__Bacteria; D_1__Proteobacteria; D_2__Gammaproteobacteria; D_3__Betaproteobacteriales; D_4__Rhodocyclaceae	1751
b2c31ad24456306ac0edc08c1e0db90a	0.00119867	D_0__Bacteria; D_1__Proteobacteria; D_2__Deltaproteobacteria; D_3__Myxococcales; D_4__Archangiaceae; D_5__Anaeromyxobacter; D_6__uncultured bacterium	1752
88ce0bcae9bb3db826e78a85d7d0cefa	0.00119786	D_0__Bacteria; D_1__Proteobacteria; D_2__Gammaproteobacteria; D_3__Gammaproteobacteria Incertae Sedis; D_4__Unknown Family; D_5__Acidibacter	1753
9cae9a038aee83c2eb2f7c7ea4dd41e7	0.00119705	D_0__Bacteria; D_1__Proteobacteria; D_2__Gammaproteobacteria; D_3__Betaproteobacteriales; D_4__Burkholderiaceae	1754
9d848bb23e019470e759667c1ef89b54	0.00119617	D_0__Bacteria; D_1__Planctomycetes; D_2__Planctomycetacia; D_3__Planctomycetales; D_4__Rubinisphaeraceae; D_5__uncultured; D_6__metagenome	1755
f654253ee599e08cd2880686fb850993	0.00119597	D_0__Bacteria; D_1__Chloroflexi; D_2__Ktedonobacteria; D_3__Ktedonobacterales; D_4__Ktedonobacteraceae; D_5__HSB OF53-F07	1756
31ee5dd79477b003bae8647a867e562d	0.00119533	D_0__Bacteria; D_1__Planctomycetes; D_2__Planctomycetacia; D_3__Isosphaerales; D_4__Isosphaeraceae; D_5__Aquisphaera; D_6__uncultured bacterium	1757
761ead633066299a844718a936a73d40	0.0011941	D_0__Bacteria; D_1__Proteobacteria; D_2__Deltaproteobacteria; D_3__Desulfobacterales; D_4__Desulfobulbaceae; D_5__Desulfobulbus	1758
47f654f5f90a3a49c7079f38402eda1a	0.00119257	D_0__Bacteria; D_1__Rokubacteria; D_2__NC10; D_3__Rokubacteriales; D_4__uncultured bacterium; D_5__uncultured bacterium; D_6__uncultured bacterium	1759
0d572f6b5a1d6ee45e1167d6857c3b48	0.00119157	D_0__Bacteria; D_1__Verrucomicrobia; D_2__Verrucomicrobiae; D_3__Chthoniobacterales; D_4__Chthoniobacteraceae; D_5__Candidatus Udaeobacter	1760
e12595cef5e7b59de9ca68e6fdc52e68	0.00119157	D_0__Bacteria; D_1__Actinobacteria; D_2__MB-A2-108	1761
aa3fc89e605de7071791b46577ecf5b2	0.00119082	D_0__Bacteria; D_1__Proteobacteria; D_2__Gammaproteobacteria; D_3__Betaproteobacteriales; D_4__Rhodocyclaceae; D_5__Azospira; D_6__uncultured Rhodocyclaceae bacterium	1762
b899be5a0112fa5d46fea0ba45e66145	0.00119041	D_0__Bacteria; D_1__Bacteroidetes; D_2__Bacteroidia; D_3__Sphingobacteriales; D_4__KD3-93	1763
bdae413c316f5dfb528ae302df4cecec	0.00119001	D_0__Bacteria; D_1__Bacteroidetes; D_2__Ignavibacteria; D_3__OPB56; D_4__uncultured sludge bacterium A12b; D_5__uncultured sludge bacterium A12b; D_6__uncultured sludge bacterium A12b	1764
55e5c0edb10b84c0f523c5cd005be494	0.00118977	D_0__Bacteria; D_1__Proteobacteria; D_2__Alphaproteobacteria; D_3__Reyranellales; D_4__Reyranellaceae; D_5__Reyranella; D_6__metagenome	1765
cd655b060ddee4a73b22a91d34abfa95	0.00118968	D_0__Bacteria; D_1__Verrucomicrobia; D_2__Verrucomicrobiae; D_3__Opitutales; D_4__Opitutaceae; D_5__Lacunisphaera	1766
c086786712c95a80a05df75a3da53afd	0.00118872	D_0__Bacteria; D_1__Planctomycetes; D_2__vadinHA49; D_3__uncultured Planctomycetales bacterium; D_4__uncultured Planctomycetales bacterium; D_5__uncultured Planctomycetales bacterium; D_6__uncultured Planctomycetales bacterium	1767
ea0c814ca3e2fdff247b75055e04e9e5	0.00118757	D_0__Bacteria; D_1__Planctomycetes; D_2__Phycisphaerae; D_3__Phycisphaerales; D_4__Phycisphaeraceae; D_5__SM1A02; D_6__uncultured bacterium	1768
e4397448892410b2b9ae946f8d6015cc	0.00118656	D_0__Bacteria; D_1__Verrucomicrobia; D_2__Verrucomicrobiae; D_3__Chthoniobacterales; D_4__Chthoniobacteraceae; D_5__Candidatus Udaeobacter; D_6__uncultured bacterium	1769
200e6dda59e9d3177f84589425772564	0.00118594	D_0__Bacteria; D_1__Verrucomicrobia; D_2__Verrucomicrobiae; D_3__Pedosphaerales; D_4__Pedosphaeraceae; D_5__Pedosphaera; D_6__uncultured bacterium	1770
6d871596643e4eee74964353ff4ae87e	0.00118423	D_0__Bacteria; D_1__Gemmatimonadetes; D_2__Gemmatimonadetes; D_3__Gemmatimonadales; D_4__Gemmatimonadaceae; D_5__uncultured; D_6__uncultured bacterium	1771
5f63d04f0aee24a3b4c1351f65b67962	0.00118415	D_0__Bacteria; D_1__Spirochaetes; D_2__Leptospirae; D_3__Leptospirales; D_4__Leptospiraceae; D_5__Turneriella; D_6__metagenome	1772
310bcaf7039520ef3c43995c50302387	0.00118261	D_0__Bacteria; D_1__Acidobacteria; D_2__Acidobacteriia; D_3__Acidobacteriales; D_4__uncultured; D_5__uncultured Acidobacteriaceae bacterium; D_6__uncultured Acidobacteriaceae bacterium	1773
edc5f86752a21152d99210010da34c8c	0.00118247	D_0__Bacteria; D_1__Actinobacteria; D_2__Acidimicrobiia; D_3__Microtrichales; D_4__Ilumatobacteraceae	1774
ead33fa11ea5816bd3e49d2b3df011cc	0.00118214	D_0__Bacteria; D_1__Planctomycetes; D_2__Planctomycetacia; D_3__Gemmatales; D_4__Gemmataceae	1775
f92cd5bf2b52f4eb499496da543794fd	0.00118175	D_0__Bacteria; D_1__Verrucomicrobia; D_2__Verrucomicrobiae; D_3__Chthoniobacterales; D_4__Chthoniobacteraceae; D_5__Chthoniobacter; D_6__uncultured bacterium	1776
e4cb2b298ea33bce2142f482ae9fce69	0.00118146	D_0__Bacteria; D_1__Acidobacteria; D_2__Subgroup 6; D_3__metagenome; D_4__metagenome; D_5__metagenome; D_6__metagenome	1777
2629ac2b78514355aa0f84f2744fb028	0.00118078	D_0__Bacteria; D_1__Cyanobacteria; D_2__Oxyphotobacteria; D_3__Pseudanabaenales; D_4__Pseudanabaenaceae; D_5__Pseudanabaena PCC-7429; D_6__uncultured bacterium	1778
2d7bdc2830325e2d339f74a6c0f58d4d	0.00118025	D_0__Bacteria; D_1__Nitrospirae; D_2__4-29-1; D_3__uncultured bacterium; D_4__uncultured bacterium; D_5__uncultured bacterium; D_6__uncultured bacterium	1779
27af011f1ebcc0867bb168193e6a9d27	0.00117897	D_0__Bacteria; D_1__Proteobacteria; D_2__Gammaproteobacteria; D_3__Betaproteobacteriales; D_4__Burkholderiaceae	1780
c3165804e358744dde023c78caffcfaa	0.00117759	D_0__Bacteria; D_1__Actinobacteria; D_2__Acidimicrobiia; D_3__IMCC26256	1781
7ca4a4830ea15cf683334de8acb1d502	0.00117688	D_0__Bacteria; D_1__Planctomycetes; D_2__Planctomycetacia; D_3__Gemmatales; D_4__Gemmataceae	1782
1d6d89e5ae84cb6c7ff966f311159bf7	0.00117681	D_0__Bacteria; D_1__Acidobacteria; D_2__Blastocatellia (Subgroup 4); D_3__Pyrinomonadales; D_4__Pyrinomonadaceae; D_5__RB41	1783
858603b5b6c7332924623a52faa10212	0.00117657	D_0__Bacteria; D_1__Firmicutes; D_2__Clostridia; D_3__Clostridiales; D_4__Clostridiaceae 1; D_5__Clostridium sensu stricto 1	1784
1f8d875146897fdad4face9b82c5b15a	0.00117566	D_0__Bacteria; D_1__Bacteroidetes; D_2__Bacteroidia; D_3__Chitinophagales; D_4__Chitinophagaceae; D_5__Terrimonas; D_6__uncultured bacterium	1785
80f6c62af8a91fce6b60c53a999bdd7d	0.00117401	D_0__Bacteria; D_1__Proteobacteria; D_2__Alphaproteobacteria; D_3__Sphingomonadales; D_4__Sphingomonadaceae; D_5__uncultured	1786
26512941892a86334351b3a31bc969ac	0.00117097	D_0__Bacteria; D_1__Proteobacteria; D_2__Deltaproteobacteria; D_3__Myxococcales; D_4__Haliangiaceae; D_5__Haliangium; D_6__uncultured Nannocystineae bacterium	1787
04ecfad5772d2e09a84a0f5ef460536c	0.00116954	D_0__Bacteria; D_1__Proteobacteria; D_2__Alphaproteobacteria; D_3__Rhizobiales; D_4__Beijerinckiaceae; D_5__Methylobacterium	1788
a09d1e53d563c36b4c9ce5745304310e	0.00116841	D_0__Bacteria; D_1__Proteobacteria; D_2__Alphaproteobacteria; D_3__Sphingomonadales; D_4__Sphingomonadaceae; D_5__Novosphingobium	1789
775e86737817ff2dd9247a409c01765a	0.00116648	D_0__Bacteria; D_1__Bacteroidetes; D_2__Bacteroidia; D_3__Sphingobacteriales; D_4__env.OPS 17	1790
e8108b9cd74b04e74d722dc84be8d2eb	0.0011661	D_0__Bacteria; D_1__Chloroflexi; D_2__Anaerolineae; D_3__RBG-13-54-9; D_4__metagenome; D_5__metagenome; D_6__metagenome	1791
aed191bac0b1c3264208a084af848bed	0.00116399	D_0__Bacteria; D_1__Proteobacteria; D_2__Gammaproteobacteria; D_3__Betaproteobacteriales; D_4__Burkholderiaceae	1792
253db2de3edd111f245b29cb5b419766	0.00116365	D_0__Bacteria; D_1__Actinobacteria; D_2__Acidimicrobiia; D_3__uncultured; D_4__uncultured bacterium; D_5__uncultured bacterium; D_6__uncultured bacterium	1793
64ad5e89ce5744e18e25f67654b8112a	0.00116241	D_0__Bacteria; D_1__Proteobacteria; D_2__Alphaproteobacteria; D_3__Rhizobiales; D_4__Xanthobacteraceae; D_5__uncultured	1794
ff806432c05e7b25044fa2d63613f373	0.00116176	D_0__Bacteria; D_1__Planctomycetes; D_2__Planctomycetacia; D_3__Gemmatales; D_4__Gemmataceae; D_5__uncultured; D_6__uncultured bacterium	1795
70b5966090059b455d6ccc93178eb104	0.00115902	D_0__Bacteria; D_1__Proteobacteria; D_2__Gammaproteobacteria; D_3__Betaproteobacteriales; D_4__Nitrosomonadaceae; D_5__IS-44	1796
e3c3ef00d371e721a6b801b73f9ecb8c	0.00115858	D_0__Bacteria; D_1__Planctomycetes; D_2__Planctomycetacia; D_3__Gemmatales; D_4__Gemmataceae; D_5__uncultured; D_6__uncultured bacterium	1797
d4059146cb12c0445a2c9f64fd138a79	0.00115829	D_0__Bacteria; D_1__Verrucomicrobia; D_2__Verrucomicrobiae; D_3__Pedosphaerales; D_4__Pedosphaeraceae	1798
048248139938aad54c73f98a6bd6777a	0.00115827	D_0__Bacteria; D_1__Actinobacteria; D_2__Acidimicrobiia; D_3__Microtrichales; D_4__Iamiaceae; D_5__Iamia	1799
120a27d0a24d5ea961b38bd900bd95f6	0.00115587	D_0__Bacteria; D_1__Chloroflexi; D_2__Anaerolineae; D_3__SBR1031; D_4__uncultured bacterium; D_5__uncultured bacterium; D_6__uncultured bacterium	1800
1fb324b4320e5bdc581aed5e0e2d786d	0.00115551	D_0__Bacteria; D_1__Proteobacteria; D_2__Alphaproteobacteria; D_3__Rhizobiales; D_4__Beijerinckiaceae; D_5__Roseiarcus; D_6__uncultured bacterium	1801
69023e9c72ccf5e979a500bf1c235026	0.00115469	D_0__Bacteria; D_1__Verrucomicrobia; D_2__Verrucomicrobiae; D_3__Chthoniobacterales; D_4__Chthoniobacteraceae; D_5__Candidatus Udaeobacter	1802
6d499832735c90f679b055f545829977	0.00115451	D_0__Bacteria; D_1__Actinobacteria; D_2__Acidimicrobiia; D_3__IMCC26256	1803
b745f1555e3f0f7e13e92185285b3c8e	0.00115406	D_0__Bacteria; D_1__Verrucomicrobia; D_2__Verrucomicrobiae; D_3__Chthoniobacterales; D_4__Chthoniobacteraceae; D_5__Chthoniobacter	1804
56785c5cfbd101a4fa522dbc49dd72f0	0.00115307	D_0__Bacteria; D_1__Planctomycetes; D_2__Planctomycetacia; D_3__Gemmatales; D_4__Gemmataceae; D_5__Gemmata; D_6__uncultured bacterium	1805
7317f57049aa8d4251121de722ca9d56	0.0011529	D_0__Bacteria; D_1__Actinobacteria; D_2__Actinobacteria; D_3__Frankiales; D_4__Acidothermaceae; D_5__Acidothermus; D_6__uncultured soil bacterium	1806
bc22f47f5ba7ab34ab903fb8f64fefe5	0.00115231	D_0__Bacteria; D_1__Planctomycetes; D_2__Phycisphaerae; D_3__Tepidisphaerales; D_4__WD2101 soil group; D_5__uncultured bacterium; D_6__uncultured bacterium	1807
df5e86acd9c690a8cecde8ebf6b8d790	0.00115005	D_0__Bacteria; D_1__Bacteroidetes; D_2__Bacteroidia; D_3__Sphingobacteriales; D_4__Lentimicrobiaceae; D_5__uncultured Bacteroidetes bacterium; D_6__uncultured Bacteroidetes bacterium	1808
b6111d2e54e6ab148491f7a7d87da4e9	0.00114996	D_0__Bacteria; D_1__Planctomycetes; D_2__Planctomycetacia; D_3__Gemmatales; D_4__Gemmataceae; D_5__uncultured; D_6__uncultured bacterium	1809
5510df372a106821a5bd7ded13ae7673	0.00114795	D_0__Bacteria; D_1__Acidobacteria; D_2__Subgroup 17; D_3__metagenome; D_4__metagenome; D_5__metagenome; D_6__metagenome	1810
a8a6fb0abb81a22dd4575d190fa5b5c9	0.00114403	D_0__Bacteria; D_1__Firmicutes; D_2__Bacilli; D_3__Bacillales; D_4__Bacillaceae; D_5__Bacillus	1811
5941ea92d0518fc7f36d1994a75ca252	0.00114227	D_0__Bacteria; D_1__Proteobacteria; D_2__Gammaproteobacteria; D_3__Betaproteobacteriales; D_4__Methylophilaceae; D_5__MM1; D_6__uncultured bacterium	1812
c8b8a7804fac00b2a14db57ef09828e5	0.00114191	D_0__Bacteria; D_1__Verrucomicrobia; D_2__Verrucomicrobiae; D_3__Pedosphaerales; D_4__Pedosphaeraceae; D_5__uncultured bacterium; D_6__uncultured bacterium	1813
b02f21666dab47e7c78b00ce2b1c267f	0.00114042	D_0__Bacteria; D_1__Chloroflexi; D_2__Ktedonobacteria; D_3__Ktedonobacterales; D_4__Ktedonobacteraceae; D_5__HSB OF53-F07	1814
bff4fe3ee086f8eb1ffd76382584e909	0.00114029	D_0__Bacteria; D_1__Proteobacteria; D_2__Deltaproteobacteria; D_3__Myxococcales; D_4__Polyangiaceae	1815
8ceae3cdb53cfe1aa09cf2fb06b099dc	0.00114023	D_0__Bacteria; D_1__Planctomycetes; D_2__Planctomycetacia; D_3__Gemmatales; D_4__Gemmataceae; D_5__uncultured; D_6__metagenome	1816
4b5648c8630f90b170d9e716829ec119	0.00113941	D_0__Bacteria; D_1__Actinobacteria; D_2__Thermoleophilia; D_3__Solirubrobacterales; D_4__67-14; D_5__metagenome; D_6__metagenome	1817
dc9e65d1de7e9696f3b96db26146af12	0.00113924	D_0__Bacteria; D_1__Nitrospirae; D_2__4-29-1; D_3__uncultured bacterium; D_4__uncultured bacterium; D_5__uncultured bacterium; D_6__uncultured bacterium	1818
b42f9b16bd113bf59ee341eebd6dcdae	0.00113639	D_0__Bacteria; D_1__Acidobacteria; D_2__Acidobacteriia; D_3__Solibacterales; D_4__Solibacteraceae (Subgroup 3); D_5__Candidatus Solibacter; D_6__uncultured bacterium	1819
1e2d13133a48220997e64509a008785a	0.00113574	D_0__Bacteria; D_1__Proteobacteria; D_2__Alphaproteobacteria; D_3__Rhizobiales; D_4__Rhizobiales Incertae Sedis; D_5__uncultured; D_6__uncultured alpha proteobacterium	1820
a9c774709a6298f3c638fc6f805346e7	0.0011353	D_0__Bacteria; D_1__Acidobacteria; D_2__Acidobacteriia; D_3__Solibacterales; D_4__Solibacteraceae (Subgroup 3); D_5__Elev-16S-1166	1821
9b14350aeb12f2fb6c790dfe9c311c9f	0.00113345	D_0__Bacteria; D_1__Acidobacteria; D_2__Subgroup 6	1822
d09d341baf729216ca94903f12fbe3b5	0.00113315	D_0__Bacteria; D_1__Spirochaetes; D_2__Spirochaetia; D_3__Spirochaetales; D_4__Spirochaetaceae; D_5__Spirochaeta 2; D_6__Spirochaeta sp.	1823
d619ecfb9a3c486817c9d2ad54708066	0.00113137	D_0__Bacteria; D_1__Actinobacteria; D_2__Acidimicrobiia; D_3__IMCC26256	1824
d6dd5e4a9504339f81d7f7936f3a2577	0.00112713	D_0__Bacteria; D_1__Proteobacteria; D_2__Deltaproteobacteria; D_3__Desulfuromonadales; D_4__Geobacteraceae; D_5__Geobacter	1825
4926981a5be036e17af623addaff3e24	0.00112674	D_0__Bacteria; D_1__Proteobacteria; D_2__Deltaproteobacteria; D_3__Desulfuromonadales; D_4__Geobacteraceae; D_5__Geobacter	1826
ecf4c17131298acb2b83fd326fb2c7d9	0.00112492	D_0__Bacteria; D_1__Planctomycetes; D_2__Planctomycetacia; D_3__Pirellulales; D_4__Pirellulaceae; D_5__uncultured	1827
0dc04ee5be473d7826ba89141af0f1ad	0.00112478	D_0__Bacteria; D_1__Proteobacteria; D_2__Gammaproteobacteria; D_3__Betaproteobacteriales	1828
c2f718db1d70a0792da5607a7a7b34a3	0.001124	D_0__Bacteria; D_1__Planctomycetes; D_2__Planctomycetacia; D_3__Gemmatales; D_4__Gemmataceae; D_5__Fimbriiglobus; D_6__metagenome	1829
e9661a0de043da7474f7d558b63d8bc6	0.00112255	D_0__Bacteria; D_1__Proteobacteria; D_2__Alphaproteobacteria; D_3__Caulobacterales; D_4__Caulobacteraceae; D_5__uncultured; D_6__uncultured alpha proteobacterium	1830
e1540b7b4599367c14c16fdbca34643d	0.00112118	D_0__Bacteria; D_1__Planctomycetes; D_2__Planctomycetacia; D_3__Gemmatales; D_4__Gemmataceae; D_5__uncultured; D_6__uncultured bacterium	1831
7484f4cad2f636e28df580e98ca7e5c4	0.00111983	D_0__Bacteria; D_1__Chloroflexi; D_2__Anaerolineae; D_3__SBR1031	1832
23aa4f4eda42fc0ca39787a098a71aae	0.00111972	D_0__Bacteria; D_1__Bacteroidetes; D_2__Bacteroidia; D_3__Sphingobacteriales; D_4__env.OPS 17; D_5__uncultured bacterium; D_6__uncultured bacterium	1833
212e611a2003d3aa910bc6bbfc3e276d	0.00111921	D_0__Bacteria; D_1__Planctomycetes; D_2__Planctomycetacia; D_3__Gemmatales; D_4__Gemmataceae; D_5__uncultured; D_6__uncultured bacterium	1834
271f64826d2d268977c89d4cda87c88e	0.00111874	D_0__Bacteria; D_1__Actinobacteria; D_2__Acidimicrobiia; D_3__IMCC26256	1835
f0aac5c795cb0e159de6d3afbe39544b	0.00111838	D_0__Bacteria; D_1__Gemmatimonadetes; D_2__Gemmatimonadetes; D_3__Gemmatimonadales; D_4__Gemmatimonadaceae; D_5__uncultured; D_6__uncultured bacterium	1836
7e9cd33d3ea1186f75083339a3f22a3e	0.00111651	D_0__Bacteria; D_1__Proteobacteria; D_2__Gammaproteobacteria; D_3__Cellvibrionales; D_4__Cellvibrionaceae; D_5__Cellvibrio	1837
1dc3a7cd36625f81a603740de6b3160b	0.00111511	D_0__Bacteria; D_1__Proteobacteria; D_2__Alphaproteobacteria; D_3__Rhizobiales; D_4__Rhizobiaceae; D_5__Mesorhizobium	1838
62f7ecf7d05f92813a3f21b862040dda	0.00111345	D_0__Bacteria; D_1__Verrucomicrobia; D_2__Verrucomicrobiae; D_3__Verrucomicrobiales; D_4__Verrucomicrobiaceae; D_5__Verrucomicrobium	1839
43c951b8ebd7cc900898c8fa6445dee3	0.00111282	D_0__Bacteria; D_1__Proteobacteria; D_2__Deltaproteobacteria; D_3__Myxococcales; D_4__Polyangiaceae; D_5__Pajaroellobacter	1840
2d417e76257724f7f17028b53d44ae32	0.00111202	D_0__Bacteria; D_1__Bacteroidetes; D_2__Bacteroidia; D_3__Sphingobacteriales; D_4__NS11-12 marine group; D_5__uncultured bacterium; D_6__uncultured bacterium	1841
daa1104ebf9cf338cec85f6de68805f0	0.00111159	D_0__Bacteria; D_1__Planctomycetes; D_2__Planctomycetacia; D_3__Pirellulales; D_4__Pirellulaceae; D_5__uncultured	1842
f8daf1de103cc7a544885bf81a623174	0.00110988	D_0__Bacteria; D_1__Acidobacteria; D_2__Acidobacteriia; D_3__Subgroup 2	1843
0a4893b9a6062b1e61e27c920e0e38ca	0.00110763	D_0__Bacteria; D_1__Proteobacteria; D_2__Gammaproteobacteria; D_3__Betaproteobacteriales; D_4__Burkholderiaceae	1844
665eb4845976f3eca53f97f29c4cf09f	0.00110508	D_0__Bacteria; D_1__Proteobacteria; D_2__Alphaproteobacteria; D_3__Elsterales; D_4__uncultured	1845
4542e210503a0deaa85d8f51bd802105	0.00110417	D_0__Bacteria; D_1__Acidobacteria; D_2__Subgroup 5; D_3__uncultured Acidobacteria bacterium; D_4__uncultured Acidobacteria bacterium; D_5__uncultured Acidobacteria bacterium; D_6__uncultured Acidobacteria bacterium	1846
93993d8ae6a861b9761d5657f3046a60	0.0011038	D_0__Bacteria; D_1__Actinobacteria; D_2__Coriobacteriia; D_3__OPB41; D_4__uncultured Coriobacteriaceae bacterium; D_5__uncultured Coriobacteriaceae bacterium; D_6__uncultured Coriobacteriaceae bacterium	1847
dbd500ec9c52f7173d2f8b962c889f0a	0.00110319	D_0__Bacteria; D_1__Actinobacteria; D_2__Acidimicrobiia; D_3__Microtrichales; D_4__Microtrichaceae; D_5__uncultured; D_6__metagenome	1848
b0de71804bebc6b35f230731dbb2be00	0.00110304	D_0__Bacteria; D_1__Proteobacteria; D_2__Gammaproteobacteria; D_3__Betaproteobacteriales; D_4__Gallionellaceae	1849
29abf79937c29f1d4d7d5739225d3b22	0.0011021	D_0__Bacteria; D_1__Proteobacteria; D_2__Deltaproteobacteria; D_3__RCP2-54; D_4__uncultured bacterium; D_5__uncultured bacterium; D_6__uncultured bacterium	1850
b39be459cc96689db8cd6b00a0d86e8e	0.00110102	D_0__Bacteria; D_1__Proteobacteria; D_2__Gammaproteobacteria; D_3__Betaproteobacteriales; D_4__Gallionellaceae; D_5__Sideroxydans	1851
31194007f7eba075933755e94693b6de	0.00109993	D_0__Bacteria; D_1__Planctomycetes; D_2__Planctomycetacia; D_3__Planctomycetales; D_4__uncultured; D_5__uncultured bacterium; D_6__uncultured bacterium	1852
2dcef2e3399d94ba6ac2a0f2f9f31c4c	0.00109943	D_0__Bacteria; D_1__Bacteroidetes; D_2__Bacteroidia; D_3__Chitinophagales; D_4__Chitinophagaceae; D_5__uncultured; D_6__uncultured Chitinophagaceae bacterium	1853
5db4826edbaaabb8fa5da56f869dc3d7	0.00109614	D_0__Bacteria; D_1__Spirochaetes; D_2__Spirochaetia; D_3__Brevinematales; D_4__Brevinemataceae; D_5__Brevinema; D_6__uncultured bacterium	1854
64afa46994adcbc4ae47a619b3b4b415	0.00109587	D_0__Bacteria; D_1__Proteobacteria; D_2__Gammaproteobacteria; D_3__Betaproteobacteriales; D_4__Nitrosomonadaceae; D_5__GOUTA6	1855
4eeb7a3d8156eb6c31da3540cd24eb56	0.00109501	D_0__Bacteria; D_1__Planctomycetes; D_2__Phycisphaerae; D_3__Phycisphaerales; D_4__Phycisphaeraceae; D_5__CL500-3; D_6__uncultured bacterium	1856
e8b7753cd2bd8b660408492404ee2eda	0.00109456	D_0__Bacteria; D_1__Acidobacteria; D_2__Acidobacteriia; D_3__Subgroup 2	1857
0f0e0bf1d023deca6278bafadfcb537c	0.00109449	D_0__Bacteria; D_1__Actinobacteria; D_2__Thermoleophilia; D_3__Gaiellales; D_4__Gaiellaceae; D_5__Gaiella	1858
d6efd2da2728fd74ded268122ee05036	0.00109249	D_0__Bacteria; D_1__Proteobacteria; D_2__Alphaproteobacteria; D_3__Sphingomonadales; D_4__Sphingomonadaceae; D_5__Sphingomonas	1859
41ca44af58936b94226a6eacd3b61523	0.00109179	D_0__Bacteria; D_1__Acidobacteria; D_2__Acidobacteriia; D_3__Subgroup 2; D_4__uncultured forest soil bacterium; D_5__uncultured forest soil bacterium; D_6__uncultured forest soil bacterium	1860
28e3b4b8623e441724db780722594a26	0.00109082	D_0__Bacteria; D_1__Acidobacteria; D_2__Acidobacteriia; D_3__Subgroup 2; D_4__uncultured Acidobacteria bacterium; D_5__uncultured Acidobacteria bacterium; D_6__uncultured Acidobacteria bacterium	1861
343fe666a47c449c8a213389007e4ffa	0.00109047	D_0__Bacteria; D_1__Proteobacteria; D_2__Gammaproteobacteria; D_3__Betaproteobacteriales; D_4__Hydrogenophilaceae; D_5__uncultured; D_6__uncultured bacterium	1862
bccc6f3bcf64b40460aece614a158540	0.00108969	D_0__Bacteria; D_1__Planctomycetes; D_2__Planctomycetacia; D_3__Gemmatales; D_4__Gemmataceae; D_5__uncultured; D_6__uncultured planctomycete	1863
c24c000a065f2f84faf64cdb7c6fa7ab	0.00108965	D_0__Bacteria; D_1__Acidobacteria; D_2__Acidobacteriia; D_3__Subgroup 2	1864
bb5fc92e3f601052c6d6816da74f8190	0.00108898	D_0__Bacteria; D_1__Acidobacteria; D_2__Acidobacteriia; D_3__Solibacterales; D_4__Solibacteraceae (Subgroup 3); D_5__Candidatus Solibacter	1865
7e87b543e9ff658c76f3043674416740	0.00108748	D_0__Bacteria; D_1__Planctomycetes; D_2__Planctomycetacia; D_3__Planctomycetales; D_4__uncultured; D_5__uncultured bacterium; D_6__uncultured bacterium	1866
f226090f54fbf7333963676e13538dfb	0.00108703	D_0__Bacteria; D_1__Planctomycetes; D_2__OM190; D_3__uncultured bacterium; D_4__uncultured bacterium; D_5__uncultured bacterium; D_6__uncultured bacterium	1867
1417af298ed301578651745203f2cbfb	0.00108675	D_0__Bacteria; D_1__Proteobacteria; D_2__Alphaproteobacteria; D_3__Rhizobiales; D_4__Rhizobiales Incertae Sedis; D_5__uncultured; D_6__uncultured bacterium	1868
9dcc5f01b6693e2f5cd147e0427e7beb	0.00108652	D_0__Bacteria; D_1__Proteobacteria; D_2__Gammaproteobacteria; D_3__Betaproteobacteriales; D_4__Burkholderiaceae	1869
0fa23691885c4ea580b44b5081a30ae2	0.00108591	D_0__Bacteria; D_1__Planctomycetes; D_2__Planctomycetacia; D_3__Gemmatales; D_4__Gemmataceae; D_5__uncultured; D_6__uncultured bacterium	1870
2de084ef707e3b45349e39c8d4f36454	0.00108584	D_0__Bacteria; D_1__Proteobacteria; D_2__Alphaproteobacteria; D_3__Rhizobiales; D_4__Hyphomicrobiaceae; D_5__Hyphomicrobium; D_6__uncultured Hyphomicrobiaceae bacterium	1871
7daec6fd79f921dbf098a7a59abdcb32	0.00108313	D_0__Bacteria; D_1__Verrucomicrobia; D_2__Verrucomicrobiae; D_3__Pedosphaerales; D_4__Pedosphaeraceae	1872
eff0e1ae94b7b740a6870b6f62b9d378	0.0010817	D_0__Bacteria; D_1__Actinobacteria; D_2__Acidimicrobiia; D_3__IMCC26256	1873
e9c6b8ad1c38908bd73bbe6a4cfd703c	0.00108164	D_0__Bacteria; D_1__Chloroflexi; D_2__KD4-96	1874
b45b8d792c5faf214455aa3f1cdf2102	0.00108091	D_0__Bacteria; D_1__Acidobacteria; D_2__Holophagae; D_3__Holophagales; D_4__Holophagaceae	1875
f6984fbefa9f722d3837562449eff203	0.00107959	D_0__Bacteria	1876
16e016878f16ad6e8c2e2d0f19aaca93	0.00107889	D_0__Bacteria; D_1__Actinobacteria; D_2__MB-A2-108; D_3__uncultured Streptomyces sp.; D_4__uncultured Streptomyces sp.; D_5__uncultured Streptomyces sp.; D_6__uncultured Streptomyces sp.	1877
e9007b7d48d70c58c4ec664f8fea706d	0.00107881	D_0__Bacteria; D_1__Verrucomicrobia; D_2__Verrucomicrobiae; D_3__Chthoniobacterales; D_4__Terrimicrobiaceae; D_5__FukuN18 freshwater group; D_6__uncultured bacterium	1878
fd72f41f8e889e692a1829e2860304ba	0.00107847	D_0__Bacteria; D_1__Verrucomicrobia; D_2__Verrucomicrobiae; D_3__Chthoniobacterales; D_4__Chthoniobacteraceae; D_5__Candidatus Udaeobacter	1879
55ebc95b6865fa995930763d95b24bc1	0.0010783	D_0__Bacteria; D_1__Acidobacteria; D_2__Holophagae; D_3__Subgroup 7; D_4__uncultured Thermaerobacter sp.; D_5__uncultured Thermaerobacter sp.; D_6__uncultured Thermaerobacter sp.	1880
0fde05f113a536379d7062a4859d2468	0.00107727	D_0__Bacteria; D_1__Acidobacteria; D_2__Acidobacteriia; D_3__Acidobacteriales; D_4__uncultured	1881
fd91568b2f67f861ab0edbf488dea33b	0.00107657	D_0__Bacteria; D_1__Actinobacteria; D_2__Acidimicrobiia; D_3__uncultured	1882
32e2d0165cb15731de4e9288615a28fb	0.00107608	D_0__Bacteria; D_1__Proteobacteria; D_2__Deltaproteobacteria; D_3__Desulfobacterales; D_4__Desulfobacteraceae; D_5__Desulfonema; D_6__uncultured bacterium	1883
e7a9d647877f49ae2eec120cd4fe4662	0.00107549	D_0__Bacteria; D_1__Planctomycetes; D_2__Planctomycetacia; D_3__Planctomycetales; D_4__uncultured; D_5__uncultured Planctomyces sp.; D_6__uncultured Planctomyces sp.	1884
7facae486cf59e56e27a7fd8a58a3273	0.00107518	D_0__Bacteria; D_1__Bacteroidetes; D_2__Bacteroidia; D_3__Chitinophagales; D_4__Chitinophagaceae; D_5__Ferruginibacter; D_6__metagenome	1885
1cc76b9ba0232f338c2fac2d3f96e562	0.00107413	D_0__Bacteria; D_1__Gemmatimonadetes; D_2__Gemmatimonadetes; D_3__Gemmatimonadales; D_4__Gemmatimonadaceae; D_5__Gemmatimonas	1886
dc7e8aa4ed541e16df5fbce3ae96aa3d	0.00107302	D_0__Bacteria; D_1__Planctomycetes; D_2__Planctomycetacia; D_3__Gemmatales; D_4__Gemmataceae; D_5__uncultured; D_6__uncultured bacterium	1887
b944d049e0cc4328fafd0dabc99117d9	0.00107115	D_0__Bacteria; D_1__Chloroflexi; D_2__Dehalococcoidia; D_3__S085	1888
7402c6fd98e177d4694261a9dd23eac6	0.00107013	D_0__Bacteria; D_1__Proteobacteria; D_2__Gammaproteobacteria; D_3__Gammaproteobacteria Incertae Sedis; D_4__Unknown Family; D_5__Candidatus Berkiella; D_6__uncultured bacterium	1889
3d0858897ea3042ddb8df5e4ab66a4c6	0.00106746	D_0__Bacteria; D_1__Verrucomicrobia; D_2__Verrucomicrobiae; D_3__Chthoniobacterales; D_4__Terrimicrobiaceae; D_5__FukuN18 freshwater group; D_6__uncultured bacterium	1890
cfb07959a1cadbe4cfbbaa991e1f43dc	0.00106661	D_0__Bacteria; D_1__Actinobacteria; D_2__Acidimicrobiia; D_3__IMCC26256; D_4__uncultured bacterium; D_5__uncultured bacterium; D_6__uncultured bacterium	1891
ad99388c1066dda39d11444801af962f	0.00106485	D_0__Bacteria; D_1__Proteobacteria; D_2__Alphaproteobacteria; D_3__Rhodobacterales; D_4__Rhodobacteraceae	1892
f51da38623bd3e186b3483ccf4048d1a	0.00106464	D_0__Bacteria; D_1__Chloroflexi; D_2__Anaerolineae; D_3__SBR1031; D_4__A4b; D_5__wastewater metagenome; D_6__wastewater metagenome	1893
384cc1ed47f9717cbaf2e9985e2576dc	0.00106379	D_0__Bacteria; D_1__Acidobacteria; D_2__Subgroup 6	1894
00522fe89620be810e960440e2ab02ca	0.00106323	D_0__Bacteria; D_1__Proteobacteria; D_2__Deltaproteobacteria; D_3__Myxococcales; D_4__Phaselicystidaceae; D_5__Phaselicystis	1895
5c45b2a37defd4790dede3d0fe546536	0.00106311	D_0__Bacteria; D_1__Planctomycetes; D_2__Planctomycetacia; D_3__Pirellulales; D_4__Pirellulaceae; D_5__Pirellula; D_6__uncultured soil bacterium	1896
113381e3893ed86fffe77e3fce5dd07f	0.00106148	D_0__Bacteria; D_1__Proteobacteria; D_2__Alphaproteobacteria; D_3__Rhizobiales; D_4__Rhizobiales Incertae Sedis; D_5__uncultured	1897
92c4110c504700b59deac7e4441ff2ca	0.00106132	D_0__Bacteria; D_1__Proteobacteria; D_2__Deltaproteobacteria; D_3__Desulfobacterales; D_4__Desulfobulbaceae; D_5__[Desulfobacterium] catecholicum group; D_6__uncultured prokaryote	1898
253c405ed72cdcd6e155cbcc734aa667	0.00106074	D_0__Bacteria; D_1__Actinobacteria; D_2__Acidimicrobiia; D_3__Microtrichales; D_4__Ilumatobacteraceae	1899
b797d7890dcb9e52110dc5324968cc9e	0.00105894	D_0__Bacteria; D_1__Acidobacteria; D_2__Acidobacteriia; D_3__Subgroup 2; D_4__uncultured bacterium; D_5__uncultured bacterium; D_6__uncultured bacterium	1900
a633f75d17e763b5e3063f169d35092b	0.00105817	D_0__Bacteria; D_1__Acidobacteria; D_2__Acidobacteriia; D_3__Solibacterales; D_4__Solibacteraceae (Subgroup 3); D_5__Bryobacter; D_6__metagenome	1901
89c7244d3dba805d608753f82845edec	0.001058	D_0__Bacteria; D_1__Proteobacteria; D_2__Gammaproteobacteria; D_3__Betaproteobacteriales; D_4__SC-I-84	1902
1004f22b30db0671d2d868045b67bea3	0.00105722	D_0__Bacteria; D_1__WPS-2; D_2__uncultured bacterium; D_3__uncultured bacterium; D_4__uncultured bacterium; D_5__uncultured bacterium; D_6__uncultured bacterium	1903
158198a4479c08a7b767e48eab24eab0	0.00105504	D_0__Bacteria; D_1__Proteobacteria; D_2__Alphaproteobacteria; D_3__Rhizobiales; D_4__Xanthobacteraceae; D_5__uncultured	1904
02f9203a0721d9f8e1449fc1dd126966	0.00105387	D_0__Bacteria; D_1__Bacteroidetes; D_2__Bacteroidia; D_3__Cytophagales; D_4__Microscillaceae; D_5__uncultured; D_6__uncultured Sphingobacteriales bacterium	1905
4c327505a6047f3d55fb7f6a74f1a0a8	0.00105371	D_0__Bacteria; D_1__Cyanobacteria; D_2__Oxyphotobacteria; D_3__Nostocales; D_4__Phormidiaceae; D_5__Tychonema CCAP 1459-11B	1906
839490e19f3b0a4a76c874e00ea935c2	0.00105368	D_0__Bacteria; D_1__Actinobacteria; D_2__Acidimicrobiia; D_3__uncultured; D_4__uncultured soil bacterium; D_5__uncultured soil bacterium; D_6__uncultured soil bacterium	1907
d5f7131dc084779c242918e1e1182ac3	0.00105316	D_0__Bacteria; D_1__Proteobacteria; D_2__Alphaproteobacteria; D_3__uncultured; D_4__uncultured bacterium; D_5__uncultured bacterium; D_6__uncultured bacterium	1908
c1059fa3aeba2c9f2bb00d153d9dcc3f	0.00105183	D_0__Bacteria; D_1__Bacteroidetes; D_2__Ignavibacteria; D_3__OPB56; D_4__uncultured sludge bacterium A12b; D_5__uncultured sludge bacterium A12b; D_6__uncultured sludge bacterium A12b	1909
e5d9a640cc25f58a4b6a7c56fdc9ce86	0.00105166	D_0__Bacteria; D_1__Proteobacteria; D_2__Gammaproteobacteria; D_3__Betaproteobacteriales	1910
4ebfe5ab34c5fe285d098ab4f63eb959	0.00105006	D_0__Bacteria; D_1__Proteobacteria; D_2__Alphaproteobacteria; D_3__Rhizobiales; D_4__Beijerinckiaceae; D_5__Rhodoblastus; D_6__uncultured bacterium	1911
c344ba07b294c1fa8b8668cd218b8b21	0.00104921	D_0__Bacteria; D_1__Planctomycetes; D_2__Phycisphaerae; D_3__Phycisphaerales; D_4__Phycisphaeraceae; D_5__SM1A02; D_6__uncultured soil bacterium	1912
1c4610b2e7c5f25ce5a034aca0e7660f	0.00104878	D_0__Bacteria; D_1__Verrucomicrobia; D_2__Verrucomicrobiae; D_3__Chthoniobacterales; D_4__Chthoniobacteraceae; D_5__Chthoniobacter	1913
23a4b6bc2c58466eb2b87814a8ebbbf7	0.00104869	D_0__Bacteria; D_1__Proteobacteria; D_2__Gammaproteobacteria; D_3__Betaproteobacteriales; D_4__Burkholderiaceae	1914
2b05a6e9e6c580f7fc168a5bbb29de2d	0.00104845	D_0__Bacteria; D_1__Bacteroidetes; D_2__Bacteroidia; D_3__Cytophagales; D_4__Spirosomaceae; D_5__Arcicella; D_6__uncultured bacterium	1915
0bf09abd8ed3df12276e932064600127	0.00104548	D_0__Bacteria; D_1__Proteobacteria; D_2__Alphaproteobacteria; D_3__Rhodospirillales; D_4__uncultured; D_5__uncultured soil bacterium; D_6__uncultured soil bacterium	1916
32c8e0cf27edcd781ee7000644fd8df5	0.00104372	D_0__Bacteria; D_1__Gemmatimonadetes; D_2__Gemmatimonadetes; D_3__Gemmatimonadales; D_4__Gemmatimonadaceae; D_5__uncultured; D_6__metagenome	1917
8264464ef4f24585bacb471abf12b8e1	0.00104285	D_0__Bacteria; D_1__Actinobacteria; D_2__Actinobacteria; D_3__Kineosporiales; D_4__Kineosporiaceae; D_5__uncultured; D_6__uncultured bacterium	1918
5f649487152df8ed66774c8cacd17ae0	0.00104259	D_0__Bacteria; D_1__Nitrospirae; D_2__4-29-1; D_3__uncultured Nitrospirae bacterium; D_4__uncultured Nitrospirae bacterium; D_5__uncultured Nitrospirae bacterium; D_6__uncultured Nitrospirae bacterium	1919
aeb376b0004d1d70ab5d6d4a97648637	0.00104254	D_0__Bacteria; D_1__Planctomycetes; D_2__Planctomycetacia; D_3__Gemmatales; D_4__Gemmataceae; D_5__Fimbriiglobus; D_6__uncultured planctomycete	1920
b0ebdf9f704e16d2b2ed8884919d5821	0.00104239	D_0__Bacteria; D_1__Proteobacteria; D_2__Alphaproteobacteria; D_3__Rhizobiales; D_4__Methyloligellaceae; D_5__uncultured; D_6__metagenome	1921
b6c63a8282ab35a2a78cf0c194ff795f	0.00104027	D_0__Bacteria; D_1__Acidobacteria; D_2__Subgroup 17; D_3__metagenome; D_4__metagenome; D_5__metagenome; D_6__metagenome	1922
5a286fd7f9e909f3f886a5e189e25c08	0.00103902	D_0__Bacteria; D_1__Bacteroidetes; D_2__Bacteroidia; D_3__Chitinophagales; D_4__Saprospiraceae; D_5__uncultured; D_6__uncultured bacterium	1923
9b80518664a6e4607ca5b9e45f614a0c	0.00103839	D_0__Bacteria; D_1__Planctomycetes; D_2__Phycisphaerae; D_3__Tepidisphaerales; D_4__WD2101 soil group	1924
0e10edefcc32c36af222f25fad548496	0.00103736	D_0__Bacteria; D_1__Verrucomicrobia; D_2__Verrucomicrobiae; D_3__Pedosphaerales; D_4__Pedosphaeraceae; D_5__uncultured soil bacterium; D_6__uncultured soil bacterium	1925
c3b19ad8457af7b28d0b9c7eaaf1c0f7	0.00103668	D_0__Bacteria; D_1__Proteobacteria; D_2__Deltaproteobacteria; D_3__Syntrophobacterales; D_4__Syntrophaceae; D_5__Desulfobacca; D_6__uncultured bacterium	1926
9b1c48faf281f7ebf036f48a2d173f58	0.00103589	D_0__Bacteria; D_1__Acidobacteria; D_2__Subgroup 6; D_3__wastewater metagenome; D_4__wastewater metagenome; D_5__wastewater metagenome; D_6__wastewater metagenome	1927
62df6081268a7806b4238335d7682cf6	0.00103566	D_0__Bacteria; D_1__Proteobacteria; D_2__Alphaproteobacteria; D_3__Elsterales; D_4__uncultured; D_5__uncultured bacterium; D_6__uncultured bacterium	1928
85d45c0e69f287b32955c5af222e1c08	0.00103551	D_0__Bacteria; D_1__Acidobacteria; D_2__AT-s3-28; D_3__uncultured bacterium; D_4__uncultured bacterium; D_5__uncultured bacterium; D_6__uncultured bacterium	1929
7accc433af260c0f8153c74e7ebdc102	0.00103449	D_0__Bacteria; D_1__Bacteroidetes; D_2__Bacteroidia; D_3__Bacteroidales; D_4__SB-5; D_5__uncultured soil bacterium; D_6__uncultured soil bacterium	1930
9381dd4a63b3d9691242c9bf1fb70830	0.00103445	D_0__Bacteria; D_1__Bacteroidetes; D_2__Bacteroidia; D_3__Chitinophagales; D_4__Saprospiraceae; D_5__uncultured; D_6__uncultured Sphingobacteriia bacterium	1931
4ef5198f98fa3ec71fcb46aecda142a5	0.00103411	D_0__Bacteria; D_1__Proteobacteria; D_2__Alphaproteobacteria; D_3__Acetobacterales; D_4__Acetobacteraceae; D_5__uncultured; D_6__uncultured proteobacterium	1932
516b45d9311af309cd1aa108e1e09bb1	0.00103347	D_0__Bacteria; D_1__Planctomycetes; D_2__Planctomycetacia; D_3__Gemmatales; D_4__Gemmataceae	1933
9559a46f0d16af3d785ae5a352bc3d81	0.00103231	D_0__Bacteria; D_1__Proteobacteria; D_2__Gammaproteobacteria; D_3__PLTA13	1934
a62627f9c902e72355b762b74d428c1c	0.00103189	D_0__Bacteria; D_1__Planctomycetes; D_2__Planctomycetacia; D_3__Gemmatales; D_4__Gemmataceae; D_5__uncultured; D_6__uncultured bacterium	1935
adb1f03e864cfec8109b7b25d33645d6	0.00103007	D_0__Bacteria; D_1__Proteobacteria; D_2__Gammaproteobacteria; D_3__Cellvibrionales; D_4__Cellvibrionaceae; D_5__Cellvibrio; D_6__metagenome	1936
742c183dca2b8f66423ced07fe62f93b	0.00102873	D_0__Bacteria; D_1__Proteobacteria; D_2__Gammaproteobacteria; D_3__WD260; D_4__uncultured bacterium; D_5__uncultured bacterium; D_6__uncultured bacterium	1937
3d8e0daf08c57023c30962cfc0e51bb5	0.00102838	D_0__Bacteria; D_1__Acidobacteria; D_2__Subgroup 6	1938
a1013bb74db5983257ee768f352fbcef	0.00102825	D_0__Bacteria; D_1__Proteobacteria; D_2__Gammaproteobacteria; D_3__Betaproteobacteriales; D_4__Methylophilaceae; D_5__Methylotenera	1939
d7796be3d3142df4793e3fc7c975ee35	0.00102743	D_0__Bacteria; D_1__Proteobacteria; D_2__Alphaproteobacteria; D_3__Sphingomonadales; D_4__Sphingomonadaceae; D_5__Parablastomonas; D_6__uncultured bacterium	1940
8cdab4503c5e5d755f2d4968d426791b	0.00102725	D_0__Bacteria; D_1__Proteobacteria; D_2__Deltaproteobacteria; D_3__RCP2-54; D_4__uncultured prokaryote; D_5__uncultured prokaryote; D_6__uncultured prokaryote	1941
0e29d4d6a1f8ff1b1187e6ddb464f6bd	0.00102714	D_0__Bacteria; D_1__Acidobacteria; D_2__Acidobacteriia; D_3__Solibacterales; D_4__Solibacteraceae (Subgroup 3); D_5__Candidatus Solibacter	1942
b27963582a57d6358b8a5d012cf4ce4c	0.00102654	D_0__Bacteria; D_1__Acidobacteria; D_2__Acidobacteriia; D_3__Subgroup 2; D_4__uncultured forest soil bacterium; D_5__uncultured forest soil bacterium; D_6__uncultured forest soil bacterium	1943
b6f7b95728053219bfd67e2d86916625	0.00102547	D_0__Bacteria; D_1__Bacteroidetes; D_2__Bacteroidia; D_3__Cytophagales; D_4__Spirosomaceae; D_5__Emticicia	1944
6626f9c2e3859382d416f81cb71595bb	0.00102533	D_0__Bacteria; D_1__Firmicutes; D_2__Negativicutes; D_3__Selenomonadales; D_4__Veillonellaceae; D_5__Pelosinus; D_6__uncultured bacterium	1945
d1a0fc4a204feece8550c3f59ccc6377	0.00102502	D_0__Bacteria; D_1__Acidobacteria; D_2__Acidobacteriia; D_3__Subgroup 2; D_4__uncultured Acidobacteria bacterium; D_5__uncultured Acidobacteria bacterium; D_6__uncultured Acidobacteria bacterium	1946
3d96df161a0c7d6dc0bfd846ee685d44	0.00102344	D_0__Bacteria; D_1__Bacteroidetes; D_2__Bacteroidia; D_3__Cytophagales; D_4__Microscillaceae; D_5__uncultured	1947
b2adb56be2d71ee7df7e98b5e84ee3b2	0.00102206	D_0__Bacteria; D_1__Planctomycetes; D_2__Planctomycetacia; D_3__Gemmatales; D_4__Gemmataceae; D_5__uncultured; D_6__uncultured bacterium	1948
f87fac0587d674e089d69d4ad4e9d0cf	0.00102157	D_0__Bacteria; D_1__Planctomycetes; D_2__Planctomycetacia; D_3__Gemmatales; D_4__Gemmataceae; D_5__uncultured; D_6__uncultured bacterium	1949
f36e20de3f5be5f26cf3af85351b6c0b	0.00102077	D_0__Bacteria; D_1__Proteobacteria; D_2__Alphaproteobacteria; D_3__Reyranellales; D_4__Reyranellaceae; D_5__Reyranella; D_6__metagenome	1950
47fb2a93b05eacd33de3020affa86060	0.00102016	D_0__Bacteria; D_1__Chloroflexi; D_2__Anaerolineae; D_3__SBR1031; D_4__A4b; D_5__uncultured soil bacterium; D_6__uncultured soil bacterium	1951
cf309440cef3a54a8e966b0a5f9a73f4	0.00101994	D_0__Bacteria; D_1__Verrucomicrobia; D_2__Verrucomicrobiae; D_3__Verrucomicrobiales; D_4__Verrucomicrobiaceae; D_5__uncultured	1952
afdefe12f2b9005637f8e8166c1531e6	0.00101906	D_0__Bacteria; D_1__Verrucomicrobia; D_2__Verrucomicrobiae; D_3__Pedosphaerales; D_4__Pedosphaeraceae	1953
d239a8179354c31d55da67b4798142fb	0.00101844	D_0__Bacteria; D_1__Acidobacteria; D_2__Subgroup 6	1954
ae954701265bf72ecb92319e1bfbf6fb	0.00101815	D_0__Bacteria; D_1__Firmicutes; D_2__Bacilli; D_3__Bacillales; D_4__Paenibacillaceae; D_5__Paenibacillus	1955
87555f13c93aad9ac6c392e548306dc4	0.00101815	D_0__Bacteria; D_1__Planctomycetes; D_2__Planctomycetacia; D_3__Gemmatales; D_4__Gemmataceae; D_5__uncultured; D_6__uncultured bacterium	1956
94720ea07668026aeed059a444b7e90d	0.00101762	D_0__Bacteria; D_1__Proteobacteria; D_2__Gammaproteobacteria; D_3__211ds20; D_4__uncultured bacterium; D_5__uncultured bacterium; D_6__uncultured bacterium	1957
406db7414f2320887226bd2185e04a48	0.00101683	D_0__Bacteria; D_1__Proteobacteria; D_2__Deltaproteobacteria; D_3__Myxococcales; D_4__bacteriap25; D_5__uncultured Syntrophobacterales bacterium; D_6__uncultured Syntrophobacterales bacterium	1958
49ccb1648fc03b42db10aeb7996f87d3	0.00101563	D_0__Bacteria; D_1__Verrucomicrobia; D_2__Verrucomicrobiae; D_3__Pedosphaerales; D_4__Pedosphaeraceae	1959
3ae2bc2758db6e53f4598bac01787051	0.00101534	D_0__Bacteria; D_1__Chloroflexi; D_2__Anaerolineae; D_3__SBR1031; D_4__uncultured bacterium; D_5__uncultured bacterium; D_6__uncultured bacterium	1960
2429131ca79bd3bda9e161abab192cce	0.00101489	D_0__Bacteria; D_1__Verrucomicrobia; D_2__Verrucomicrobiae; D_3__Pedosphaerales; D_4__Pedosphaeraceae	1961
17f22da192a4d21981572084a6946ce6	0.00101457	D_0__Bacteria; D_1__Actinobacteria; D_2__Actinobacteria; D_3__Kineosporiales; D_4__Kineosporiaceae	1962
b05074e3587691fd3e8265e5fbbf5fcf	0.00101446	D_0__Bacteria; D_1__Verrucomicrobia; D_2__Verrucomicrobiae; D_3__Pedosphaerales; D_4__Pedosphaeraceae	1963
d6548ee4b0cbe811823a5a9e6e383f5f	0.00101332	D_0__Bacteria; D_1__Gemmatimonadetes; D_2__Gemmatimonadetes; D_3__Gemmatimonadales; D_4__Gemmatimonadaceae; D_5__uncultured	1964
01eb66b10b55143b37346c3eb5f68461	0.00101286	D_0__Bacteria; D_1__Planctomycetes; D_2__Planctomycetacia; D_3__Pirellulales; D_4__Pirellulaceae; D_5__uncultured	1965
db1433090ed021c7ba8c284943f6c3cb	0.00101254	D_0__Bacteria; D_1__Proteobacteria; D_2__Alphaproteobacteria; D_3__Rhizobiales; D_4__Rhizobiales Incertae Sedis; D_5__Bauldia; D_6__uncultured bacterium	1966
15d33303de8a2df0d68b1f0c198e38e4	0.00101187	D_0__Bacteria; D_1__Bacteroidetes; D_2__Bacteroidia; D_3__Cytophagales; D_4__Spirosomaceae; D_5__Lacihabitans; D_6__uncultured bacterium	1967
12b9abe6ecfae7ec08fb650c55faad24	0.00101051	D_0__Bacteria; D_1__Actinobacteria; D_2__Acidimicrobiia; D_3__uncultured; D_4__uncultured bacterium; D_5__uncultured bacterium; D_6__uncultured bacterium	1968
494db538559fffe9f1233e228cf3b4e0	0.00100948	D_0__Bacteria; D_1__Bacteroidetes; D_2__Bacteroidia; D_3__Cytophagales; D_4__Cytophagaceae; D_5__Cytophaga	1969
0a9617dd861fc096a6b867ca05ef80eb	0.00100756	D_0__Bacteria; D_1__Chloroflexi; D_2__TK10; D_3__uncultured bacterium; D_4__uncultured bacterium; D_5__uncultured bacterium; D_6__uncultured bacterium	1970
c19d28067b371cfe432f864eeb6453db	0.00100721	D_0__Bacteria; D_1__Planctomycetes; D_2__vadinHA49; D_3__uncultured bacterium; D_4__uncultured bacterium; D_5__uncultured bacterium; D_6__uncultured bacterium	1971
26b36ce178d7077c96a62de9701f7c3a	0.00100693	D_0__Bacteria; D_1__Bacteroidetes; D_2__Ignavibacteria; D_3__Kryptoniales; D_4__BSV26; D_5__denitrifying bacterium enrichment culture clone NOB_2_A7; D_6__denitrifying bacterium enrichment culture clone NOB_2_A7	1972
79dcfce81ac7d330350fdd43b84df686	0.00100638	D_0__Bacteria; D_1__Verrucomicrobia; D_2__Verrucomicrobiae; D_3__Pedosphaerales; D_4__Pedosphaeraceae	1973
6298590fccb39ca84b363d7fb31eaefc	0.00100561	D_0__Bacteria; D_1__Proteobacteria; D_2__Alphaproteobacteria; D_3__Elsterales; D_4__uncultured; D_5__uncultured bacterium; D_6__uncultured bacterium	1974
0d5ec8f588267de5caf81c4493537a74	0.00100471	D_0__Bacteria; D_1__Chloroflexi; D_2__Ktedonobacteria; D_3__Ktedonobacterales; D_4__Ktedonobacteraceae; D_5__HSB OF53-F07; D_6__uncultured bacterium	1975
fc6592a50446d287f4eaf04326caa3b2	0.00100368	D_0__Bacteria; D_1__Actinobacteria; D_2__MB-A2-108; D_3__metagenome; D_4__metagenome; D_5__metagenome; D_6__metagenome	1976
3f375b868c5d4b831727e79fb4a88fbc	0.0010032	D_0__Bacteria; D_1__Actinobacteria; D_2__Thermoleophilia; D_3__Gaiellales; D_4__uncultured	1977
ae0a425567f862832aa774cd8b46ea8c	0.00100234	D_0__Bacteria; D_1__Planctomycetes; D_2__vadinHA49	1978
3145355711aaa18f271517e44aed34d1	0.00100199	D_0__Bacteria; D_1__Proteobacteria; D_2__Gammaproteobacteria	1979
e0ad8dba7fc5782cd9c71b8f52d5cd72	0.00100141	D_0__Bacteria; D_1__Planctomycetes; D_2__Planctomycetacia; D_3__Isosphaerales; D_4__Isosphaeraceae; D_5__Singulisphaera	1980
a9edfc76d4941b59503ceec826231cb8	0.00100089	D_0__Bacteria; D_1__Gemmatimonadetes; D_2__Gemmatimonadetes; D_3__Gemmatimonadales; D_4__Gemmatimonadaceae; D_5__uncultured; D_6__uncultured bacterium	1981
9361eea92339a3835a2b001339d8be89	0.0010002	D_0__Bacteria; D_1__Chloroflexi; D_2__Ktedonobacteria; D_3__Ktedonobacterales; D_4__Ktedonobacteraceae; D_5__HSB OF53-F07; D_6__uncultured Ktedonobacter sp.	1982
d4c63c1b4ae432c71034dc83f50ca0d5	0.0010001	D_0__Bacteria; D_1__Acidobacteria; D_2__Acidobacteriia; D_3__Solibacterales; D_4__Solibacteraceae (Subgroup 3); D_5__Elev-16S-1166; D_6__uncultured bacterium	1983
937f9fd035cd3b1f76aa973da9b5d42c	0.00100003	D_0__Bacteria; D_1__Planctomycetes; D_2__Planctomycetacia; D_3__Gemmatales; D_4__Gemmataceae; D_5__uncultured; D_6__uncultured Planctomycetaceae bacterium	1984
6792b7f51698678a88ed28e656f7eff9	0.000999524	D_0__Bacteria; D_1__Verrucomicrobia; D_2__Verrucomicrobiae; D_3__Pedosphaerales; D_4__Pedosphaeraceae; D_5__uncultured bacterium; D_6__uncultured bacterium	1985
b922d2f6375857b024092a197e7d6d27	0.000995963	D_0__Bacteria; D_1__Verrucomicrobia; D_2__Verrucomicrobiae; D_3__Pedosphaerales; D_4__Pedosphaeraceae; D_5__Pedosphaera; D_6__uncultured bacterium	1986
aa90e3cc87355f9c5225b2ee1192eec9	0.00099379	D_0__Bacteria; D_1__Verrucomicrobia; D_2__Verrucomicrobiae; D_3__Verrucomicrobiales; D_4__Verrucomicrobiaceae; D_5__Roseimicrobium; D_6__uncultured Verrucomicrobia bacterium	1987
6de8fff163b98c8aa71aeec462c52f49	0.000993528	D_0__Bacteria; D_1__Proteobacteria; D_2__Alphaproteobacteria; D_3__Caulobacterales; D_4__Caulobacteraceae; D_5__Phenylobacterium	1988
662b2dd8074a813044fc7e209683438e	0.000992902	D_0__Bacteria; D_1__Proteobacteria; D_2__Alphaproteobacteria; D_3__Rhizobiales; D_4__Rhizobiales Incertae Sedis; D_5__uncultured; D_6__uncultured alpha proteobacterium	1989
dd4481c9a951ee8c7021e12d3450bf61	0.000991685	D_0__Bacteria; D_1__Proteobacteria; D_2__Gammaproteobacteria; D_3__Betaproteobacteriales; D_4__Burkholderiaceae	1990
211f1111780406d91a923d3ba50e0ef5	0.000991671	D_0__Bacteria; D_1__Nitrospirae; D_2__Nitrospira; D_3__Nitrospirales; D_4__Nitrospiraceae; D_5__Nitrospira	1991
a052bca5467d65eebc9b6dc2eb62cff7	0.000990973	D_0__Bacteria; D_1__Latescibacteria; D_2__metagenome; D_3__metagenome; D_4__metagenome; D_5__metagenome; D_6__metagenome	1992
7e69bf9ba28366edaa8ddf6bb8975787	0.000990618	D_0__Bacteria; D_1__Gemmatimonadetes; D_2__Gemmatimonadetes; D_3__Gemmatimonadales; D_4__Gemmatimonadaceae; D_5__uncultured	1993
2bec2132d404e2ee72b131f254fae9f8	0.000990471	D_0__Bacteria; D_1__Proteobacteria; D_2__Gammaproteobacteria; D_3__Betaproteobacteriales	1994
10a8030df14f1a986b59eea24ad05cbe	0.000990459	D_0__Bacteria; D_1__Acidobacteria; D_2__Acidobacteriia; D_3__Solibacterales; D_4__Solibacteraceae (Subgroup 3); D_5__Bryobacter	1995
6cbb403f0994c3a8de585cf0544d49da	0.000990198	D_0__Bacteria; D_1__Acidobacteria; D_2__Subgroup 6	1996
77c74b0caa0d5a76a5a574c349603b71	0.000986456	D_0__Bacteria; D_1__Planctomycetes; D_2__Planctomycetacia; D_3__Planctomycetales; D_4__Rubinisphaeraceae; D_5__uncultured; D_6__metagenome	1997
5e1dd0036a5c62df6902798e61207625	0.000984653	D_0__Bacteria; D_1__Armatimonadetes; D_2__Fimbriimonadia; D_3__Fimbriimonadales; D_4__Fimbriimonadaceae	1998
[truncated: 24,183 more rows]

## Sheet: S.Table9E
Supplemental Table 9E: Random forest predictors, 16S rRNA sediment PAIRED dataset
Predictor_ID	GiniAvg	Taxonomy	Predictor_Rank
90e981fad6dd289b2591747481d1b347	0.0321886	D_0__Bacteria; D_1__Chloroflexi; D_2__Anaerolineae; D_3__RBG-13-54-9; D_4__uncultured bacterium; D_5__uncultured bacterium; D_6__uncultured bacterium	1
3da13822a4e59d2d70a6ec427c82e650	0.0303725	D_0__Bacteria; D_1__Proteobacteria; D_2__Alphaproteobacteria; D_3__Rhizobiales; D_4__Xanthobacteraceae	2
3735efaa015d97c55fbbc3d909a677ea	0.0294874	D_0__Bacteria; D_1__Proteobacteria; D_2__Alphaproteobacteria; D_3__Rhizobiales; D_4__Xanthobacteraceae; D_5__uncultured	3
e3620a87443a142150a1b20a237c48a2	0.027496	D_0__Bacteria; D_1__Proteobacteria; D_2__Alphaproteobacteria; D_3__Rhizobiales; D_4__Xanthobacteraceae; D_5__Pseudolabrys	4
216418d40877fd2ccdc79916d30bc55d	0.0262656	D_0__Bacteria; D_1__Proteobacteria; D_2__Alphaproteobacteria; D_3__Rhizobiales; D_4__Xanthobacteraceae	5
466cdff6005dcc2faeaa225f5048174a	0.02464	D_0__Bacteria; D_1__Proteobacteria; D_2__Alphaproteobacteria; D_3__Rhizobiales; D_4__Xanthobacteraceae; D_5__uncultured	6
3f6dcdf243b92b93480268bd0463c10d	0.0242843	D_0__Bacteria; D_1__Chloroflexi; D_2__Anaerolineae; D_3__RBG-13-54-9; D_4__uncultured bacterium; D_5__uncultured bacterium; D_6__uncultured bacterium	7
35541fd6a73dc5f94101e61d9807fd4c	0.0218324	D_0__Bacteria; D_1__Verrucomicrobia; D_2__Verrucomicrobiae; D_3__Chthoniobacterales; D_4__Xiphinematobacteraceae; D_5__Candidatus Xiphinematobacter; D_6__uncultured Verrucomicrobia bacterium	8
c45f2f640adb30160baec7494118895a	0.0213916	D_0__Bacteria; D_1__Actinobacteria; D_2__Thermoleophilia; D_3__Gaiellales; D_4__uncultured; D_5__uncultured bacterium; D_6__uncultured bacterium	9
4d56ab10677542b64bfd38155d4e3305	0.0206372	D_0__Bacteria; D_1__Acidobacteria; D_2__Subgroup 6	10
de88af7a3be7cb941d782f50c4940895	0.020364	D_0__Bacteria; D_1__Acidobacteria; D_2__Acidobacteriia; D_3__Acidobacteriales; D_4__uncultured	11
9d95764bee74ee08631bcc96b41f5a2d	0.0202342	D_0__Bacteria; D_1__Acidobacteria; D_2__Subgroup 6	12
61fee11b53b52bd165536d4d187ece00	0.0199752	D_0__Bacteria; D_1__FCPU426; D_2__uncultured bacterium; D_3__uncultured bacterium; D_4__uncultured bacterium; D_5__uncultured bacterium; D_6__uncultured bacterium	13
59588c73d9055ead644734654c78af99	0.0196288	D_0__Bacteria; D_1__Planctomycetes; D_2__Planctomycetacia; D_3__Gemmatales; D_4__Gemmataceae; D_5__uncultured	14
701757b8b79cbd35735b92c85063311e	0.0195617	D_0__Bacteria; D_1__Acidobacteria; D_2__Subgroup 6	15
30f9b2a0467ca25673a4be290f274842	0.0191303	D_0__Bacteria; D_1__Proteobacteria; D_2__Deltaproteobacteria; D_3__Myxococcales; D_4__Haliangiaceae; D_5__Haliangium	16
0b1b3df2d11e49c7bafbfb77b5287215	0.0185334	D_0__Bacteria; D_1__Acidobacteria; D_2__Subgroup 6	17
1557b39f81eb0ae15538ba06a511ff46	0.0184858	D_0__Bacteria; D_1__Planctomycetes; D_2__Planctomycetacia; D_3__Gemmatales; D_4__Gemmataceae; D_5__uncultured; D_6__uncultured bacterium	18
8f360a6d0aeb8c322436edfa27e6a62c	0.0182843	D_0__Bacteria; D_1__Proteobacteria; D_2__Alphaproteobacteria; D_3__Rhizobiales; D_4__Xanthobacteraceae; D_5__uncultured; D_6__uncultured Methylocystaceae bacterium	19
97a7fce8cdd13b1e08878a12b1ece4fd	0.0180892	D_0__Bacteria; D_1__Actinobacteria; D_2__Thermoleophilia; D_3__Gaiellales; D_4__uncultured; D_5__uncultured Conexibacter sp.; D_6__uncultured Conexibacter sp.	20
82313b8913acaec2ec8a1dcaf058121b	0.0180393	D_0__Bacteria; D_1__Proteobacteria; D_2__Alphaproteobacteria; D_3__Rhizobiales	21
c0b521843547ac46dd555035fda29212	0.0180222	D_0__Bacteria; D_1__Chloroflexi; D_2__Anaerolineae; D_3__Anaerolineales; D_4__Anaerolineaceae; D_5__uncultured; D_6__uncultured Chloroflexi bacterium	22
a7e43240e68ba87fbd1b0fb109758e5b	0.0175337	D_0__Bacteria; D_1__Acidobacteria; D_2__Subgroup 6	23
3565ec10e8e397a84e8175d16e8efa83	0.0174386	D_0__Bacteria; D_1__Actinobacteria; D_2__Acidimicrobiia; D_3__Microtrichales; D_4__Ilumatobacteraceae; D_5__CL500-29 marine group; D_6__metagenome	24
c5e54fbde810694d472e2f8a49332727	0.0173778	D_0__Bacteria; D_1__Acidobacteria; D_2__Subgroup 17; D_3__uncultured Acidobacteria bacterium; D_4__uncultured Acidobacteria bacterium; D_5__uncultured Acidobacteria bacterium; D_6__uncultured Acidobacteria bacterium	25
36d2dbe650651d09e5aee8da4b563b03	0.0172443	D_0__Bacteria; D_1__Proteobacteria; D_2__Deltaproteobacteria; D_3__Myxococcales; D_4__Sandaracinaceae; D_5__uncultured	26
d1b11316c1423d3254ad8b87f32f536d	0.0169754	D_0__Bacteria; D_1__Planctomycetes; D_2__Planctomycetacia; D_3__Gemmatales; D_4__Gemmataceae; D_5__uncultured; D_6__uncultured Zavarzinella sp.	27
a3ebd8312376a8b41412b6374a013b52	0.0166968	D_0__Bacteria; D_1__Planctomycetes; D_2__Planctomycetacia; D_3__Planctomycetales; D_4__uncultured; D_5__uncultured Planctomyces sp.; D_6__uncultured Planctomyces sp.	28
525d1e6c7837caaa2dbabd4df1c68643	0.0165687	D_0__Bacteria; D_1__Acidobacteria; D_2__Subgroup 6	29
c45e5200945481c371932d3c578789c3	0.0165553	D_0__Bacteria; D_1__Proteobacteria; D_2__Gammaproteobacteria; D_3__Gammaproteobacteria Incertae Sedis; D_4__Unknown Family; D_5__Acidibacter; D_6__uncultured gamma proteobacterium	30
c156fd0f1861c5cbd451a01529215a91	0.0165382	D_0__Bacteria; D_1__Chloroflexi; D_2__Ktedonobacteria; D_3__Ktedonobacterales; D_4__Ktedonobacteraceae; D_5__HSB OF53-F07; D_6__uncultured soil bacterium	31
b7ac0bc559a12538548ef7ce2f485586	0.0164942	D_0__Bacteria; D_1__Actinobacteria; D_2__Acidimicrobiia; D_3__IMCC26256; D_4__uncultured Ferrimicrobium sp.; D_5__uncultured Ferrimicrobium sp.; D_6__uncultured Ferrimicrobium sp.	32
19f9f30d5492ed1f3f968da3d20389b1	0.0164601	D_0__Bacteria; D_1__Planctomycetes; D_2__Planctomycetacia; D_3__Gemmatales; D_4__Gemmataceae; D_5__uncultured	33
9e4b2a6d44e377e3ae23abbe678d9540	0.0161782	D_0__Bacteria; D_1__Proteobacteria; D_2__Gammaproteobacteria; D_3__Betaproteobacteriales; D_4__Burkholderiaceae	34
5df390383de1546795d7c52202910504	0.0156823	D_0__Bacteria; D_1__Proteobacteria; D_2__Gammaproteobacteria; D_3__Betaproteobacteriales; D_4__SC-I-84	35
279d14ec944b0dbd3dadce663353b028	0.0154623	D_0__Bacteria; D_1__Proteobacteria; D_2__Deltaproteobacteria; D_3__Syntrophobacterales; D_4__Syntrophobacteraceae; D_5__uncultured; D_6__uncultured bacterium	36
81e54af4d0a18ae7998f9cec92c21e26	0.0152867	D_0__Bacteria; D_1__Proteobacteria; D_2__Alphaproteobacteria; D_3__Elsterales; D_4__uncultured; D_5__uncultured bacterium; D_6__uncultured bacterium	37
5e153fe1a4aaac0e26063204e004bf3c	0.0152395	D_0__Bacteria; D_1__Planctomycetes; D_2__Planctomycetacia; D_3__Planctomycetales; D_4__uncultured; D_5__uncultured Planctomyces sp.; D_6__uncultured Planctomyces sp.	38
d8a8626db3b5815e1dd6750e4037d5c1	0.0151526	D_0__Bacteria; D_1__Planctomycetes; D_2__Planctomycetacia; D_3__Gemmatales; D_4__Gemmataceae; D_5__uncultured; D_6__uncultured bacterium	39
497410d6fd55e49412a7aed1f2f9e0b6	0.0148995	D_0__Bacteria; D_1__Proteobacteria; D_2__Gammaproteobacteria; D_3__Betaproteobacteriales; D_4__SC-I-84; D_5__metagenome; D_6__metagenome	40
47c8c0a257d321c7b2f773468d938235	0.0145241	D_0__Bacteria; D_1__Chloroflexi; D_2__Ktedonobacteria; D_3__Ktedonobacterales; D_4__Ktedonobacteraceae; D_5__HSB OF53-F07	41
1362785c3f824088a059e382664ea550	0.0144486	D_0__Bacteria; D_1__Proteobacteria; D_2__Alphaproteobacteria; D_3__Rhodobacterales; D_4__Rhodobacteraceae	42
44e4b0e91c56013b45ab5ebd86deadcb	0.0143399	D_0__Bacteria; D_1__Proteobacteria; D_2__Deltaproteobacteria; D_3__Myxococcales; D_4__Sandaracinaceae; D_5__uncultured; D_6__metagenome	43
dba682409a748b26ce327b1b112550e9	0.014193	D_0__Bacteria; D_1__Acidobacteria; D_2__Subgroup 6	44
f193f7233d39e288252d8758a9273208	0.0139739	D_0__Bacteria; D_1__Proteobacteria; D_2__Alphaproteobacteria; D_3__Rhizobiales; D_4__Xanthobacteraceae; D_5__uncultured	45
64be53fd865afbce78352f5cabc0c9e3	0.0139418	D_0__Bacteria; D_1__Planctomycetes; D_2__Planctomycetacia; D_3__Planctomycetales; D_4__uncultured; D_5__metagenome; D_6__metagenome	46
09aa002a2f42aaa4bce28e5c6737e22a	0.0138303	D_0__Bacteria; D_1__Acidobacteria; D_2__Subgroup 6	47
6affbe3bb6d1149a434bb0b0cbf7fa4a	0.0137481	D_0__Bacteria; D_1__Planctomycetes; D_2__Planctomycetacia; D_3__Gemmatales; D_4__Gemmataceae; D_5__uncultured; D_6__uncultured bacterium	48
4a66a56c0a68e735f2ad1c94826d2cd1	0.0136203	D_0__Bacteria; D_1__Bacteroidetes; D_2__Bacteroidia; D_3__Chitinophagales; D_4__Chitinophagaceae; D_5__Ferruginibacter; D_6__metagenome	49
ef44c71c5cdfaebba2d9d7f3ea71f937	0.0135748	D_0__Bacteria; D_1__Planctomycetes; D_2__Planctomycetacia; D_3__Planctomycetales; D_4__uncultured; D_5__uncultured planctomycete; D_6__uncultured planctomycete	50
1570f28f784c00f94eda780ca865cf88	0.0135388	D_0__Bacteria; D_1__Acidobacteria; D_2__Subgroup 6	51
a79df03c29d5421b97a241db52f4f4ab	0.0135071	D_0__Bacteria; D_1__Proteobacteria; D_2__Gammaproteobacteria; D_3__Betaproteobacteriales; D_4__SC-I-84	52
03e4453f71abd63e8202a28310ee096f	0.0134363	D_0__Bacteria; D_1__Planctomycetes; D_2__Planctomycetacia; D_3__Gemmatales; D_4__Gemmataceae; D_5__uncultured; D_6__uncultured bacterium	53
7fbcbf060cc20ed43ec136d96a8f5765	0.0134178	D_0__Bacteria; D_1__Proteobacteria; D_2__Alphaproteobacteria; D_3__Rhizobiales; D_4__Beijerinckiaceae; D_5__alphaI cluster; D_6__uncultured bacterium	54
a5f9305b852cfb4d0a0be8ec4e32b8e1	0.0132139	D_0__Bacteria; D_1__Chloroflexi; D_2__Ktedonobacteria; D_3__Ktedonobacterales; D_4__Ktedonobacteraceae; D_5__HSB OF53-F07; D_6__uncultured Ktedonobacter sp.	55
003d0470f23082c7bf6de11e71a56898	0.0131457	D_0__Bacteria; D_1__Proteobacteria; D_2__Gammaproteobacteria; D_3__Betaproteobacteriales; D_4__Nitrosomonadaceae; D_5__GOUTA6; D_6__uncultured bacterium	56
64585f574df8b513e0d630bde8b46097	0.0130414	D_0__Bacteria; D_1__Actinobacteria; D_2__Acidimicrobiia; D_3__Microtrichales; D_4__uncultured	57
9f43a0b60ff7960c54c62839ee13a48a	0.0129761	D_0__Bacteria; D_1__Gemmatimonadetes; D_2__Gemmatimonadetes; D_3__Gemmatimonadales; D_4__Gemmatimonadaceae; D_5__Gemmatimonas	58
fec897381d27796e074c6c9b05a1de93	0.0129431	D_0__Bacteria; D_1__Proteobacteria; D_2__Alphaproteobacteria; D_3__Caulobacterales; D_4__Caulobacteraceae; D_5__Phenylobacterium	59
d4b95458518ba9e5a32f76c52f622089	0.0128859	D_0__Bacteria; D_1__Acidobacteria; D_2__Acidobacteriia; D_3__Acidobacteriales; D_4__uncultured	60
02509c508a590384d2eb727ed4f19b07	0.0128829	D_0__Bacteria; D_1__Proteobacteria; D_2__Gammaproteobacteria; D_3__Betaproteobacteriales	61
90aca794c7e30b8a77e87f13ffc9a5cc	0.012823	D_0__Bacteria; D_1__Proteobacteria; D_2__Alphaproteobacteria; D_3__Rhizobiales; D_4__Xanthobacteraceae; D_5__uncultured	62
696363b9a907cd8c31ecfb108d71190f	0.0127037	D_0__Bacteria; D_1__Actinobacteria; D_2__Thermoleophilia; D_3__Gaiellales; D_4__Gaiellaceae; D_5__Gaiella	63
4f3d0ace89ab5a1f0e3be8b08cd03e2a	0.0125422	D_0__Bacteria; D_1__Acidobacteria; D_2__Subgroup 17	64
2dc7d64eccdb3cd9bf70697bc5007860	0.0125279	D_0__Bacteria; D_1__Verrucomicrobia; D_2__Verrucomicrobiae; D_3__Pedosphaerales; D_4__Pedosphaeraceae	65
5bbef2067a9bd4a64fcf23c1a023e1b7	0.0123251	D_0__Bacteria; D_1__Acidobacteria; D_2__Subgroup 17	66
4b6d823a4d25dc8db7028f1be3f9d5ea	0.0123038	D_0__Bacteria; D_1__Chloroflexi; D_2__Ktedonobacteria; D_3__Ktedonobacterales; D_4__Ktedonobacteraceae; D_5__HSB OF53-F07; D_6__uncultured Ktedonobacter sp.	67
732a833cdb50a0bae584d3f3300416b6	0.0122573	D_0__Bacteria; D_1__Proteobacteria; D_2__Alphaproteobacteria; D_3__Rhizobiales; D_4__Methyloligellaceae; D_5__uncultured; D_6__uncultured Rhodobiaceae bacterium	68
41d805e2db29652574f6652fa1e8cd59	0.0122271	D_0__Bacteria; D_1__Proteobacteria; D_2__Alphaproteobacteria; D_3__Rhizobiales; D_4__Methyloligellaceae; D_5__uncultured	69
bf3a1a4c1b84ea31505d1050de6beab1	0.0119628	D_0__Bacteria; D_1__Proteobacteria; D_2__Alphaproteobacteria; D_3__Rhizobiales; D_4__Methyloligellaceae; D_5__uncultured	70
39e821d16a5089c3b41b2fa6d7a91bd8	0.0119621	D_0__Bacteria; D_1__Proteobacteria; D_2__Alphaproteobacteria; D_3__Rhizobiales; D_4__Rhizobiales Incertae Sedis; D_5__uncultured	71
57676b8dfde9de2c6de0276c62c92409	0.0117686	D_0__Bacteria; D_1__Acidobacteria; D_2__Subgroup 6; D_3__uncultured prokaryote; D_4__uncultured prokaryote; D_5__uncultured prokaryote; D_6__uncultured prokaryote	72
3d997dde9395195ea9e2cc34cb0a0d7b	0.0115451	D_0__Bacteria; D_1__Proteobacteria; D_2__Gammaproteobacteria; D_3__JG36-TzT-191	73
7437479a75269532d597e5f853414f6b	0.0115349	D_0__Bacteria; D_1__Proteobacteria; D_2__Gammaproteobacteria; D_3__Betaproteobacteriales; D_4__A21b; D_5__uncultured bacterium; D_6__uncultured bacterium	74
e2700aefa86b128937c05f4f4dd45b71	0.0113617	D_0__Bacteria; D_1__Acidobacteria; D_2__Subgroup 6	75
c60262a210173d6a6605e298797827d3	0.011349	D_0__Bacteria; D_1__Planctomycetes; D_2__Planctomycetacia; D_3__Gemmatales; D_4__Gemmataceae; D_5__uncultured; D_6__metagenome	76
862ea2eb7e75fa866c7130944f1ee0fb	0.0113301	D_0__Bacteria; D_1__Proteobacteria; D_2__Deltaproteobacteria; D_3__Myxococcales; D_4__Phaselicystidaceae; D_5__Phaselicystis; D_6__uncultured bacterium	77
100f8cecbea9c4f1f100df4d972d6213	0.0111835	D_0__Bacteria; D_1__Proteobacteria; D_2__Gammaproteobacteria; D_3__Betaproteobacteriales; D_4__Nitrosomonadaceae; D_5__GOUTA6; D_6__uncultured beta proteobacterium	78
18f109fb5f0353c1795abda3ddc13436	0.0111659	D_0__Bacteria	79
cd98bebc7cd29d008813bd847394c1f2	0.0110339	D_0__Bacteria; D_1__Chloroflexi; D_2__KD4-96; D_3__uncultured bacterium; D_4__uncultured bacterium; D_5__uncultured bacterium; D_6__uncultured bacterium	80
7633bdfbf11b848c588e76dbd501ac1c	0.0109843	D_0__Bacteria; D_1__Planctomycetes; D_2__Planctomycetacia; D_3__Gemmatales; D_4__Gemmataceae; D_5__Fimbriiglobus; D_6__metagenome	81
66d2b628187f8fa3b00f5c3628cc161d	0.0109692	D_0__Bacteria; D_1__Proteobacteria; D_2__Alphaproteobacteria; D_3__Acetobacterales; D_4__Acetobacteraceae; D_5__uncultured	82
d0713156a427f53864e15e36d864d7dd	0.0109678	D_0__Bacteria; D_1__Acidobacteria; D_2__Subgroup 6	83
730d6f142fceb94c1d7a1adfe0fd1ef4	0.0109474	D_0__Bacteria; D_1__Acidobacteria; D_2__Subgroup 17; D_3__uncultured prokaryote; D_4__uncultured prokaryote; D_5__uncultured prokaryote; D_6__uncultured prokaryote	84
09368e2692dbe28dddad2a0c8eb22691	0.0109435	D_0__Bacteria; D_1__Proteobacteria; D_2__Deltaproteobacteria; D_3__Myxococcales; D_4__BIrii41; D_5__uncultured bacterium; D_6__uncultured bacterium	85
eadb989cb6d2078c41c917570da51590	0.0109278	D_0__Bacteria; D_1__Verrucomicrobia; D_2__Verrucomicrobiae; D_3__Pedosphaerales; D_4__Pedosphaeraceae	86
5580bf05f601a130d123b9c90db9edfa	0.0108286	D_0__Bacteria; D_1__Chloroflexi; D_2__Anaerolineae; D_3__Anaerolineales; D_4__Anaerolineaceae; D_5__uncultured	87
f46cb4213d5cefd526b238eb7f2b90a3	0.0105743	D_0__Bacteria; D_1__Proteobacteria; D_2__Alphaproteobacteria; D_3__Rhizobiales; D_4__Xanthobacteraceae; D_5__Pseudolabrys	88
e539784f681f91106e037ea3a07723e2	0.0105695	D_0__Bacteria; D_1__Proteobacteria; D_2__Gammaproteobacteria; D_3__KF-JG30-C25; D_4__uncultured bacterium; D_5__uncultured bacterium; D_6__uncultured bacterium	89
3edc7b61505bbf5f3bfc1ce1c4406e44	0.0105028	D_0__Bacteria; D_1__Acidobacteria; D_2__Subgroup 6; D_3__uncultured Anaeromyxobacter sp.; D_4__uncultured Anaeromyxobacter sp.; D_5__uncultured Anaeromyxobacter sp.; D_6__uncultured Anaeromyxobacter sp.	90
f8e593c4aeeff94fee2ca2af70238ae2	0.0104987	D_0__Bacteria; D_1__Planctomycetes; D_2__Planctomycetacia; D_3__Planctomycetales; D_4__uncultured; D_5__uncultured Planctomyces sp.; D_6__uncultured Planctomyces sp.	91
d74f89cc2d72997c94973930247df236	0.010431	D_0__Bacteria; D_1__Proteobacteria; D_2__Gammaproteobacteria; D_3__Betaproteobacteriales; D_4__Rhodocyclaceae; D_5__Uliginosibacterium; D_6__metagenome	92
c60a0afd0d9dd6bd8e8d89fc22cfd2d2	0.010373	D_0__Bacteria; D_1__Actinobacteria; D_2__MB-A2-108; D_3__uncultured bacterium; D_4__uncultured bacterium; D_5__uncultured bacterium; D_6__uncultured bacterium	93
ed312e033ab2b0acbcee3eef16755888	0.0103404	D_0__Bacteria; D_1__Proteobacteria; D_2__Alphaproteobacteria; D_3__Rhizobiales; D_4__Xanthobacteraceae; D_5__Rhodoplanes	94
8d0b8773afbab135c7fb282d6d45c7f6	0.010314	D_0__Bacteria; D_1__Proteobacteria; D_2__Alphaproteobacteria; D_3__Rhizobiales; D_4__Rhodomicrobiaceae; D_5__Rhodomicrobium	95
88e13888488c375795b00dfb6f31a3ed	0.0103115	D_0__Bacteria; D_1__Planctomycetes; D_2__Planctomycetacia; D_3__Gemmatales; D_4__Gemmataceae; D_5__uncultured; D_6__uncultured bacterium	96
072265844db08817adbc465bb4f543e9	0.0103049	D_0__Bacteria; D_1__Proteobacteria; D_2__Alphaproteobacteria; D_3__Rhizobiales; D_4__Xanthobacteraceae	97
42a90d229c7c52dff1c846b1f1beecd0	0.0102642	D_0__Bacteria; D_1__Proteobacteria; D_2__Gammaproteobacteria; D_3__Xanthomonadales; D_4__Xanthomonadaceae; D_5__Arenimonas	98
fea0f36dab338ff840a77dbefb78d74d	0.0102492	D_0__Bacteria; D_1__Proteobacteria; D_2__Gammaproteobacteria; D_3__Betaproteobacteriales; D_4__Nitrosomonadaceae; D_5__GOUTA6	99
1cc5e3352bfeeea402607d8e3d5b1b89	0.0102047	D_0__Bacteria; D_1__Verrucomicrobia; D_2__Verrucomicrobiae; D_3__Pedosphaerales; D_4__Pedosphaeraceae	100
492e55ca3ab902496624ef03b4f3fbea	0.0101609	D_0__Bacteria; D_1__Bacteroidetes; D_2__Bacteroidia; D_3__Sphingobacteriales; D_4__AKYH767; D_5__uncultured bacterium; D_6__uncultured bacterium	101
5671a08c39c4f07ff55a915af02b7f6a	0.0101211	D_0__Bacteria; D_1__Actinobacteria; D_2__MB-A2-108; D_3__uncultured actinobacterium; D_4__uncultured actinobacterium; D_5__uncultured actinobacterium; D_6__uncultured actinobacterium	102
13146d4939fcf946a0accdf800121e32	0.0100896	D_0__Bacteria; D_1__Proteobacteria; D_2__Alphaproteobacteria; D_3__Elsterales; D_4__uncultured; D_5__uncultured bacterium; D_6__uncultured bacterium	103
3b70167bdb3686005c8e84393b75cbab	0.0100696	D_0__Bacteria; D_1__Chloroflexi; D_2__Ktedonobacteria; D_3__Ktedonobacterales; D_4__Ktedonobacteraceae; D_5__JG30a-KF-32; D_6__uncultured bacterium	104
a1a7dde83a081698cb384f31a3387577	0.0100145	D_0__Bacteria; D_1__Planctomycetes; D_2__Planctomycetacia; D_3__Gemmatales; D_4__Gemmataceae; D_5__uncultured; D_6__uncultured bacterium	105
ab3f6a9e76fe8a6462db6cf738c9129d	0.0099994	D_0__Bacteria; D_1__Planctomycetes; D_2__Planctomycetacia; D_3__Gemmatales; D_4__Gemmataceae; D_5__uncultured; D_6__uncultured bacterium	106
01c5e1b0b66f91e3e737d86c5d03b5a4	0.00989128	D_0__Bacteria; D_1__Proteobacteria; D_2__Gammaproteobacteria; D_3__Betaproteobacteriales; D_4__Nitrosomonadaceae; D_5__GOUTA6; D_6__uncultured bacterium	107
8ebcc975d2770f7bd8491c328f7ee150	0.00986395	D_0__Bacteria; D_1__Planctomycetes; D_2__Planctomycetacia; D_3__Gemmatales; D_4__Gemmataceae; D_5__uncultured; D_6__uncultured bacterium	108
891dc7c4bc5fbd51e97b9a0c110c6220	0.00982789	D_0__Bacteria; D_1__Proteobacteria; D_2__Alphaproteobacteria; D_3__Rhizobiales; D_4__Rhizobiaceae; D_5__Allorhizobium-Neorhizobium-Pararhizobium-Rhizobium	109
94b2b5966d9e160713ab248417dc4203	0.0097308	D_0__Bacteria; D_1__Proteobacteria; D_2__Alphaproteobacteria; D_3__Rhizobiales; D_4__Xanthobacteraceae; D_5__Bradyrhizobium	110
a46744c0844c677ed8d6e06aa0cf4577	0.00971836	D_0__Bacteria; D_1__Actinobacteria; D_2__Acidimicrobiia; D_3__Microtrichales; D_4__Ilumatobacteraceae; D_5__CL500-29 marine group; D_6__metagenome	111
3b38999bdbf762d48005d1e4f7a5de40	0.00971735	D_0__Bacteria; D_1__Actinobacteria; D_2__Actinobacteria; D_3__Corynebacteriales; D_4__Mycobacteriaceae; D_5__Mycobacterium	112
963302e67e9faf01912fdda9bd0e4784	0.00970166	D_0__Bacteria; D_1__Acidobacteria; D_2__Subgroup 6	113
413f01da2cd47c12e3cee7348de428b8	0.00969633	D_0__Bacteria; D_1__Acidobacteria; D_2__Acidobacteriia; D_3__Subgroup 2; D_4__uncultured Acidobacteria bacterium; D_5__uncultured Acidobacteria bacterium; D_6__uncultured Acidobacteria bacterium	114
243f6d3aa34c6dd3f372f029897f978d	0.00966009	D_0__Bacteria; D_1__Gemmatimonadetes; D_2__Gemmatimonadetes; D_3__Gemmatimonadales; D_4__Gemmatimonadaceae; D_5__uncultured; D_6__Acidobacteria bacterium 13_2_20CM_56_17	115
27257dea8e650f053d3c5d9ca812d496	0.00961187	D_0__Bacteria; D_1__Bacteroidetes; D_2__Bacteroidia; D_3__Chitinophagales; D_4__Chitinophagaceae; D_5__uncultured	116
069b4f0977dd99bdaec8f255c2dbb568	0.0095793	D_0__Bacteria; D_1__Proteobacteria; D_2__Gammaproteobacteria; D_3__Betaproteobacteriales	117
908e39d38154e02ea650800b2b50d253	0.00949295	D_0__Bacteria; D_1__Proteobacteria; D_2__Gammaproteobacteria; D_3__Betaproteobacteriales; D_4__Burkholderiaceae	118
2b10da70cf881975ec3db52da9d45183	0.00945799	D_0__Bacteria; D_1__Chloroflexi; D_2__Anaerolineae; D_3__RBG-13-54-9; D_4__uncultured sludge bacterium A31; D_5__uncultured sludge bacterium A31; D_6__uncultured sludge bacterium A31	119
3828d792c5a6438acf25783a43ae8d98	0.00942348	D_0__Bacteria; D_1__Acidobacteria; D_2__Acidobacteriia; D_3__Solibacterales; D_4__Solibacteraceae (Subgroup 3); D_5__Candidatus Solibacter	120
63646fcfd2e34c802093812c8f0548ab	0.00937678	D_0__Bacteria; D_1__Proteobacteria; D_2__Gammaproteobacteria; D_3__Betaproteobacteriales; D_4__Nitrosomonadaceae; D_5__GOUTA6	121
24577bf48a0acfd6bf24269ed20af563	0.00935841	D_0__Bacteria; D_1__Proteobacteria; D_2__Alphaproteobacteria; D_3__Rhizobiales; D_4__A0839	122
54658c5cabc3c6c07f1e6556120cc99c	0.00931149	D_0__Bacteria; D_1__Proteobacteria; D_2__Gammaproteobacteria; D_3__Betaproteobacteriales; D_4__Burkholderiaceae; D_5__Rhizobacter	123
da703d6328b3e05f71496f38adbab8c0	0.0092454	D_0__Bacteria; D_1__Actinobacteria; D_2__Thermoleophilia; D_3__Gaiellales; D_4__uncultured	124
d3843642fb3c77ed98e31a35fa918c92	0.00919822	D_0__Bacteria; D_1__Proteobacteria; D_2__Alphaproteobacteria; D_3__Elsterales; D_4__uncultured	125
eaf08d4cad1939fdc724b3b600845b53	0.00917403	D_0__Bacteria; D_1__Planctomycetes; D_2__Planctomycetacia; D_3__Gemmatales; D_4__Gemmataceae; D_5__Fimbriiglobus	126
83aa5c2d1cd693554de0fd0c17449d5b	0.00906329	D_0__Bacteria; D_1__Proteobacteria; D_2__Gammaproteobacteria; D_3__Betaproteobacteriales; D_4__SC-I-84; D_5__uncultured bacterium; D_6__uncultured bacterium	127
ae42cf7d2a01a3c39536071845fc5186	0.00903388	D_0__Bacteria; D_1__Proteobacteria; D_2__Alphaproteobacteria; D_3__Rhizobiales; D_4__Xanthobacteraceae; D_5__Bradyrhizobium	128
ba826462a4e9616b0741fbe6c0c960b9	0.00901268	D_0__Bacteria; D_1__Actinobacteria; D_2__Thermoleophilia; D_3__Gaiellales; D_4__Gaiellaceae; D_5__Gaiella	129
e409628f0a02722357e6fbb40d5eb8b7	0.00893225	D_0__Bacteria; D_1__Actinobacteria; D_2__Acidimicrobiia; D_3__Microtrichales; D_4__Ilumatobacteraceae; D_5__uncultured; D_6__uncultured bacterium	130
5f16e9a69d5ec1d1585829725f526130	0.00892039	D_0__Bacteria; D_1__Proteobacteria; D_2__Alphaproteobacteria; D_3__Rhizobiales; D_4__Hyphomicrobiaceae; D_5__Hyphomicrobium; D_6__uncultured bacterium	131
5dc17ad9f36600d602b0ad9a4afdae7c	0.0088673	D_0__Bacteria; D_1__Chloroflexi; D_2__Anaerolineae; D_3__RBG-13-54-9; D_4__uncultured bacterium; D_5__uncultured bacterium; D_6__uncultured bacterium	132
c34b39d92e12b9be51da54f1640b011b	0.00884726	D_0__Bacteria; D_1__Proteobacteria; D_2__Gammaproteobacteria; D_3__Steroidobacterales; D_4__Steroidobacteraceae; D_5__uncultured; D_6__uncultured gamma proteobacterium	133
874c8c7f4cf7301fd754c4553ea9b806	0.00882022	D_0__Bacteria; D_1__Proteobacteria; D_2__Deltaproteobacteria; D_3__Myxococcales; D_4__Sandaracinaceae; D_5__uncultured	134
7a108371967716c424a04c15bd1ad71c	0.00881483	D_0__Bacteria; D_1__Proteobacteria; D_2__Alphaproteobacteria; D_3__Rhizobiales; D_4__Xanthobacteraceae; D_5__uncultured; D_6__metagenome	135
f1554c22d6d84c3d277f11d7a173399a	0.00879497	D_0__Bacteria; D_1__Proteobacteria; D_2__Alphaproteobacteria; D_3__Rhizobiales; D_4__Xanthobacteraceae; D_5__uncultured	136
ce43491afd31b91d9a65ee389032cf61	0.00874341	D_0__Bacteria; D_1__Chloroflexi; D_2__Anaerolineae; D_3__Anaerolineales; D_4__Anaerolineaceae; D_5__Anaerolinea; D_6__metagenome	137
421a2db232bdad168f716cb0f2f3a997	0.00873522	D_0__Bacteria; D_1__Chloroflexi; D_2__Chloroflexia; D_3__Chloroflexales; D_4__Roseiflexaceae; D_5__uncultured; D_6__uncultured bacterium	138
df81a73e5b4152800afd8687425ee1cb	0.00868381	D_0__Bacteria; D_1__Proteobacteria; D_2__Alphaproteobacteria; D_3__Rhizobiales; D_4__Xanthobacteraceae; D_5__uncultured	139
30abae0fcd3f9937851473b63d5f197c	0.00864393	D_0__Bacteria; D_1__Chloroflexi; D_2__Ktedonobacteria; D_3__Ktedonobacterales; D_4__Ktedonobacteraceae; D_5__HSB OF53-F07; D_6__uncultured Ktedonobacter sp.	140
f74a23038095f558d209d451c03c9b7e	0.00861574	D_0__Bacteria; D_1__Actinobacteria; D_2__Thermoleophilia; D_3__Solirubrobacterales; D_4__Solirubrobacteraceae; D_5__Conexibacter; D_6__uncultured Conexibacteraceae bacterium	141
f433d7e08b128861d265c43bccbfb591	0.00856331	D_0__Bacteria; D_1__Proteobacteria; D_2__Alphaproteobacteria; D_3__Rhizobiales; D_4__Xanthobacteraceae; D_5__Rhodoplanes	142
c8d288f515d31ccb79baf2286101865e	0.00856141	D_0__Bacteria; D_1__Acidobacteria; D_2__Acidobacteriia; D_3__Solibacterales; D_4__Solibacteraceae (Subgroup 3); D_5__Candidatus Solibacter	143
07d888df7991a391a32bf0305b447287	0.00848296	D_0__Bacteria; D_1__Proteobacteria; D_2__Alphaproteobacteria; D_3__Rhizobiales; D_4__Beijerinckiaceae; D_5__Roseiarcus; D_6__uncultured bacterium	144
c63a29416a7eabd7ff67a49489118771	0.00848284	D_0__Bacteria; D_1__Proteobacteria; D_2__Alphaproteobacteria; D_3__Rhizobiales; D_4__Xanthobacteraceae	145
8b32d4ca72e1809876d4bd18ec275ddf	0.00847849	D_0__Bacteria; D_1__Proteobacteria; D_2__Deltaproteobacteria; D_3__Myxococcales; D_4__Archangiaceae; D_5__Anaeromyxobacter	146
fb817cbb755566c123ccf837399dd066	0.00845434	D_0__Bacteria; D_1__Bacteroidetes; D_2__Bacteroidia; D_3__Sphingobacteriales; D_4__AKYH767; D_5__metagenome; D_6__metagenome	147
0be31311933b0d26d811dd5df11c8116	0.00842143	D_0__Bacteria; D_1__Acidobacteria; D_2__Subgroup 6; D_3__uncultured Anaeromyxobacter sp.; D_4__uncultured Anaeromyxobacter sp.; D_5__uncultured Anaeromyxobacter sp.; D_6__uncultured Anaeromyxobacter sp.	148
6595e5202299a176ec108c52c3deacd3	0.00841138	D_0__Bacteria; D_1__Proteobacteria; D_2__Deltaproteobacteria; D_3__Myxococcales; D_4__Haliangiaceae; D_5__Haliangium; D_6__uncultured soil bacterium	149
02ea5ec82f19361c276c9ce80973dd58	0.00840944	D_0__Bacteria; D_1__Proteobacteria; D_2__Deltaproteobacteria; D_3__Desulfarculales; D_4__Desulfarculaceae; D_5__uncultured	150
752618de8c655033b311788feb2afa4e	0.00839312	D_0__Bacteria; D_1__Planctomycetes; D_2__Planctomycetacia; D_3__Pirellulales; D_4__Pirellulaceae; D_5__uncultured; D_6__uncultured Planctomycetaceae bacterium	151
6a923f416f73c9d2a930d5e03dcac333	0.0083912	D_0__Bacteria; D_1__Verrucomicrobia; D_2__Verrucomicrobiae; D_3__Chthoniobacterales; D_4__Xiphinematobacteraceae; D_5__Candidatus Xiphinematobacter; D_6__uncultured Verrucomicrobia bacterium	152
c29ed217188d863f56927705d3d2c2a0	0.00838472	D_0__Bacteria; D_1__Proteobacteria; D_2__Gammaproteobacteria; D_3__Betaproteobacteriales; D_4__Nitrosomonadaceae; D_5__GOUTA6; D_6__metagenome	153
eef38670da90426695b8e414b17b59ab	0.00836969	D_0__Bacteria; D_1__Acidobacteria; D_2__Subgroup 6	154
98852a5e450a49f665f8466da60a9f30	0.00836266	D_0__Bacteria; D_1__Planctomycetes; D_2__Planctomycetacia; D_3__Pirellulales; D_4__Pirellulaceae; D_5__uncultured	155
b3c54f2021638fbddb2cdd072248605e	0.0083496	D_0__Bacteria; D_1__Acidobacteria; D_2__Acidobacteriia; D_3__Solibacterales; D_4__Solibacteraceae (Subgroup 3); D_5__Bryobacter; D_6__uncultured bacterium	156
72ccf0ffe710ded2a3adc96bd5e7d0c6	0.00832435	D_0__Bacteria; D_1__Proteobacteria; D_2__Gammaproteobacteria; D_3__Betaproteobacteriales; D_4__Methylophilaceae; D_5__uncultured; D_6__uncultured bacterium	157
4cf0f5bd11d96c4edd918e33270bc9e3	0.00831028	D_0__Bacteria; D_1__Chloroflexi; D_2__Anaerolineae; D_3__Anaerolineales; D_4__Anaerolineaceae; D_5__uncultured; D_6__uncultured soil bacterium	158
91c8626124b81cf81edbfdbb4b8ea736	0.0082543	D_0__Bacteria; D_1__Acidobacteria; D_2__Acidobacteriia; D_3__Solibacterales; D_4__Solibacteraceae (Subgroup 3); D_5__Candidatus Solibacter	159
9868dfe44322fc79b92fa598da790da4	0.0081805	D_0__Bacteria; D_1__Rokubacteria; D_2__NC10; D_3__Rokubacteriales	160
57c4f3ede08667957471c9e2025b31ae	0.00815778	D_0__Bacteria; D_1__Acidobacteria; D_2__Subgroup 6	161
2851d4f4db34365d076ca6125dd848c4	0.00807469	D_0__Bacteria; D_1__Verrucomicrobia; D_2__Verrucomicrobiae; D_3__Chthoniobacterales; D_4__Xiphinematobacteraceae; D_5__Candidatus Xiphinematobacter; D_6__uncultured Verrucomicrobia bacterium	162
fb5b8bef81cbaadd943e5c9002e6550b	0.00798955	D_0__Bacteria; D_1__Acidobacteria; D_2__Blastocatellia (Subgroup 4); D_3__Blastocatellales; D_4__Blastocatellaceae; D_5__JGI 0001001-H03; D_6__uncultured bacterium	163
91878d7c16811333ee5db6102c3be33e	0.00798148	D_0__Bacteria; D_1__Proteobacteria; D_2__Gammaproteobacteria; D_3__Betaproteobacteriales; D_4__Nitrosomonadaceae; D_5__Ellin6067	164
f0e229c929ae8797daedbedbdb11e2c0	0.00797484	D_0__Bacteria; D_1__Planctomycetes; D_2__Planctomycetacia; D_3__Gemmatales; D_4__Gemmataceae; D_5__uncultured; D_6__uncultured bacterium	165
f61db4f18408220f35b368effea7821f	0.00795404	D_0__Bacteria; D_1__Acidobacteria; D_2__Acidobacteriia; D_3__Subgroup 2; D_4__uncultured forest soil bacterium; D_5__uncultured forest soil bacterium; D_6__uncultured forest soil bacterium	166
5036be2c1a4fc1332d51a1e8e2a98b30	0.00784999	D_0__Bacteria; D_1__Proteobacteria; D_2__Alphaproteobacteria; D_3__Rhizobiales; D_4__Hyphomicrobiaceae; D_5__Pedomicrobium; D_6__uncultured Hyphomicrobiaceae bacterium	167
374a767b7934a9a4f2d15709b6dc3e3a	0.00782924	D_0__Bacteria; D_1__Gemmatimonadetes; D_2__Gemmatimonadetes; D_3__Gemmatimonadales; D_4__Gemmatimonadaceae; D_5__uncultured	168
42b485e661d42b8ff3542727c072ac95	0.00779769	D_0__Bacteria; D_1__Actinobacteria; D_2__MB-A2-108; D_3__uncultured actinobacterium; D_4__uncultured actinobacterium; D_5__uncultured actinobacterium; D_6__uncultured actinobacterium	169
7d95d8417564fd29645c9844a7908af6	0.00776873	D_0__Bacteria; D_1__Proteobacteria; D_2__Alphaproteobacteria; D_3__Rhizobiales; D_4__Xanthobacteraceae; D_5__uncultured	170
5a7c85d39e6fe84bdaa0bdfb9c3e22d9	0.00776201	D_0__Bacteria; D_1__Proteobacteria; D_2__Gammaproteobacteria; D_3__Betaproteobacteriales; D_4__Nitrosomonadaceae; D_5__mle1-7	171
91e104cb875e164ccd4de7bfa265f800	0.00775063	D_0__Bacteria; D_1__Planctomycetes; D_2__Planctomycetacia; D_3__Planctomycetales; D_4__uncultured	172
59905de72a0547e40854064be3a82b43	0.00770649	D_0__Bacteria; D_1__Bacteroidetes; D_2__Bacteroidia; D_3__Cytophagales; D_4__Microscillaceae; D_5__uncultured	173
e815840fdd9a6038d67c6878dbb3af8e	0.00766903	D_0__Bacteria; D_1__Proteobacteria; D_2__Alphaproteobacteria; D_3__uncultured; D_4__bacterium Ellin6089; D_5__bacterium Ellin6089; D_6__bacterium Ellin6089	174
69f38f9e79867a0a88b172de2543b59d	0.00766139	D_0__Bacteria; D_1__Planctomycetes; D_2__Planctomycetacia; D_3__Planctomycetales; D_4__uncultured; D_5__uncultured Planctomyces sp.; D_6__uncultured Planctomyces sp.	175
048b262ba1724685477d2fe19f0fe261	0.00765554	D_0__Bacteria; D_1__Actinobacteria; D_2__Actinobacteria; D_3__Frankiales; D_4__Cryptosporangiaceae; D_5__Fodinicola	176
066bbd7a11e9fd4a924cd471fb5b35f6	0.00762972	D_0__Bacteria; D_1__Proteobacteria; D_2__Alphaproteobacteria; D_3__Rhizobiales; D_4__Hyphomicrobiaceae; D_5__Hyphomicrobium	177
2148b10c7679b1c24780a20bad95f546	0.00752615	D_0__Bacteria; D_1__Actinobacteria; D_2__Acidimicrobiia; D_3__Microtrichales; D_4__uncultured; D_5__uncultured bacterium; D_6__uncultured bacterium	178
6e105f3f79341d4c6ac024b928786898	0.00752592	D_0__Bacteria; D_1__Proteobacteria; D_2__Alphaproteobacteria; D_3__Rhizobiales; D_4__Beijerinckiaceae; D_5__Roseiarcus; D_6__uncultured bacterium	179
c175868a0542a2e76ea3d5f465004056	0.00751948	D_0__Bacteria; D_1__Proteobacteria; D_2__Gammaproteobacteria; D_3__Betaproteobacteriales; D_4__SC-I-84; D_5__uncultured Nitrosomonadaceae bacterium; D_6__uncultured Nitrosomonadaceae bacterium	180
3229103ac2bd13a576de333e11826d40	0.00751355	D_0__Bacteria; D_1__Chloroflexi; D_2__Anaerolineae; D_3__SBR1031; D_4__A4b; D_5__uncultured bacterium; D_6__uncultured bacterium	181
3f48c674bfb96d735ee09bd32ac101da	0.00751141	D_0__Bacteria; D_1__Acidobacteria; D_2__Subgroup 6	182
dc8d61daf7104bb4eae59e93e6df6bc5	0.00748686	D_0__Bacteria; D_1__Proteobacteria; D_2__Alphaproteobacteria; D_3__Rhizobiales; D_4__Xanthobacteraceae; D_5__Pseudolabrys	183
6f003e57e5cfa2effa77004299794a14	0.00743181	D_0__Bacteria; D_1__Verrucomicrobia; D_2__Verrucomicrobiae; D_3__Verrucomicrobiales; D_4__Verrucomicrobiaceae; D_5__uncultured; D_6__uncultured bacterium	184
abd62ae223d8af2d3c5cd3de7dfe0370	0.00740978	D_0__Bacteria; D_1__Planctomycetes; D_2__Planctomycetacia; D_3__Gemmatales; D_4__Gemmataceae; D_5__uncultured; D_6__uncultured bacterium	185
638bea17d459a05ae7083c0d704fcf37	0.00735188	D_0__Bacteria; D_1__Proteobacteria; D_2__Gammaproteobacteria; D_3__Betaproteobacteriales; D_4__Nitrosomonadaceae	186
94d68a5fd32639e849a39d1dad6e4a02	0.0073303	D_0__Bacteria; D_1__Verrucomicrobia; D_2__Verrucomicrobiae; D_3__Verrucomicrobiales; D_4__Verrucomicrobiaceae; D_5__Roseimicrobium; D_6__uncultured Verrucomicrobia bacterium	187
ad145b5c8b7c9b7ffb1c647fa0da640d	0.00732629	D_0__Bacteria; D_1__Acidobacteria; D_2__Subgroup 6	188
f2fbf9c68d8c3c6ecd371595d087978a	0.00730236	D_0__Bacteria; D_1__Proteobacteria; D_2__Alphaproteobacteria; D_3__Rhizobiales; D_4__Xanthobacteraceae; D_5__Pseudolabrys	189
86971a0c371651deabc8a32979c1e786	0.0072958	D_0__Bacteria; D_1__Chloroflexi; D_2__Anaerolineae; D_3__RBG-13-54-9; D_4__uncultured eubacterium WCHB1-50; D_5__uncultured eubacterium WCHB1-50; D_6__uncultured eubacterium WCHB1-50	190
c155e14353f6b03f78d43bca11ebd74e	0.0072954	D_0__Bacteria; D_1__Acidobacteria; D_2__Acidobacteriia; D_3__Subgroup 2; D_4__uncultured bacterium KF/GS-JG36-31; D_5__uncultured bacterium KF/GS-JG36-31; D_6__uncultured bacterium KF/GS-JG36-31	191
1a3c57351dfd25f6378652206bead8b6	0.0072926	D_0__Bacteria; D_1__Verrucomicrobia; D_2__Verrucomicrobiae; D_3__Verrucomicrobiales; D_4__Verrucomicrobiaceae; D_5__Verrucomicrobium; D_6__uncultured Verrucomicrobia bacterium	192
e9f1fba00cf5fab7860009d6b367f987	0.00728464	D_0__Bacteria; D_1__Proteobacteria; D_2__Gammaproteobacteria; D_3__Betaproteobacteriales; D_4__Nitrosomonadaceae; D_5__GOUTA6; D_6__uncultured beta proteobacterium	193
cc4fa9a30fb72ffe2170c798191b1aba	0.00725231	D_0__Bacteria; D_1__Proteobacteria; D_2__Deltaproteobacteria; D_3__Myxococcales; D_4__BIrii41; D_5__metagenome; D_6__metagenome	194
9c190e263c6058544027bc229643bb29	0.00725204	D_0__Bacteria; D_1__Proteobacteria; D_2__Gammaproteobacteria; D_3__Betaproteobacteriales; D_4__Rhodocyclaceae; D_5__Sulfuritalea	195
22fc795b1b2ab2d6cada060c94954542	0.00723683	D_0__Bacteria; D_1__Planctomycetes; D_2__Planctomycetacia; D_3__Planctomycetales; D_4__Rubinisphaeraceae; D_5__Planctomicrobium; D_6__uncultured Planctomyces sp.	196
5b2529faa44a3679b887ecd91b6b4149	0.00715589	D_0__Bacteria; D_1__Chloroflexi; D_2__KD4-96	197
3d7ea4dffab1130cdc0e3659dae0c1ef	0.00715108	D_0__Bacteria; D_1__Rokubacteria; D_2__NC10; D_3__Rokubacteriales; D_4__bacterium WX65; D_5__bacterium WX65; D_6__bacterium WX65	198
[truncated: 20,287 more rows]

## Sheet: S.Table9F
Supplemental Table 9F: Random forest predictors, 16S rRNA sediment BALANCED dataset
Predictor_ID	GiniAvg	Taxonomy	Predictor_Rank
[truncated: 20,485 more rows]

## Sheet: S.Table9G
Supplemental Table 9G: Random forest predictors, 16S rRNA sediment + metadata UOG dataset
[truncated: 26,243 more rows]

[truncated: 2 more sheets: S.Table9H, S.Table9I]
