# Supplementary material for: Geochemistry and Multiomics Data Differentiate Streams in Pennsylvania Based on Unconventional Oil and Gas Activity
Source: Microbiol Spectr. 2022 Aug 18;10(5):e00770-22. doi: 10.1128/spectrum.00770-22 (PMC9603415; doi:10.1128/spectrum.00770-22)
Supplement: Supplemental file 4 — Tables S9J and S10. Download spectrum.00770-22-s0004.xlsx, XLSX file, 4.3 MB [file spectrum.00770-22-s0004.xlsx]

## Sheet: S.Table9J
Supplemental Table 9J: Random forest predictors, 16S rRNA water UOG dataset
Predictor_ID	GiniAvg	Taxonomy	Predictor_Rank
99deb3c5ecb022ec05609ebd1112a557	0.0106258	D_0__Bacteria; D_1__Bacteroidetes; D_2__Bacteroidia; D_3__Bacteroidales; D_4__Bacteroidaceae; D_5__Bacteroides	1
48e665141691a28bc90fb9f37cbc09c2	0.00960357	D_0__Bacteria; D_1__Proteobacteria; D_2__Alphaproteobacteria	2
e09f97d9f9240a8db6364dea88fcd7cd	0.0094318	D_0__Bacteria; D_1__Proteobacteria; D_2__Alphaproteobacteria; D_3__Rhizobiales; D_4__Beijerinckiaceae; D_5__Methylocystis	3
0808fdf5a7ca966fc1a60393691bb308	0.00938199	D_0__Bacteria; D_1__Proteobacteria; D_2__Deltaproteobacteria; D_3__Myxococcales; D_4__uncultured; D_5__uncultured delta proteobacterium; D_6__uncultured delta proteobacterium	4
36d2dbe650651d09e5aee8da4b563b03	0.00933624	D_0__Bacteria; D_1__Proteobacteria; D_2__Deltaproteobacteria; D_3__Myxococcales; D_4__Sandaracinaceae; D_5__uncultured	5
59905de72a0547e40854064be3a82b43	0.00923534	D_0__Bacteria; D_1__Bacteroidetes; D_2__Bacteroidia; D_3__Cytophagales; D_4__Microscillaceae; D_5__uncultured	6
05a65c4583f19e799d89d8c8ce9c4c76	0.00878469	D_0__Bacteria; D_1__Omnitrophicaeota; D_2__uncultured bacterium; D_3__uncultured bacterium; D_4__uncultured bacterium; D_5__uncultured bacterium; D_6__uncultured bacterium	7
c4fb65ed3eb4a6360f13ff7ec5af1cb2	0.00855536	D_0__Bacteria; D_1__FCPU426; D_2__uncultured bacterium; D_3__uncultured bacterium; D_4__uncultured bacterium; D_5__uncultured bacterium; D_6__uncultured bacterium	8
f82282ed93f6b7a2b219d02d43546fa7	0.00787828	D_0__Bacteria; D_1__Proteobacteria; D_2__Gammaproteobacteria; D_3__Betaproteobacteriales; D_4__Nitrosomonadaceae; D_5__Ellin6067	9
f1eb2a960345a29894ac94a89a5bdc37	0.00737677	D_0__Bacteria; D_1__Bacteroidetes; D_2__Bacteroidia; D_3__Sphingobacteriales; D_4__env.OPS 17	10
a5af4c19fb434687bdba6613efa366e7	0.00713973	D_0__Bacteria; D_1__Proteobacteria; D_2__Gammaproteobacteria; D_3__Betaproteobacteriales; D_4__Methylophilaceae; D_5__Methylotenera; D_6__uncultured bacterium	11
9d44542f9e5d6afaa65338fade7390cb	0.0071357	D_0__Bacteria; D_1__Acidobacteria; D_2__Acidobacteriia; D_3__Solibacterales; D_4__Solibacteraceae (Subgroup 3); D_5__Candidatus Solibacter; D_6__uncultured bacterium	12
7633bdfbf11b848c588e76dbd501ac1c	0.0071015	D_0__Bacteria; D_1__Planctomycetes; D_2__Planctomycetacia; D_3__Gemmatales; D_4__Gemmataceae; D_5__Fimbriiglobus; D_6__metagenome	13
358af97defef19091f0a5935314e69b6	0.00707911	D_0__Bacteria; D_1__Bacteroidetes; D_2__Bacteroidia; D_3__Chitinophagales; D_4__uncultured; D_5__uncultured bacterium; D_6__uncultured bacterium	14
3c28b81a6d58ad9f994180f635c24783	0.00702498	D_0__Bacteria; D_1__Proteobacteria; D_2__Alphaproteobacteria; D_3__Rhizobiales; D_4__A0839; D_5__uncultured bacterium; D_6__uncultured bacterium	15
ade04fd51fe2a7ea6a5de7be6c690573	0.00702311	D_0__Bacteria; D_1__Proteobacteria; D_2__Gammaproteobacteria; D_3__JG36-TzT-191; D_4__uncultured proteobacterium; D_5__uncultured proteobacterium; D_6__uncultured proteobacterium	16
5b2529faa44a3679b887ecd91b6b4149	0.0068741	D_0__Bacteria; D_1__Chloroflexi; D_2__KD4-96	17
3d997dde9395195ea9e2cc34cb0a0d7b	0.00686875	D_0__Bacteria; D_1__Proteobacteria; D_2__Gammaproteobacteria; D_3__JG36-TzT-191	18
cc4fa9a30fb72ffe2170c798191b1aba	0.006798	D_0__Bacteria; D_1__Proteobacteria; D_2__Deltaproteobacteria; D_3__Myxococcales; D_4__BIrii41; D_5__metagenome; D_6__metagenome	19
d8f95235d3fa54513e8664b9f34a0fa2	0.00624301	D_0__Bacteria; D_1__Proteobacteria; D_2__Gammaproteobacteria; D_3__Salinisphaerales; D_4__Solimonadaceae; D_5__uncultured; D_6__uncultured bacterium	20
3e51b0fac906c035976041a2fdd9691a	0.00624238	D_0__Bacteria; D_1__Proteobacteria; D_2__Alphaproteobacteria; D_3__Rhodospirillales; D_4__Thalassospiraceae; D_5__Thalassospira	21
620d20361105ca68844ed3fbd0f4f889	0.00615618	D_0__Bacteria; D_1__Planctomycetes; D_2__vadinHA49; D_3__uncultured Antarctic bacterium LB3-13; D_4__uncultured Antarctic bacterium LB3-13; D_5__uncultured Antarctic bacterium LB3-13; D_6__uncultured Antarctic bacterium LB3-13	22
27257dea8e650f053d3c5d9ca812d496	0.00613946	D_0__Bacteria; D_1__Bacteroidetes; D_2__Bacteroidia; D_3__Chitinophagales; D_4__Chitinophagaceae; D_5__uncultured	23
ceb3452ae27459325605740c9fbe8861	0.00612765	D_0__Bacteria; D_1__Bacteroidetes; D_2__Bacteroidia; D_3__Sphingobacteriales; D_4__NS11-12 marine group	24
57c4f3ede08667957471c9e2025b31ae	0.00600005	D_0__Bacteria; D_1__Acidobacteria; D_2__Subgroup 6	25
16279d63c18f0ce497fac24287ac9ed8	0.00595087	D_0__Bacteria; D_1__Acidobacteria; D_2__Holophagae; D_3__Subgroup 7	26
b01cdc53ccf0147bfd6e571cbe2af6b6	0.00590415	D_0__Bacteria; D_1__Proteobacteria; D_2__Alphaproteobacteria; D_3__Sphingomonadales; D_4__Sphingomonadaceae; D_5__Sphingomonas	27
55b42430584cff5a340766cf9738c0f6	0.0058689	D_0__Bacteria; D_1__Planctomycetes; D_2__Planctomycetacia; D_3__Planctomycetales; D_4__uncultured; D_5__uncultured Planctomyces sp.; D_6__uncultured Planctomyces sp.	28
585acbab6a2210c0f4feb3a5180a89a3	0.0058006	D_0__Bacteria; D_1__Proteobacteria; D_2__Gammaproteobacteria; D_3__Betaproteobacteriales; D_4__Burkholderiaceae	29
765437bf4bbecd8312ee3ca8f6b4cf6c	0.00576394	D_0__Bacteria; D_1__Proteobacteria; D_2__Gammaproteobacteria; D_3__Betaproteobacteriales; D_4__Nitrosomonadaceae; D_5__GOUTA6; D_6__uncultured beta proteobacterium	30
f1db40523836ddee13e3a9f48379d3d0	0.00573765	D_0__Bacteria; D_1__Proteobacteria; D_2__Deltaproteobacteria; D_3__Myxococcales; D_4__Sandaracinaceae; D_5__uncultured; D_6__metagenome	31
791d9e59114393d426e7385379e08339	0.00561393	D_0__Bacteria; D_1__Planctomycetes; D_2__Planctomycetacia; D_3__Gemmatales; D_4__Gemmataceae; D_5__uncultured	32
30f9b2a0467ca25673a4be290f274842	0.00561108	D_0__Bacteria; D_1__Proteobacteria; D_2__Deltaproteobacteria; D_3__Myxococcales; D_4__Haliangiaceae; D_5__Haliangium	33
102a3c260713cde71a32079bfc1e93b3	0.00559965	D_0__Bacteria; D_1__Bacteroidetes; D_2__Bacteroidia; D_3__Cytophagales; D_4__Microscillaceae; D_5__uncultured; D_6__Bacteroidetes bacterium N2	34
1cc5e3352bfeeea402607d8e3d5b1b89	0.00559937	D_0__Bacteria; D_1__Verrucomicrobia; D_2__Verrucomicrobiae; D_3__Pedosphaerales; D_4__Pedosphaeraceae	35
e8b842bca34212429a49f5ae971c54d0	0.00554783	D_0__Bacteria; D_1__Fibrobacteres; D_2__Fibrobacteria; D_3__Fibrobacterales; D_4__Fibrobacteraceae; D_5__uncultured; D_6__bacterium enrichment culture clone auto5_4W	36
9dcc5f01b6693e2f5cd147e0427e7beb	0.00553528	D_0__Bacteria; D_1__Proteobacteria; D_2__Gammaproteobacteria; D_3__Betaproteobacteriales; D_4__Burkholderiaceae	37
5ec7000cf4a47f4e8431b2e684bd8e61	0.00547936	D_0__Bacteria; D_1__Latescibacteria; D_2__Latescibacteria; D_3__Latescibacterales; D_4__Latescibacteraceae; D_5__metagenome; D_6__metagenome	38
07c984b5cbbbf8d3bb563cd0252ebc07	0.00540481	D_0__Bacteria; D_1__Verrucomicrobia; D_2__Verrucomicrobiae; D_3__Pedosphaerales; D_4__Pedosphaeraceae; D_5__ADurb.Bin063-1	39
af0c2476ed76f95583234b1fbf4e70d6	0.00540367	D_0__Bacteria; D_1__Proteobacteria; D_2__Deltaproteobacteria; D_3__Myxococcales; D_4__Haliangiaceae; D_5__Haliangium; D_6__uncultured bacterium	40
a79df03c29d5421b97a241db52f4f4ab	0.00530964	D_0__Bacteria; D_1__Proteobacteria; D_2__Gammaproteobacteria; D_3__Betaproteobacteriales; D_4__SC-I-84	41
4b2f45b4890a91671b8be06122a8ff7f	0.00525386	D_0__Bacteria; D_1__Proteobacteria; D_2__Gammaproteobacteria; D_3__Enterobacteriales; D_4__Enterobacteriaceae	42
8df73cd01545809ec61f35d171028050	0.00524717	D_0__Bacteria; D_1__Omnitrophicaeota; D_2__uncultured bacterium; D_3__uncultured bacterium; D_4__uncultured bacterium; D_5__uncultured bacterium; D_6__uncultured bacterium	43
f517021a6592a742961527b5b557a780	0.00523601	D_0__Bacteria; D_1__Proteobacteria; D_2__Gammaproteobacteria; D_3__Betaproteobacteriales; D_4__A21b; D_5__uncultured bacterium; D_6__uncultured bacterium	44
d590c23ecc6ae2ebb1cd5619aef7b97b	0.00517187	D_0__Bacteria; D_1__Proteobacteria; D_2__Gammaproteobacteria; D_3__Betaproteobacteriales; D_4__Burkholderiaceae	45
1ff4cbc46b9f0f2543c6644344a4154d	0.0051407	D_0__Bacteria; D_1__Proteobacteria; D_2__Deltaproteobacteria; D_3__Bdellovibrionales; D_4__Bacteriovoracaceae	46
b2b18bf87ee7140ca6444438270b3357	0.00505888	D_0__Bacteria; D_1__Actinobacteria; D_2__Thermoleophilia; D_3__Gaiellales; D_4__Gaiellaceae; D_5__Gaiella	47
e566c366811a1a7c668449b33f0fbb53	0.0049974	D_0__Bacteria; D_1__Omnitrophicaeota; D_2__uncultured bacterium; D_3__uncultured bacterium; D_4__uncultured bacterium; D_5__uncultured bacterium; D_6__uncultured bacterium	48
9c0de7908dd6ef3d536b42d9e11e0779	0.00498895	D_0__Bacteria; D_1__Proteobacteria; D_2__Gammaproteobacteria; D_3__Betaproteobacteriales; D_4__Burkholderiaceae	49
7867e91f25046facbfb2a4b80f71d200	0.00496548	D_0__Bacteria; D_1__Acidobacteria; D_2__Acidobacteriia; D_3__Solibacterales; D_4__Solibacteraceae (Subgroup 3); D_5__Bryobacter; D_6__metagenome	50
74ea923556071765b42fd5f91ed0255e	0.00487817	D_0__Bacteria; D_1__Omnitrophicaeota; D_2__Omnitrophia; D_3__Omnitrophales; D_4__Omnitrophaceae; D_5__Candidatus Omnitrophus; D_6__metagenome	51
288506d08be193442d69ff69b729caea	0.00487597	D_0__Bacteria; D_1__Planctomycetes; D_2__vadinHA49; D_3__uncultured Planctomycetales bacterium; D_4__uncultured Planctomycetales bacterium; D_5__uncultured Planctomycetales bacterium; D_6__uncultured Planctomycetales bacterium	52
30db82ecd684666762c7c5179d386246	0.00485851	D_0__Bacteria; D_1__Bacteroidetes; D_2__Bacteroidia; D_3__Sphingobacteriales; D_4__KD3-93	53
3f48c674bfb96d735ee09bd32ac101da	0.00477021	D_0__Bacteria; D_1__Acidobacteria; D_2__Subgroup 6	54
c45f2f640adb30160baec7494118895a	0.00467668	D_0__Bacteria; D_1__Actinobacteria; D_2__Thermoleophilia; D_3__Gaiellales; D_4__uncultured; D_5__uncultured bacterium; D_6__uncultured bacterium	55
19f9f30d5492ed1f3f968da3d20389b1	0.00467098	D_0__Bacteria; D_1__Planctomycetes; D_2__Planctomycetacia; D_3__Gemmatales; D_4__Gemmataceae; D_5__uncultured	56
eadb989cb6d2078c41c917570da51590	0.00464848	D_0__Bacteria; D_1__Verrucomicrobia; D_2__Verrucomicrobiae; D_3__Pedosphaerales; D_4__Pedosphaeraceae	57
6b6440cc3e11c176edfd9da3d5222905	0.00463764	D_0__Bacteria; D_1__Acidobacteria; D_2__Blastocatellia (Subgroup 4); D_3__Blastocatellales; D_4__Blastocatellaceae; D_5__JGI 0001001-H03; D_6__uncultured bacterium	58
ef581c6060a61dd461d926f7f3e17cf3	0.00462739	D_0__Bacteria; D_1__Actinobacteria; D_2__Thermoleophilia; D_3__Gaiellales; D_4__Gaiellaceae; D_5__Gaiella; D_6__uncultured bacterium	59
d464f8a797882436aabd4ca4a43576d9	0.00461347	D_0__Bacteria; D_1__Planctomycetes; D_2__vadinHA49; D_3__uncultured bacterium; D_4__uncultured bacterium; D_5__uncultured bacterium; D_6__uncultured bacterium	60
5da32e051bdda695c26f4cc556c3aede	0.00460413	D_0__Archaea; D_1__Thaumarchaeota; D_2__Nitrososphaeria; D_3__Nitrosopumilales; D_4__Nitrosopumilaceae; D_5__Candidatus Nitrosoarchaeum; D_6__uncultured archaeon	61
fac544b0f06ce60725685b484ae81c67	0.00459338	D_0__Bacteria; D_1__Bacteroidetes; D_2__Bacteroidia; D_3__Chitinophagales; D_4__Chitinophagaceae; D_5__Dinghuibacter; D_6__uncultured bacterium	62
5958fd2b7ec972907e061e8f4d0c49b8	0.00458586	D_0__Bacteria; D_1__Acidobacteria; D_2__Subgroup 22; D_3__uncultured Holophaga sp.; D_4__uncultured Holophaga sp.; D_5__uncultured Holophaga sp.; D_6__uncultured Holophaga sp.	63
77496d8edbb6b7575c1b80604525d2f2	0.00458224	D_0__Bacteria; D_1__Bacteroidetes; D_2__Bacteroidia; D_3__Cytophagales; D_4__Microscillaceae	64
54658c5cabc3c6c07f1e6556120cc99c	0.00456891	D_0__Bacteria; D_1__Proteobacteria; D_2__Gammaproteobacteria; D_3__Betaproteobacteriales; D_4__Burkholderiaceae; D_5__Rhizobacter	65
c35f665bd95ab81a5ca34ee89524dba5	0.00454893	D_0__Bacteria; D_1__Proteobacteria; D_2__Gammaproteobacteria; D_3__Betaproteobacteriales; D_4__Burkholderiaceae	66
03819492cacf748cdaeb1dc1043e11e9	0.00453567	D_0__Bacteria; D_1__Chloroflexi; D_2__Anaerolineae; D_3__Anaerolineales; D_4__Anaerolineaceae	67
95b62abbd9b2011bcaf68c2bc86072f8	0.00452303	D_0__Bacteria; D_1__Gemmatimonadetes; D_2__Gemmatimonadetes; D_3__Gemmatimonadales; D_4__Gemmatimonadaceae; D_5__uncultured; D_6__metagenome	68
12afae8577bf5b00fffd1cad076c7017	0.00449057	D_0__Bacteria; D_1__Proteobacteria; D_2__Gammaproteobacteria; D_3__Betaproteobacteriales; D_4__Rhodocyclaceae; D_5__Uliginosibacterium; D_6__metagenome	69
f672aa3aea2d03f0b297739022e9b716	0.0044787	D_0__Bacteria; D_1__Proteobacteria; D_2__Gammaproteobacteria; D_3__Betaproteobacteriales; D_4__Burkholderiaceae	70
ba826462a4e9616b0741fbe6c0c960b9	0.00443481	D_0__Bacteria; D_1__Actinobacteria; D_2__Thermoleophilia; D_3__Gaiellales; D_4__Gaiellaceae; D_5__Gaiella	71
dfce827dfc3873e2615ac0269bff6493	0.00441261	D_0__Bacteria; D_1__Proteobacteria; D_2__Gammaproteobacteria; D_3__Oceanospirillales; D_4__Pseudohongiellaceae; D_5__BIyi10	72
c0e463df16f4e25e83b419d2ba0a1819	0.004403	D_0__Bacteria; D_1__Elusimicrobia; D_2__Elusimicrobia; D_3__MVP-88; D_4__uncultured bacterium; D_5__uncultured bacterium; D_6__uncultured bacterium	73
540e04eb50350920063f25b701d7308d	0.0043954	D_0__Bacteria; D_1__Proteobacteria; D_2__Gammaproteobacteria; D_3__Betaproteobacteriales; D_4__Burkholderiaceae	74
d1b11316c1423d3254ad8b87f32f536d	0.00438031	D_0__Bacteria; D_1__Planctomycetes; D_2__Planctomycetacia; D_3__Gemmatales; D_4__Gemmataceae; D_5__uncultured; D_6__uncultured Zavarzinella sp.	75
fb817cbb755566c123ccf837399dd066	0.0043211	D_0__Bacteria; D_1__Bacteroidetes; D_2__Bacteroidia; D_3__Sphingobacteriales; D_4__AKYH767; D_5__metagenome; D_6__metagenome	76
6e6f306a337ba255a7f4a7f8469ff691	0.00432077	D_0__Bacteria; D_1__Proteobacteria; D_2__Gammaproteobacteria; D_3__Cellvibrionales; D_4__Cellvibrionaceae; D_5__Cellvibrio; D_6__uncultured Cellvibrio sp.	77
3565ec10e8e397a84e8175d16e8efa83	0.00430447	D_0__Bacteria; D_1__Actinobacteria; D_2__Acidimicrobiia; D_3__Microtrichales; D_4__Ilumatobacteraceae; D_5__CL500-29 marine group; D_6__metagenome	78
ed42c63e4a061ea5c9e3543bcadd1724	0.00427501	D_0__Bacteria; D_1__Proteobacteria; D_2__Alphaproteobacteria; D_3__Rhizobiales; D_4__Hyphomicrobiaceae; D_5__Pedomicrobium	79
77a1e8bc25be2a0afd352762ed9497ce	0.00427482	D_0__Bacteria; D_1__Proteobacteria; D_2__Gammaproteobacteria; D_3__Pseudomonadales; D_4__Pseudomonadaceae; D_5__Pseudomonas; D_6__Pseudomonas mohnii	80
07155d961aea72ab502375b13ea42c76	0.00425118	D_0__Bacteria; D_1__Proteobacteria; D_2__Deltaproteobacteria; D_3__Myxococcales; D_4__Haliangiaceae; D_5__Haliangium; D_6__uncultured proteobacterium	81
af95f604ed9bc7402a499b8e9ab16fcc	0.00418508	D_0__Bacteria; D_1__Planctomycetes; D_2__Planctomycetacia; D_3__Pirellulales; D_4__Pirellulaceae; D_5__uncultured; D_6__metagenome	82
5ee181e7af48fbffd85476b1eefd0472	0.0040864	D_0__Bacteria; D_1__Proteobacteria; D_2__Gammaproteobacteria; D_3__Oceanospirillales; D_4__Halomonadaceae; D_5__Halomonas	83
b91e42012a59a0afae96340afb279ed1	0.00408326	D_0__Bacteria; D_1__Proteobacteria; D_2__Alphaproteobacteria; D_3__Sphingomonadales; D_4__Sphingomonadaceae	84
b688b0b75282149b68cb2d217cdd12f3	0.0040752	D_0__Bacteria; D_1__Bacteroidetes; D_2__Bacteroidia; D_3__Cytophagales; D_4__Spirosomaceae; D_5__uncultured; D_6__Ephemera danica	85
9ac3bb1d7dedb08a012692a6f536b5af	0.004029	D_0__Bacteria; D_1__Proteobacteria; D_2__Alphaproteobacteria; D_3__Sphingomonadales; D_4__Sphingomonadaceae; D_5__Sphingomonas	86
fccbdff8fac6bb4a77fa3e3d96e7ec2a	0.0039312	D_0__Bacteria; D_1__Bacteroidetes; D_2__Bacteroidia; D_3__Flavobacteriales; D_4__Weeksellaceae; D_5__Chryseobacterium	87
83a7290af55897d9a7477f2650062cc3	0.00391619	D_0__Bacteria; D_1__Proteobacteria; D_2__Alphaproteobacteria; D_3__Caulobacterales; D_4__Caulobacteraceae; D_5__Phenylobacterium	88
0be31311933b0d26d811dd5df11c8116	0.00389281	D_0__Bacteria; D_1__Acidobacteria; D_2__Subgroup 6; D_3__uncultured Anaeromyxobacter sp.; D_4__uncultured Anaeromyxobacter sp.; D_5__uncultured Anaeromyxobacter sp.; D_6__uncultured Anaeromyxobacter sp.	89
793fd5c887f4bee842f518164273ff5e	0.00389103	D_0__Bacteria; D_1__Planctomycetes; D_2__Planctomycetacia; D_3__Gemmatales; D_4__Gemmataceae; D_5__Gemmata; D_6__metagenome	90
4efb32395dda8b8ffb5903a1d82273d9	0.00388953	D_0__Bacteria; D_1__Chloroflexi; D_2__Anaerolineae; D_3__Anaerolineales; D_4__Anaerolineaceae; D_5__uncultured; D_6__metagenome	91
d6efd2da2728fd74ded268122ee05036	0.00388417	D_0__Bacteria; D_1__Proteobacteria; D_2__Alphaproteobacteria; D_3__Sphingomonadales; D_4__Sphingomonadaceae; D_5__Sphingomonas	92
f073df90e41bdd0c9674d8de667f5f32	0.003826	D_0__Bacteria; D_1__Proteobacteria; D_2__Alphaproteobacteria; D_3__Caulobacterales; D_4__Hyphomonadaceae; D_5__SWB02	93
9549232abaed81ba64a245b360e8afb5	0.00381743	D_0__Bacteria; D_1__Proteobacteria; D_2__Alphaproteobacteria; D_3__Rhizobiales; D_4__Rhizobiales Incertae Sedis; D_5__uncultured; D_6__uncultured bacterium	94
61d96b86c674ec6276984c9be7a81efc	0.0037953	D_0__Bacteria; D_1__Proteobacteria; D_2__Alphaproteobacteria; D_3__Sphingomonadales; D_4__Sphingomonadaceae; D_5__Novosphingobium	95
113381e3893ed86fffe77e3fce5dd07f	0.00379227	D_0__Bacteria; D_1__Proteobacteria; D_2__Alphaproteobacteria; D_3__Rhizobiales; D_4__Rhizobiales Incertae Sedis; D_5__uncultured	96
48bbd0a926ae1c503b28d0ec0c3562ce	0.00378055	D_0__Bacteria; D_1__Proteobacteria; D_2__Gammaproteobacteria; D_3__Betaproteobacteriales; D_4__Chromobacteriaceae; D_5__Chromobacterium	97
e2a35867731fb073463f823bb3f063d2	0.0037701	D_0__Bacteria; D_1__Proteobacteria; D_2__Deltaproteobacteria; D_3__Desulfuromonadales; D_4__Geobacteraceae; D_5__Geobacter	98
f08ccf545d92c6c50e4576aa7f303ec0	0.00376941	D_0__Bacteria; D_1__Verrucomicrobia; D_2__Verrucomicrobiae; D_3__Pedosphaerales; D_4__Pedosphaeraceae	99
e1fb192a91486d38d0839706dda8442f	0.00373793	D_0__Bacteria; D_1__Proteobacteria; D_2__Gammaproteobacteria; D_3__Betaproteobacteriales; D_4__Burkholderiaceae; D_5__Rhodoferax	100
b0102f4d387190aefe67c44f1159dadc	0.0037373	D_0__Bacteria; D_1__Patescibacteria; D_2__Parcubacteria	101
ec79a5a5102302f8b91e2ea7793d9b25	0.00372437	D_0__Bacteria; D_1__Bacteroidetes; D_2__Bacteroidia; D_3__Sphingobacteriales; D_4__AKYH767; D_5__uncultured bacterium; D_6__uncultured bacterium	102
ed8746a919274371bea412882a1c6bb5	0.00371396	D_0__Bacteria; D_1__Firmicutes; D_2__Clostridia; D_3__Clostridiales; D_4__Lachnospiraceae; D_5__Lachnoclostridium	103
752618de8c655033b311788feb2afa4e	0.003713	D_0__Bacteria; D_1__Planctomycetes; D_2__Planctomycetacia; D_3__Pirellulales; D_4__Pirellulaceae; D_5__uncultured; D_6__uncultured Planctomycetaceae bacterium	104
d3530350480a2196e24a004fa0027558	0.00365183	D_0__Bacteria; D_1__Proteobacteria; D_2__Gammaproteobacteria; D_3__Betaproteobacteriales; D_4__Burkholderiaceae	105
840554672ced10849993c9fec8118c1c	0.0036375	D_0__Bacteria; D_1__Proteobacteria; D_2__Gammaproteobacteria; D_3__Diplorickettsiales; D_4__Diplorickettsiaceae; D_5__Aquicella; D_6__uncultured bacterium	106
0f18144d308ada95632ab5193d92073f	0.00363129	D_0__Bacteria; D_1__Proteobacteria; D_2__Gammaproteobacteria; D_3__Pseudomonadales; D_4__Pseudomonadaceae; D_5__Pseudomonas	107
21d11ded952414cd209c6d039f634803	0.00361623	D_0__Bacteria; D_1__Verrucomicrobia; D_2__Verrucomicrobiae; D_3__Chthoniobacterales; D_4__Chthoniobacteraceae; D_5__Chthoniobacter; D_6__Verrucomicrobia bacterium SCGC AG-212-E04	108
2ce0cbbc8aa5cd85a0f34afc594f7567	0.00348328	D_0__Bacteria; D_1__Proteobacteria; D_2__Alphaproteobacteria; D_3__Reyranellales; D_4__Reyranellaceae; D_5__Reyranella	109
c6e92fd3b74b1b65163c5d597b7e1cf9	0.00345585	D_0__Bacteria; D_1__Bacteroidetes; D_2__Bacteroidia	110
7a3090aa682623800304aca0da51c22c	0.00344181	D_0__Bacteria; D_1__Firmicutes; D_2__Erysipelotrichia; D_3__Erysipelotrichales; D_4__Erysipelotrichaceae; D_5__Faecalitalea	111
595c8b8e312c12524cc06f2b7fda2a76	0.00343888	D_0__Bacteria; D_1__Planctomycetes; D_2__Planctomycetacia; D_3__Pirellulales; D_4__Pirellulaceae; D_5__Pir4 lineage; D_6__metagenome	112
ad07e5885874179952e16bf2f7bb57b3	0.0034366	D_0__Bacteria; D_1__Bacteroidetes; D_2__Bacteroidia; D_3__Cytophagales; D_4__Spirosomaceae; D_5__Emticicia; D_6__Emticicia paludis	113
026b68ad384fbb3f5bb0f6769b1b4fce	0.00343043	D_0__Bacteria; D_1__Proteobacteria; D_2__Gammaproteobacteria; D_3__Betaproteobacteriales; D_4__Burkholderiaceae; D_5__Undibacterium	114
a1873b70b36e3a19a2ef8cc70c23465b	0.0034181	D_0__Bacteria; D_1__Planctomycetes; D_2__Planctomycetacia; D_3__Gemmatales; D_4__Gemmataceae; D_5__uncultured; D_6__metagenome	115
52d11e76269585f062c72bb4b65356a9	0.00341798	D_0__Bacteria; D_1__Proteobacteria; D_2__Gammaproteobacteria; D_3__Betaproteobacteriales; D_4__Nitrosomonadaceae; D_5__P3OB-51; D_6__uncultured alpha proteobacterium	116
79f564a136bfe14c358f782adbd0b868	0.00340993	D_0__Bacteria; D_1__Verrucomicrobia; D_2__Verrucomicrobiae; D_3__Pedosphaerales; D_4__Pedosphaeraceae; D_5__uncultured bacterium; D_6__uncultured bacterium	117
7c7c7761ed1d350dd250d3bf1f131073	0.00338504	D_0__Bacteria; D_1__Chloroflexi; D_2__KD4-96	118
496ecde24f9ab698992413d3d4f04b5f	0.00338324	D_0__Bacteria; D_1__Proteobacteria; D_2__Gammaproteobacteria; D_3__Xanthomonadales; D_4__Xanthomonadaceae; D_5__Stenotrophomonas; D_6__Stenotrophomonas rhizophila	119
9205a6d11521b2d194d923a620cc78d0	0.00337847	D_0__Bacteria; D_1__Proteobacteria; D_2__Deltaproteobacteria; D_3__Myxococcales; D_4__Blfdi19	120
f4c57297ecefe75f7cae850c489ca750	0.00337594	D_0__Bacteria; D_1__Bacteroidetes; D_2__Bacteroidia; D_3__Chitinophagales; D_4__Chitinophagaceae; D_5__uncultured; D_6__metagenome	121
acccb7cec4d146864bc11d37da55dcd0	0.00337093	D_0__Bacteria; D_1__Proteobacteria; D_2__Gammaproteobacteria; D_3__Betaproteobacteriales; D_4__Methylophilaceae; D_5__Methylotenera	122
15d33303de8a2df0d68b1f0c198e38e4	0.00336401	D_0__Bacteria; D_1__Bacteroidetes; D_2__Bacteroidia; D_3__Cytophagales; D_4__Spirosomaceae; D_5__Lacihabitans; D_6__uncultured bacterium	123
19e62a87fc15cb245b7e81beeb2e01ba	0.0033575	D_0__Bacteria; D_1__Bacteroidetes; D_2__Bacteroidia; D_3__Chitinophagales	124
8cd9b064a6cc9526fe836c8c4f6a7c05	0.00335393	D_0__Bacteria; D_1__Bacteroidetes; D_2__Bacteroidia; D_3__Sphingobacteriales; D_4__KD3-93; D_5__uncultured bacterium; D_6__uncultured bacterium	125
9cd4e1e55a4fdbae9eb8e3d2db6d0212	0.00334848	D_0__Bacteria; D_1__Bacteroidetes; D_2__Bacteroidia; D_3__Chitinophagales; D_4__Chitinophagaceae; D_5__Sediminibacterium	126
945184b6386c192c0066e0a98a154780	0.00334037	D_0__Bacteria; D_1__Proteobacteria; D_2__Gammaproteobacteria; D_3__Enterobacteriales; D_4__Enterobacteriaceae	127
45b8a0578d1b068c901a69ed80c38a1f	0.00332274	D_0__Bacteria; D_1__Verrucomicrobia; D_2__Verrucomicrobiae; D_3__Verrucomicrobiales; D_4__Verrucomicrobiaceae; D_5__uncultured; D_6__uncultured bacterium	128
a5fe75e5491c9f58dc2a6f2c7281dcf3	0.00331995	D_0__Bacteria; D_1__Proteobacteria; D_2__Deltaproteobacteria; D_3__Desulfobacterales; D_4__Desulfobulbaceae; D_5__[Desulfobacterium] catecholicum group; D_6__uncultured prokaryote	129
5e6d6d9f1194d5cfd51fe32de5eae834	0.0033127	D_0__Bacteria; D_1__Omnitrophicaeota; D_2__Omnitrophia; D_3__Omnitrophales; D_4__Omnitrophaceae; D_5__Candidatus Omnitrophus; D_6__metagenome	130
51017e545f46c04f6f8b198b8abbf0fd	0.00330921	D_0__Bacteria	131
26512941892a86334351b3a31bc969ac	0.00330255	D_0__Bacteria; D_1__Proteobacteria; D_2__Deltaproteobacteria; D_3__Myxococcales; D_4__Haliangiaceae; D_5__Haliangium; D_6__uncultured Nannocystineae bacterium	132
d045a57b654bc7026729dff03459986d	0.00330255	D_0__Bacteria; D_1__Bacteroidetes; D_2__Bacteroidia; D_3__Chitinophagales; D_4__Chitinophagaceae; D_5__uncultured; D_6__metagenome	133
fecd78f10ca0ffdc793be60dfbec59b2	0.00329838	D_0__Bacteria; D_1__Nitrospirae; D_2__Nitrospira; D_3__Nitrospirales; D_4__Nitrospiraceae; D_5__Nitrospira	134
1bc599cac5647c5c30496e93ca551557	0.0032819	D_0__Bacteria; D_1__Proteobacteria; D_2__Gammaproteobacteria; D_3__Pseudomonadales; D_4__Pseudomonadaceae; D_5__Pseudomonas	135
dba682409a748b26ce327b1b112550e9	0.00327403	D_0__Bacteria; D_1__Acidobacteria; D_2__Subgroup 6	136
a7dab9ed132b8703113c7309ac9f21f9	0.00326967	D_0__Bacteria; D_1__Proteobacteria; D_2__Deltaproteobacteria; D_3__Oligoflexales; D_4__Oligoflexaceae; D_5__Silvanigrella	137
fbc2b3c7011ea5a2ca1d048f824f117f	0.00325605	D_0__Bacteria; D_1__Proteobacteria; D_2__Gammaproteobacteria; D_3__JG36-TzT-191	138
e4ee05bbf4ea42bb7404e560a5998628	0.00324028	D_0__Bacteria; D_1__Bacteroidetes; D_2__Bacteroidia; D_3__Chitinophagales; D_4__Chitinophagaceae; D_5__uncultured	139
b6f7b95728053219bfd67e2d86916625	0.0032186	D_0__Bacteria; D_1__Bacteroidetes; D_2__Bacteroidia; D_3__Cytophagales; D_4__Spirosomaceae; D_5__Emticicia	140
eeb4d93e5c8b9ac2dd6d8ebede113000	0.0032185	D_0__Bacteria; D_1__Verrucomicrobia; D_2__Verrucomicrobiae; D_3__Pedosphaerales; D_4__Pedosphaeraceae	141
42eef012c17e9d521e8e8c5954ce5a8f	0.00321688	D_0__Bacteria; D_1__Proteobacteria; D_2__Gammaproteobacteria; D_3__Steroidobacterales; D_4__Steroidobacteraceae; D_5__uncultured	142
ad145b5c8b7c9b7ffb1c647fa0da640d	0.0032115	D_0__Bacteria; D_1__Acidobacteria; D_2__Subgroup 6	143
efbe1f58b1e2984ddc53a64f047d94ff	0.00320993	D_0__Bacteria; D_1__Proteobacteria; D_2__Gammaproteobacteria; D_3__Betaproteobacteriales; D_4__Burkholderiaceae; D_5__Janthinobacterium	144
e0f50c5adf537a0a3a63e61720b38ed5	0.00319997	D_0__Bacteria; D_1__Proteobacteria; D_2__Alphaproteobacteria; D_3__Rhizobiales; D_4__Beijerinckiaceae; D_5__Methylobacterium; D_6__Methylobacterium komagatae	145
13b3200004737b2a25de9096a5231483	0.00319101	D_0__Bacteria; D_1__Verrucomicrobia; D_2__Verrucomicrobiae; D_3__Chthoniobacterales; D_4__Chthoniobacteraceae; D_5__Chthoniobacter	146
5f63d04f0aee24a3b4c1351f65b67962	0.00318696	D_0__Bacteria; D_1__Spirochaetes; D_2__Leptospirae; D_3__Leptospirales; D_4__Leptospiraceae; D_5__Turneriella; D_6__metagenome	147
d6122a0717877cf7fa6bac67db2742b8	0.00318433	D_0__Bacteria; D_1__Proteobacteria; D_2__Gammaproteobacteria; D_3__Betaproteobacteriales; D_4__Chitinibacteraceae; D_5__Deefgea	148
c60262a210173d6a6605e298797827d3	0.00316043	D_0__Bacteria; D_1__Planctomycetes; D_2__Planctomycetacia; D_3__Gemmatales; D_4__Gemmataceae; D_5__uncultured; D_6__metagenome	149
b48a188a24ed126894db7d73bd6617cc	0.00315508	D_0__Bacteria; D_1__Actinobacteria; D_2__Thermoleophilia; D_3__Gaiellales; D_4__Gaiellaceae; D_5__Gaiella; D_6__metagenome	150
3046627c356a24ce50a771cb00466245	0.0031354	D_0__Bacteria; D_1__Bacteroidetes; D_2__Bacteroidia; D_3__Chitinophagales; D_4__Chitinophagaceae; D_5__uncultured; D_6__metagenome	151
ba168a7f938e99a863f080fa97f1c925	0.00313481	D_0__Bacteria; D_1__Proteobacteria; D_2__Gammaproteobacteria; D_3__Betaproteobacteriales; D_4__Burkholderiaceae	152
959b5d1a3580c1c7c2b1d8a7ba2154d7	0.00313428	D_0__Bacteria; D_1__Bacteroidetes; D_2__Bacteroidia; D_3__Cytophagales; D_4__Spirosomaceae; D_5__uncultured; D_6__Ephemera danica	153
11118d0ef7f7b766ff3e3512a38996fb	0.00313388	D_0__Bacteria; D_1__Actinobacteria; D_2__Actinobacteria; D_3__Micromonosporales; D_4__Micromonosporaceae	154
3ae43e5eb3fc6c9395184064c9c95eeb	0.0031336	D_0__Bacteria; D_1__Omnitrophicaeota; D_2__uncultured bacterium; D_3__uncultured bacterium; D_4__uncultured bacterium; D_5__uncultured bacterium; D_6__uncultured bacterium	155
fb39f72b3141bcfc07b8d7482808df61	0.0031203	D_0__Bacteria; D_1__Proteobacteria; D_2__Alphaproteobacteria; D_3__Rhizobiales; D_4__Xanthobacteraceae; D_5__Rhodoplanes	156
b937939dc56a657c57ee4e639de7ffbc	0.00311053	D_0__Bacteria; D_1__Omnitrophicaeota; D_2__uncultured bacterium; D_3__uncultured bacterium; D_4__uncultured bacterium; D_5__uncultured bacterium; D_6__uncultured bacterium	157
0a235150df1d7cb6f3c0160667ab4154	0.00310928	D_0__Bacteria; D_1__Proteobacteria; D_2__Deltaproteobacteria; D_3__Oligoflexales; D_4__0319-6G20; D_5__uncultured Syntrophobacteraceae bacterium; D_6__uncultured Syntrophobacteraceae bacterium	158
20c53fe3266c07752c0e8c6261f3e30b	0.00310776	D_0__Bacteria; D_1__Planctomycetes; D_2__vadinHA49	159
c086786712c95a80a05df75a3da53afd	0.00310723	D_0__Bacteria; D_1__Planctomycetes; D_2__vadinHA49; D_3__uncultured Planctomycetales bacterium; D_4__uncultured Planctomycetales bacterium; D_5__uncultured Planctomycetales bacterium; D_6__uncultured Planctomycetales bacterium	160
732a833cdb50a0bae584d3f3300416b6	0.00309543	D_0__Bacteria; D_1__Proteobacteria; D_2__Alphaproteobacteria; D_3__Rhizobiales; D_4__Methyloligellaceae; D_5__uncultured; D_6__uncultured Rhodobiaceae bacterium	161
6077e732a1e750cab110e8c296e04c3b	0.00308548	D_0__Bacteria; D_1__Verrucomicrobia; D_2__Verrucomicrobiae; D_3__Opitutales; D_4__Opitutaceae; D_5__Lacunisphaera	162
59df506733d889a48024e819367084ce	0.00308133	D_0__Bacteria; D_1__Bacteroidetes; D_2__Bacteroidia; D_3__Sphingobacteriales; D_4__KD3-93	163
732b608a5a32f5265c7f84a8e337f8c4	0.00307578	D_0__Bacteria; D_1__Fibrobacteres; D_2__Fibrobacteria; D_3__Fibrobacterales; D_4__Fibrobacteraceae; D_5__possible genus 04; D_6__metagenome	164
0df7af542d6bc4b784421e3963761aa1	0.00306706	D_0__Bacteria; D_1__Bacteroidetes; D_2__Bacteroidia; D_3__Cytophagales; D_4__Microscillaceae; D_5__uncultured	165
1a4d7d865a219ff8d59b6cf32811cfe9	0.00305905	D_0__Bacteria; D_1__Actinobacteria; D_2__Thermoleophilia; D_3__Gaiellales; D_4__uncultured; D_5__bacterium Ellin6515; D_6__bacterium Ellin6515	166
3a4517e1c206178cddb6959bf9b8ed9b	0.00305278	D_0__Bacteria; D_1__Proteobacteria; D_2__Alphaproteobacteria; D_3__Reyranellales; D_4__Reyranellaceae; D_5__Reyranella	167
c09e61330f460d66f9059b8f451dd835	0.00305027	D_0__Bacteria; D_1__Bacteroidetes; D_2__Bacteroidia; D_3__Sphingobacteriales; D_4__LiUU-11-161; D_5__metagenome; D_6__metagenome	168
e96c590da803757841ce549e60646bf9	0.00303751	D_0__Archaea; D_1__Nanoarchaeaeota; D_2__Woesearchaeia; D_3__metagenome; D_4__metagenome; D_5__metagenome; D_6__metagenome	169
e3620a87443a142150a1b20a237c48a2	0.00303273	D_0__Bacteria; D_1__Proteobacteria; D_2__Alphaproteobacteria; D_3__Rhizobiales; D_4__Xanthobacteraceae; D_5__Pseudolabrys	170
1015aa4ad36c23409dd9d54ac779b0b8	0.00302747	D_0__Bacteria; D_1__Bacteroidetes; D_2__Bacteroidia; D_3__Chitinophagales; D_4__Chitinophagaceae; D_5__uncultured	171
107273e73071282e4d0f4a0b46548da5	0.00302308	D_0__Bacteria; D_1__Proteobacteria; D_2__Gammaproteobacteria; D_3__Aeromonadales; D_4__Aeromonadaceae; D_5__Aeromonas	172
20c6d34f0c0b12c194816b0e8fcffdff	0.0029937	D_0__Bacteria; D_1__Proteobacteria; D_2__Gammaproteobacteria; D_3__Betaproteobacteriales; D_4__Burkholderiaceae	173
3587c6abfc690be61e5fb03eb78a8368	0.00299365	D_0__Bacteria; D_1__Actinobacteria; D_2__Acidimicrobiia; D_3__Microtrichales; D_4__Ilumatobacteraceae; D_5__uncultured; D_6__metagenome	174
e6760ae34268a37a68c5017499ae2b7d	0.00299247	D_0__Bacteria; D_1__Proteobacteria; D_2__Alphaproteobacteria; D_3__Acetobacterales; D_4__Acetobacteraceae; D_5__Rhodovastum	175
f34cdcd73e535507d29c29b19d01f658	0.00299055	D_0__Bacteria; D_1__Proteobacteria; D_2__Gammaproteobacteria; D_3__Betaproteobacteriales; D_4__Burkholderiaceae; D_5__Rhodoferax	176
a743f3662545d1b0e3bb247ffd2e20fa	0.0029707	D_0__Bacteria; D_1__Bacteroidetes; D_2__Bacteroidia; D_3__Cytophagales; D_4__Cytophagaceae; D_5__Cytophaga; D_6__uncultured bacterium	177
67d47b5fbce84d2de37cdb16a42cefc2	0.00296277	D_0__Bacteria; D_1__Proteobacteria; D_2__Alphaproteobacteria; D_3__Rhizobiales; D_4__Rhizobiales Incertae Sedis; D_5__uncultured	178
45af176ccb220ac7f05edaa76f14fb1a	0.00296048	D_0__Bacteria; D_1__Proteobacteria; D_2__Gammaproteobacteria; D_3__Betaproteobacteriales; D_4__Burkholderiaceae; D_5__Massilia	179
2063e590913061e4f958850661b90ecc	0.00295422	D_0__Bacteria; D_1__Gemmatimonadetes; D_2__Gemmatimonadetes; D_3__Gemmatimonadales; D_4__Gemmatimonadaceae; D_5__Gemmatimonas; D_6__uncultured bacterium	180
ffde3529c33d8e46749ad0e54a94df23	0.0029518	D_0__Bacteria; D_1__Fibrobacteres; D_2__Fibrobacteria; D_3__Fibrobacterales	181
c912e2b3d4aa2a14ed45d8f9a5140b57	0.00294381	D_0__Bacteria; D_1__Planctomycetes; D_2__Phycisphaerae; D_3__Phycisphaerales; D_4__Phycisphaeraceae; D_5__SM1A02; D_6__uncultured prokaryote	182
01fa0ee2dd2cb8bb9f1d4821a6b044aa	0.00292892	D_0__Bacteria; D_1__Bacteroidetes; D_2__Bacteroidia; D_3__Sphingobacteriales; D_4__env.OPS 17; D_5__uncultured bacterium; D_6__uncultured bacterium	183
bf7312663bb8d8c2ef838cc6b788fe48	0.0029237	D_0__Bacteria; D_1__Proteobacteria; D_2__Gammaproteobacteria; D_3__Betaproteobacteriales; D_4__B1-7BS; D_5__metagenome; D_6__metagenome	184
ed9e5cce75621be639f6131e77df7456	0.00292168	D_0__Bacteria; D_1__Fibrobacteres; D_2__Fibrobacteria; D_3__Fibrobacterales; D_4__Fibrobacteraceae; D_5__uncultured; D_6__uncultured bacterium	185
d1c6bd5a65df6bd1833402c40608b9cd	0.00291588	D_0__Bacteria; D_1__Fibrobacteres; D_2__Fibrobacteria; D_3__Fibrobacterales; D_4__Fibrobacteraceae; D_5__possible genus 04; D_6__uncultured bacterium	186
1c5aa95d25ca789715dceeabf7f08ff0	0.00291577	D_0__Bacteria; D_1__Proteobacteria; D_2__Gammaproteobacteria; D_3__Oceanospirillales; D_4__Alcanivoracaceae; D_5__Alcanivorax; D_6__Alcanivorax dieselolei	187
c2883f7253badd01bc853f2dca5ba9f2	0.00291353	D_0__Bacteria; D_1__Verrucomicrobia; D_2__Verrucomicrobiae; D_3__Chthoniobacterales; D_4__Chthoniobacteraceae; D_5__Candidatus Udaeobacter; D_6__uncultured Verrucomicrobia bacterium	188
525d1e6c7837caaa2dbabd4df1c68643	0.00290415	D_0__Bacteria; D_1__Acidobacteria; D_2__Subgroup 6	189
f0517e4077d3468f0ceea9b5f1ab55e7	0.00290007	D_0__Bacteria; D_1__Proteobacteria; D_2__Alphaproteobacteria; D_3__Acetobacterales; D_4__Acetobacteraceae; D_5__Acidiphilium	190
86f1248ee4ea85afd8c5b67cc1b04d4c	0.0028976	D_0__Bacteria; D_1__Proteobacteria; D_2__Gammaproteobacteria; D_3__Betaproteobacteriales; D_4__Burkholderiaceae; D_5__Burkholderia-Caballeronia-Paraburkholderia	191
6d7e93c4b1e4ed10da984d9a731367b4	0.0028864	D_0__Bacteria; D_1__Proteobacteria; D_2__Deltaproteobacteria; D_3__Myxococcales; D_4__Blfdi19; D_5__uncultured delta proteobacterium; D_6__uncultured delta proteobacterium	192
80f6c62af8a91fce6b60c53a999bdd7d	0.0028834	D_0__Bacteria; D_1__Proteobacteria; D_2__Alphaproteobacteria; D_3__Sphingomonadales; D_4__Sphingomonadaceae; D_5__uncultured	193
17e46b9102726f578df73434a95ee6c5	0.00287993	D_0__Bacteria; D_1__Planctomycetes; D_2__Pla4 lineage; D_3__metagenome; D_4__metagenome; D_5__metagenome; D_6__metagenome	194
13ad238ff80cde86ce862692d31236d7	0.00287983	D_0__Bacteria; D_1__Bacteroidetes; D_2__Bacteroidia; D_3__Sphingobacteriales; D_4__Sphingobacteriaceae; D_5__Mucilaginibacter	195
c02cbaf801bee052305744d57559096e	0.00287285	D_0__Bacteria; D_1__Deferribacteres; D_2__Deferribacteres; D_3__Deferribacterales; D_4__Deferribacteraceae; D_5__Mucispirillum	196
be7f45f9f0b8fcea5001a7c3c22807de	0.0028685	D_0__Bacteria; D_1__FCPU426; D_2__metagenome; D_3__metagenome; D_4__metagenome; D_5__metagenome; D_6__metagenome	197
497a26126c9e726c768bdec79e8c4e9b	0.0028601	D_0__Bacteria; D_1__Actinobacteria; D_2__Actinobacteria; D_3__Micrococcales; D_4__Microbacteriaceae; D_5__Curtobacterium	198
6e34885581293d58a5314ef311448b08	0.00285765	D_0__Bacteria; D_1__Bacteroidetes; D_2__Bacteroidia; D_3__Cytophagales; D_4__Microscillaceae; D_5__uncultured	199
debd7defdfe7e9f80ca988157c23c8df	0.00283243	D_0__Bacteria; D_1__Bacteroidetes; D_2__Bacteroidia; D_3__Sphingobacteriales; D_4__NS11-12 marine group; D_5__Bacteroidetes bacterium UKL13-3; D_6__Bacteroidetes bacterium UKL13-3	200
ff484e9d75b48311ad9d64a9ce676d68	0.00282957	D_0__Bacteria; D_1__Bacteroidetes; D_2__Bacteroidia; D_3__Sphingobacteriales; D_4__env.OPS 17; D_5__metagenome; D_6__metagenome	201
fe0e2d0fa55b45a6942a6eff7fc557a8	0.00282797	D_0__Bacteria; D_1__Proteobacteria; D_2__Alphaproteobacteria; D_3__Reyranellales; D_4__Reyranellaceae; D_5__Reyranella; D_6__uncultured bacterium	202
1de4896460562cae3be7c9d14bfe84cf	0.0028273	D_0__Bacteria; D_1__Proteobacteria; D_2__Gammaproteobacteria; D_3__Betaproteobacteriales; D_4__Rhodocyclaceae	203
494db538559fffe9f1233e228cf3b4e0	0.0028219	D_0__Bacteria; D_1__Bacteroidetes; D_2__Bacteroidia; D_3__Cytophagales; D_4__Cytophagaceae; D_5__Cytophaga	204
ac3614743120a54794b588fd1ab7ae4d	0.00282157	D_0__Bacteria; D_1__Actinobacteria; D_2__Acidimicrobiia; D_3__Microtrichales; D_4__Ilumatobacteraceae	205
57f037d3c590db63a2b90eea08e6ce7a	0.00281077	D_0__Bacteria; D_1__Verrucomicrobia; D_2__Verrucomicrobiae; D_3__S-BQ2-57 soil group; D_4__uncultured bacterium; D_5__uncultured bacterium; D_6__uncultured bacterium	206
f0cf977ec8092d4f6163cead8b731e12	0.00281073	D_0__Bacteria; D_1__Bacteroidetes; D_2__Bacteroidia; D_3__Chitinophagales; D_4__Saprospiraceae; D_5__uncultured; D_6__uncultured Saprospiraceae bacterium	207
7c785e43c3cea42e97aac33c6b241cab	0.0028095	D_0__Bacteria; D_1__Proteobacteria; D_2__Gammaproteobacteria; D_3__Betaproteobacteriales; D_4__Nitrosomonadaceae; D_5__MND1	208
6351fb3b38888fc618029cd94ddc52f6	0.002808	D_0__Bacteria; D_1__Proteobacteria; D_2__Alphaproteobacteria; D_3__Rhizobiales; D_4__A0839; D_5__uncultured bacterium; D_6__uncultured bacterium	209
09368e2692dbe28dddad2a0c8eb22691	0.00280643	D_0__Bacteria; D_1__Proteobacteria; D_2__Deltaproteobacteria; D_3__Myxococcales; D_4__BIrii41; D_5__uncultured bacterium; D_6__uncultured bacterium	210
c4001b18af71a910013aa4ddc06b863f	0.00280021	D_0__Bacteria; D_1__Planctomycetes; D_2__Planctomycetacia; D_3__Gemmatales; D_4__Gemmataceae; D_5__Fimbriiglobus	211
d8a8626db3b5815e1dd6750e4037d5c1	0.00279707	D_0__Bacteria; D_1__Planctomycetes; D_2__Planctomycetacia; D_3__Gemmatales; D_4__Gemmataceae; D_5__uncultured; D_6__uncultured bacterium	212
140318c59bcb263c7ae99cd0a7484ab9	0.00278658	D_0__Bacteria; D_1__Verrucomicrobia; D_2__Verrucomicrobiae; D_3__Pedosphaerales; D_4__Pedosphaeraceae; D_5__ADurb.Bin063-1	213
bb618c07d8b9cdb0d42ec2541ba82725	0.00278341	D_0__Bacteria; D_1__Bacteroidetes; D_2__Bacteroidia; D_3__Sphingobacteriales; D_4__env.OPS 17	214
06fcae0d7b01ce04b090688fe69ae60b	0.00277967	D_0__Bacteria; D_1__Proteobacteria; D_2__Alphaproteobacteria; D_3__Rhizobiales; D_4__Xanthobacteraceae	215
dd4481c9a951ee8c7021e12d3450bf61	0.00276973	D_0__Bacteria; D_1__Proteobacteria; D_2__Gammaproteobacteria; D_3__Betaproteobacteriales; D_4__Burkholderiaceae	216
d829bee4984f82ffc2453212157caf96	0.0027637	D_0__Bacteria; D_1__Proteobacteria; D_2__Alphaproteobacteria; D_3__Rhizobiales; D_4__Xanthobacteraceae; D_5__Bradyrhizobium	217
497410d6fd55e49412a7aed1f2f9e0b6	0.00276365	D_0__Bacteria; D_1__Proteobacteria; D_2__Gammaproteobacteria; D_3__Betaproteobacteriales; D_4__SC-I-84; D_5__metagenome; D_6__metagenome	218
7b28c20e72c6c95b3e604f0849245770	0.00276127	D_0__Bacteria; D_1__Verrucomicrobia; D_2__Verrucomicrobiae; D_3__Verrucomicrobiales; D_4__Akkermansiaceae; D_5__Akkermansia; D_6__uncultured bacterium	219
946cd5922e24f3529518f333fdb3fd52	0.00275856	D_0__Bacteria; D_1__Chlamydiae; D_2__Chlamydiae; D_3__Chlamydiales; D_4__Simkaniaceae	220
ffd660f96ba6668b2d8d86fc4e150862	0.00273643	D_0__Bacteria; D_1__Bacteroidetes; D_2__Bacteroidia; D_3__Sphingobacteriales; D_4__env.OPS 17	221
e50cc2a3da1dd7fd34ca4daba09a32ad	0.0027303	D_0__Bacteria; D_1__Proteobacteria; D_2__Alphaproteobacteria; D_3__Rhodospirillales; D_4__uncultured; D_5__metagenome; D_6__metagenome	222
f80d2d65af016b435e70acc3becd5211	0.00272223	D_0__Bacteria; D_1__Proteobacteria; D_2__Alphaproteobacteria; D_3__Sphingomonadales; D_4__Sphingomonadaceae; D_5__Parablastomonas; D_6__uncultured bacterium	223
73a6bb76af04223a0d9c1f937ef820da	0.00271157	D_0__Bacteria; D_1__Omnitrophicaeota; D_2__Omnitrophia; D_3__Omnitrophales; D_4__Omnitrophaceae; D_5__Candidatus Omnitrophus; D_6__uncultured bacterium	224
35845519e75ee6d9432c24a8975e4dbc	0.00271155	D_0__Bacteria; D_1__Proteobacteria; D_2__Gammaproteobacteria; D_3__Betaproteobacteriales; D_4__B1-7BS	225
9847d2b1b764509d8fb3ec9fa2726d6c	0.00270458	D_0__Bacteria; D_1__Proteobacteria; D_2__Gammaproteobacteria; D_3__Betaproteobacteriales; D_4__SC-I-84; D_5__uncultured Nitrosomonadaceae bacterium; D_6__uncultured Nitrosomonadaceae bacterium	226
6955c96458094574451caf406fbabb9a	0.00270093	D_0__Bacteria; D_1__Planctomycetes; D_2__Planctomycetacia; D_3__Pirellulales; D_4__Pirellulaceae; D_5__uncultured; D_6__metagenome	227
5e5736cf8f310e51c8a8c60868f7c706	0.00268846	D_0__Bacteria; D_1__Planctomycetes; D_2__Planctomycetacia; D_3__Planctomycetales; D_4__Schlesneriaceae; D_5__Schlesneria	228
4c668f0a894df285e69999b90bf289d2	0.00268813	D_0__Bacteria; D_1__Acidobacteria; D_2__Blastocatellia (Subgroup 4); D_3__11-24; D_4__uncultured bacterium; D_5__uncultured bacterium; D_6__uncultured bacterium	229
9c6e735c5352f6b2141d42831127999a	0.00268313	D_0__Bacteria; D_1__Bacteroidetes; D_2__Bacteroidia; D_3__Sphingobacteriales; D_4__AKYH767	230
26dbef51cdba97c1f8b84a235ea06f3c	0.00266351	D_0__Bacteria; D_1__Proteobacteria; D_2__Alphaproteobacteria; D_3__Sphingomonadales; D_4__Sphingomonadaceae; D_5__Sphingomonas	231
1ae38fd3611f405df371315d812b9fd3	0.00266261	D_0__Bacteria; D_1__Proteobacteria; D_2__Gammaproteobacteria; D_3__Betaproteobacteriales; D_4__Burkholderiaceae; D_5__Limnohabitans	232
7c9f454292d4c13da1c45f58c47098d0	0.00265097	D_0__Bacteria; D_1__Verrucomicrobia; D_2__Verrucomicrobiae; D_3__Chthoniobacterales; D_4__Chthoniobacteraceae; D_5__Chthoniobacter; D_6__uncultured bacterium	233
a1be089a797ca27ad8c8a12650976ea5	0.00264901	D_0__Bacteria; D_1__Bacteroidetes; D_2__Bacteroidia; D_3__Sphingobacteriales; D_4__AKYH767; D_5__uncultured bacterium; D_6__uncultured bacterium	234
8cdc331150767c038d657e9e137994a8	0.00263933	D_0__Bacteria; D_1__Actinobacteria; D_2__Acidimicrobiia; D_3__Microtrichales	235
154485e5a0e47ba32ebf4405c7984bce	0.00263583	D_0__Bacteria; D_1__Proteobacteria; D_2__Alphaproteobacteria; D_3__Sphingomonadales; D_4__Sphingomonadaceae; D_5__Novosphingobium	236
9ab23f99ca4c9bd204f2190b04577664	0.00263076	D_0__Bacteria; D_1__Proteobacteria; D_2__Alphaproteobacteria; D_3__Sphingomonadales; D_4__Sphingomonadaceae; D_5__Novosphingobium	237
416236d3396a3d7a9b59f1e234f2c453	0.00262233	D_0__Bacteria; D_1__Proteobacteria; D_2__Gammaproteobacteria; D_3__R7C24; D_4__metagenome; D_5__metagenome; D_6__metagenome	238
da59e9029c639b882107aeff35342a55	0.00261956	D_0__Bacteria; D_1__Planctomycetes; D_2__Planctomycetacia; D_3__Gemmatales; D_4__Gemmataceae; D_5__Gemmata	239
a8a9d2cc14c0523766a4ffbdfa0adfca	0.00261793	D_0__Bacteria; D_1__Verrucomicrobia; D_2__Verrucomicrobiae; D_3__Chthoniobacterales; D_4__Chthoniobacteraceae; D_5__Chthoniobacter	240
aa3fc89e605de7071791b46577ecf5b2	0.00260277	D_0__Bacteria; D_1__Proteobacteria; D_2__Gammaproteobacteria; D_3__Betaproteobacteriales; D_4__Rhodocyclaceae; D_5__Azospira; D_6__uncultured Rhodocyclaceae bacterium	241
a046edb519c4e3cbdf77ada497c4d743	0.00260175	D_0__Bacteria; D_1__Proteobacteria; D_2__Gammaproteobacteria; D_3__Betaproteobacteriales; D_4__Burkholderiaceae; D_5__Rhodoferax	242
29d15c7d3cff5b1ef8580ca0f9e273e7	0.00259843	D_0__Bacteria; D_1__Actinobacteria; D_2__Acidimicrobiia; D_3__Microtrichales; D_4__uncultured; D_5__metagenome; D_6__metagenome	243
6919784959465ded336274e09abbd58b	0.0025883	D_0__Bacteria; D_1__Planctomycetes; D_2__Planctomycetacia; D_3__Gemmatales; D_4__Gemmataceae; D_5__uncultured; D_6__uncultured bacterium	244
5648dccee530d68ceb3e4d7d22cf8756	0.00257678	D_0__Bacteria; D_1__Proteobacteria; D_2__Gammaproteobacteria; D_3__Pseudomonadales; D_4__Pseudomonadaceae; D_5__Pseudomonas	245
9ee6268f0df1600096eff028a46262cd	0.00255967	D_0__Bacteria; D_1__Verrucomicrobia; D_2__Verrucomicrobiae; D_3__Verrucomicrobiales; D_4__Verrucomicrobiaceae; D_5__Roseimicrobium; D_6__uncultured Verrucomicrobia bacterium	246
d15bd1dcb9de71d7452648673a59f5b8	0.0025595	D_0__Bacteria; D_1__Bacteroidetes; D_2__Bacteroidia; D_3__Sphingobacteriales; D_4__Sphingobacteriaceae; D_5__Pedobacter	247
8c3d0f6106ed06ac9c76608c6b826b7b	0.00255897	D_0__Bacteria; D_1__Planctomycetes; D_2__vadinHA49; D_3__uncultured bacterium; D_4__uncultured bacterium; D_5__uncultured bacterium; D_6__uncultured bacterium	248
c33da9c475f070b0d31cba55a7e9fc69	0.00255721	D_0__Bacteria; D_1__Proteobacteria; D_2__Gammaproteobacteria; D_3__CCD24	249
fc01a3f66447a11e31ad53e00561f580	0.00255518	D_0__Bacteria; D_1__Proteobacteria; D_2__Alphaproteobacteria; D_3__Rhizobiales; D_4__KF-JG30-B3; D_5__uncultured bacterium; D_6__uncultured bacterium	250
9e4b2a6d44e377e3ae23abbe678d9540	0.00254455	D_0__Bacteria; D_1__Proteobacteria; D_2__Gammaproteobacteria; D_3__Betaproteobacteriales; D_4__Burkholderiaceae	251
9c4106ff1be67d955608c29452acea9c	0.00253977	D_0__Bacteria; D_1__Armatimonadetes; D_2__Fimbriimonadia; D_3__Fimbriimonadales; D_4__Fimbriimonadaceae	252
6c89a420739b7b25f307b4e767f17bda	0.0025372	D_0__Bacteria; D_1__Planctomycetes; D_2__Planctomycetacia; D_3__Pirellulales; D_4__Pirellulaceae; D_5__uncultured; D_6__uncultured Planctomycetaceae bacterium	253
3a1a356d52f95ee05bdaa73566e357c8	0.00253681	D_0__Bacteria; D_1__Actinobacteria; D_2__Acidimicrobiia; D_3__Microtrichales; D_4__Ilumatobacteraceae; D_5__CL500-29 marine group; D_6__metagenome	254
61c99e8c05e4ec601235ebdd8cee0f9b	0.00253031	D_0__Bacteria; D_1__Proteobacteria; D_2__Deltaproteobacteria; D_3__Bdellovibrionales; D_4__Bacteriovoracaceae; D_5__Bacteriovorax; D_6__uncultured bacterium	255
3edc7b61505bbf5f3bfc1ce1c4406e44	0.00252983	D_0__Bacteria; D_1__Acidobacteria; D_2__Subgroup 6; D_3__uncultured Anaeromyxobacter sp.; D_4__uncultured Anaeromyxobacter sp.; D_5__uncultured Anaeromyxobacter sp.; D_6__uncultured Anaeromyxobacter sp.	256
f8b8173289056f3442317b4669562a60	0.0025295	D_0__Bacteria; D_1__Proteobacteria; D_2__Gammaproteobacteria; D_3__Betaproteobacteriales; D_4__TRA3-20; D_5__metagenome; D_6__metagenome	257
95b7ca5420d297cd6aa607b4d70451ee	0.00252777	D_0__Bacteria; D_1__Proteobacteria; D_2__Deltaproteobacteria; D_3__MBNT15	258
0cf422a60210c22dbdb5e23ff1ab79c3	0.00252447	D_0__Bacteria; D_1__Actinobacteria; D_2__Actinobacteria; D_3__PeM15	259
af091a46a1729cabc436d911ed9cc9b8	0.00252413	D_0__Bacteria; D_1__Proteobacteria; D_2__Deltaproteobacteria; D_3__Oligoflexales; D_4__Oligoflexaceae; D_5__uncultured; D_6__uncultured bacterium Ak20-3	260
c175868a0542a2e76ea3d5f465004056	0.00252406	D_0__Bacteria; D_1__Proteobacteria; D_2__Gammaproteobacteria; D_3__Betaproteobacteriales; D_4__SC-I-84; D_5__uncultured Nitrosomonadaceae bacterium; D_6__uncultured Nitrosomonadaceae bacterium	261
d9bd8b2a30f88bf6b684de2b7984fe46	0.00252208	D_0__Bacteria; D_1__Proteobacteria; D_2__Gammaproteobacteria; D_3__Betaproteobacteriales; D_4__Chitinibacteraceae; D_5__Amantichitinum	262
7bbda265d1e3192010d5b12c1dfe14f5	0.00252181	D_0__Bacteria; D_1__Proteobacteria; D_2__Gammaproteobacteria; D_3__R7C24	263
cc4fa36d40bc7a4d412d0e7cb87ef853	0.00251403	D_0__Bacteria; D_1__Proteobacteria; D_2__Gammaproteobacteria; D_3__Betaproteobacteriales; D_4__Burkholderiaceae; D_5__AAP99; D_6__uncultured bacterium	264
d985c003014265470bf1b678a7a7d186	0.00249658	D_0__Bacteria; D_1__Verrucomicrobia; D_2__Verrucomicrobiae; D_3__Pedosphaerales; D_4__Pedosphaeraceae	265
69179c4a6011d0c9d30036cf18626520	0.0024949	D_0__Bacteria; D_1__Proteobacteria; D_2__Gammaproteobacteria; D_3__Pseudomonadales; D_4__Moraxellaceae; D_5__Acinetobacter	266
9582615945663e8fb805e031c9533ede	0.00248353	D_0__Bacteria; D_1__Proteobacteria; D_2__Deltaproteobacteria; D_3__Myxococcales; D_4__Sandaracinaceae; D_5__uncultured; D_6__uncultured soil bacterium	267
f5c277203da542b68fae66ba9490a62d	0.0024756	D_0__Bacteria; D_1__Bacteroidetes; D_2__Bacteroidia; D_3__Sphingobacteriales; D_4__env.OPS 17; D_5__uncultured Bacteroidetes bacterium; D_6__uncultured Bacteroidetes bacterium	268
f71dcd89ee5d2508deb7a26fd9ce3327	0.0024593	D_0__Bacteria; D_1__Planctomycetes; D_2__Planctomycetacia; D_3__Gemmatales; D_4__Gemmataceae; D_5__uncultured; D_6__uncultured bacterium	269
1557b39f81eb0ae15538ba06a511ff46	0.00245129	D_0__Bacteria; D_1__Planctomycetes; D_2__Planctomycetacia; D_3__Gemmatales; D_4__Gemmataceae; D_5__uncultured; D_6__uncultured bacterium	270
9f43a0b60ff7960c54c62839ee13a48a	0.00244171	D_0__Bacteria; D_1__Gemmatimonadetes; D_2__Gemmatimonadetes; D_3__Gemmatimonadales; D_4__Gemmatimonadaceae; D_5__Gemmatimonas	271
c757ad670c5d796cb866c941c62c4e33	0.00243983	D_0__Bacteria; D_1__Bacteroidetes; D_2__Bacteroidia; D_3__Flavobacteriales; D_4__Flavobacteriaceae; D_5__Flavobacterium	272
87a40d6dda38afef68c1278f221e5ac3	0.00243978	D_0__Bacteria; D_1__Cyanobacteria; D_2__Sericytochromatia; D_3__uncultured bacterium; D_4__uncultured bacterium; D_5__uncultured bacterium; D_6__uncultured bacterium	273
3621bb0fbc4f5065b72a37b1b9e72e23	0.00243568	D_0__Bacteria; D_1__Proteobacteria; D_2__Gammaproteobacteria; D_3__Betaproteobacteriales; D_4__SC-I-84	274
29ce534c3e2c50c0408ec6b1a13f0edc	0.00243497	D_0__Bacteria; D_1__Proteobacteria; D_2__Gammaproteobacteria; D_3__Betaproteobacteriales; D_4__Nitrosomonadaceae; D_5__MND1	275
cc363a9ccd3549e646859ab1ffe9d460	0.0024337	D_0__Bacteria; D_1__Proteobacteria; D_2__Deltaproteobacteria; D_3__Myxococcales; D_4__Sandaracinaceae; D_5__Sandaracinus; D_6__uncultured bacterium	276
f5642f4e3f704cbe0ff5350ecf2bae49	0.0024313	D_0__Bacteria; D_1__Planctomycetes; D_2__Planctomycetacia; D_3__Pirellulales; D_4__Pirellulaceae; D_5__Pirellula	277
fcdc1873cfd1b93757c2d8b4373fbf49	0.00242381	D_0__Bacteria; D_1__Bacteroidetes; D_2__Bacteroidia; D_3__Chitinophagales; D_4__Chitinophagaceae; D_5__Ferruginibacter	278
3229103ac2bd13a576de333e11826d40	0.00241935	D_0__Bacteria; D_1__Chloroflexi; D_2__Anaerolineae; D_3__SBR1031; D_4__A4b; D_5__uncultured bacterium; D_6__uncultured bacterium	279
22909565f009066510bb4db610ff326a	0.0024118	D_0__Bacteria; D_1__Verrucomicrobia; D_2__Verrucomicrobiae; D_3__Pedosphaerales; D_4__Pedosphaeraceae	280
233e880423e8376aaf5271b78d82ca48	0.00241048	D_0__Bacteria; D_1__Bacteroidetes; D_2__Bacteroidia; D_3__Sphingobacteriales; D_4__KD3-93	281
753003ad65d812820178aded156b8e66	0.00240868	D_0__Bacteria; D_1__Elusimicrobia; D_2__Lineage IIa; D_3__uncultured bacterium; D_4__uncultured bacterium; D_5__uncultured bacterium; D_6__uncultured bacterium	282
b98eede7da5e1c244a97f1fc5cb1b833	0.00240647	D_0__Bacteria; D_1__Planctomycetes; D_2__Planctomycetacia; D_3__Pirellulales; D_4__Pirellulaceae; D_5__uncultured; D_6__uncultured soil bacterium	283
e8724520788bb38a7f9d22c91318f016	0.00239187	D_0__Bacteria; D_1__Proteobacteria; D_2__Gammaproteobacteria; D_3__Betaproteobacteriales; D_4__Burkholderiaceae; D_5__Rhizobacter	284
72b32f0f6696b624d55b701bb7ca4e37	0.00238313	D_0__Bacteria; D_1__Proteobacteria; D_2__Gammaproteobacteria; D_3__JG36-TzT-191; D_4__uncultured bacterium; D_5__uncultured bacterium; D_6__uncultured bacterium	285
13a987f8394aa7d9dc89b6be1461fdb9	0.00238077	D_0__Bacteria; D_1__Bacteroidetes; D_2__Bacteroidia; D_3__Chitinophagales; D_4__Chitinophagaceae; D_5__Terrimonas	286
cece44449e312ab2d0c3049a6c539fad	0.00237913	D_0__Bacteria; D_1__Planctomycetes; D_2__Planctomycetacia; D_3__Gemmatales; D_4__Gemmataceae; D_5__uncultured	287
bfde4301b1d046edab5366c8ba4f9e71	0.0023778	D_0__Bacteria; D_1__Proteobacteria; D_2__Alphaproteobacteria; D_3__Sphingomonadales; D_4__Sphingomonadaceae; D_5__Novosphingobium	288
d30ec6a7ed3f2a53b1ef1e93a14b8cb3	0.00237623	D_0__Bacteria; D_1__Proteobacteria; D_2__Alphaproteobacteria; D_3__Micropepsales; D_4__Micropepsaceae; D_5__uncultured; D_6__metagenome	289
4ea5be9de68e88a4693871d00c434952	0.00237329	D_0__Bacteria; D_1__Acidobacteria; D_2__Subgroup 6; D_3__uncultured Acidobacteria bacterium; D_4__uncultured Acidobacteria bacterium; D_5__uncultured Acidobacteria bacterium; D_6__uncultured Acidobacteria bacterium	290
cd3252d96bdb1efe5fc05bc00a9d9309	0.00236823	D_0__Bacteria; D_1__Actinobacteria; D_2__Actinobacteria; D_3__Frankiales; D_4__Sporichthyaceae	291
b7ac0bc559a12538548ef7ce2f485586	0.00236533	D_0__Bacteria; D_1__Actinobacteria; D_2__Acidimicrobiia; D_3__IMCC26256; D_4__uncultured Ferrimicrobium sp.; D_5__uncultured Ferrimicrobium sp.; D_6__uncultured Ferrimicrobium sp.	292
09f944acc15518b31e5803e1e4cb4e43	0.00236118	D_0__Bacteria; D_1__Proteobacteria; D_2__Gammaproteobacteria; D_3__Betaproteobacteriales; D_4__Burkholderiaceae; D_5__Duganella	293
277297d556cd1abee7d9101d84af6dc5	0.00235749	D_0__Bacteria; D_1__Acidobacteria; D_2__Subgroup 6	294
8735f92a7f18db944bc862777fbd3222	0.00234493	D_0__Bacteria; D_1__Proteobacteria; D_2__Gammaproteobacteria; D_3__Betaproteobacteriales; D_4__Burkholderiaceae	295
3715428636032e0e71f8f766bd207496	0.0023426	D_0__Bacteria; D_1__Elusimicrobia; D_2__Elusimicrobia; D_3__Lineage IV; D_4__uncultured Termite group 1 bacterium; D_5__uncultured Termite group 1 bacterium; D_6__uncultured Termite group 1 bacterium	296
1aa45332969575442e0a457ef371669d	0.0023365	D_0__Bacteria; D_1__Verrucomicrobia; D_2__Verrucomicrobiae; D_3__Verrucomicrobiales; D_4__Rubritaleaceae; D_5__Luteolibacter	297
62b0bf21cce919c492e653ba630b9ea5	0.00233127	D_0__Bacteria; D_1__Proteobacteria; D_2__Gammaproteobacteria; D_3__Betaproteobacteriales; D_4__Burkholderiaceae; D_5__Undibacterium	298
4ef19fc863b7ff2cd97e5007547ddf7a	0.0023304	D_0__Bacteria; D_1__Bacteroidetes; D_2__Bacteroidia; D_3__Chitinophagales; D_4__Chitinophagaceae; D_5__Sediminibacterium	299
f226090f54fbf7333963676e13538dfb	0.00232483	D_0__Bacteria; D_1__Planctomycetes; D_2__OM190; D_3__uncultured bacterium; D_4__uncultured bacterium; D_5__uncultured bacterium; D_6__uncultured bacterium	300
a519bd7954d65c7cdee3d70b86ef18db	0.0023238	D_0__Bacteria; D_1__Patescibacteria; D_2__ABY1; D_3__Candidatus Magasanikbacteria; D_4__metagenome; D_5__metagenome; D_6__metagenome	301
6348e24d925434a5aa8218148b5c279d	0.00231993	D_0__Bacteria; D_1__Bacteroidetes; D_2__Bacteroidia; D_3__Chitinophagales; D_4__Chitinophagaceae	302
9dc800840698bf053613f7f6e679b242	0.00231971	D_0__Bacteria; D_1__Planctomycetes; D_2__Planctomycetacia; D_3__Gemmatales; D_4__Gemmataceae; D_5__uncultured; D_6__uncultured bacterium	303
b8230234b074c661e9807f8dd963c775	0.0023185	D_0__Bacteria; D_1__Planctomycetes; D_2__Planctomycetacia; D_3__Gemmatales; D_4__Gemmataceae; D_5__Zavarzinella	304
4dabfa875dd92ade808512724ef674b9	0.00231527	D_0__Bacteria; D_1__Proteobacteria; D_2__Alphaproteobacteria; D_3__Rhizobiales; D_4__Hyphomicrobiaceae; D_5__uncultured; D_6__uncultured bacterium	305
a8d86a3b8d16931c19d4d437854b01ad	0.00230084	D_0__Bacteria; D_1__Proteobacteria; D_2__Deltaproteobacteria; D_3__Oligoflexales; D_4__Oligoflexaceae; D_5__Silvanigrella	306
74d72216bcf5e3abda4fc6c2c10104f4	0.00229837	D_0__Bacteria; D_1__Proteobacteria; D_2__Deltaproteobacteria; D_3__Bdellovibrionales; D_4__Bdellovibrionaceae; D_5__Bdellovibrio	307
dab1160ee7a4ecf9945086ff09f99528	0.00229027	D_0__Bacteria; D_1__Proteobacteria; D_2__Gammaproteobacteria; D_3__Betaproteobacteriales; D_4__Burkholderiaceae	308
f4cd4a2833daa807fd494e1f6f040a2e	0.0022791	D_0__Bacteria; D_1__Proteobacteria; D_2__Gammaproteobacteria; D_3__Betaproteobacteriales; D_4__Nitrosomonadaceae; D_5__MND1	309
48a7af65c55adc4dd66178efefb01ed9	0.00227863	D_0__Bacteria; D_1__Planctomycetes; D_2__Planctomycetacia; D_3__Pirellulales; D_4__Pirellulaceae; D_5__Pirellula	310
ddc9eebacde9049358180316c3ed14e6	0.00226608	D_0__Bacteria; D_1__Bacteroidetes; D_2__Bacteroidia; D_3__Chitinophagales; D_4__Saprospiraceae; D_5__uncultured; D_6__uncultured bacterium	311
003d0470f23082c7bf6de11e71a56898	0.00225677	D_0__Bacteria; D_1__Proteobacteria; D_2__Gammaproteobacteria; D_3__Betaproteobacteriales; D_4__Nitrosomonadaceae; D_5__GOUTA6; D_6__uncultured bacterium	312
77e58fdfd1b851cf9e2a212402e28711	0.00225357	D_0__Bacteria; D_1__Gemmatimonadetes; D_2__Gemmatimonadetes; D_3__Gemmatimonadales; D_4__Gemmatimonadaceae; D_5__uncultured; D_6__uncultured bacterium	313
061f9a84a9b817dc8c1ac86db66473e4	0.00225327	D_0__Bacteria; D_1__Proteobacteria; D_2__Gammaproteobacteria; D_3__Betaproteobacteriales; D_4__Methylophilaceae	314
2023837a5474ffb893ae3833458d2b50	0.00224807	D_0__Bacteria; D_1__Omnitrophicaeota; D_2__uncultured bacterium; D_3__uncultured bacterium; D_4__uncultured bacterium; D_5__uncultured bacterium; D_6__uncultured bacterium	315
7fd16a9945d4be01153b275b789c39f5	0.00224388	D_0__Bacteria; D_1__Planctomycetes; D_2__Planctomycetacia; D_3__Gemmatales; D_4__Gemmataceae; D_5__Zavarzinella; D_6__uncultured bacterium	316
12c96546d3f7de0862f4bd757fea0db5	0.00224047	D_0__Bacteria; D_1__Proteobacteria; D_2__Gammaproteobacteria; D_3__CCD24	317
6c3fb343f46983254cdb83e99fa07a49	0.00223773	D_0__Bacteria; D_1__Proteobacteria; D_2__Alphaproteobacteria; D_3__Rhodobacterales; D_4__Rhodobacteraceae	318
84e7ff9bf4762d8524c746622aa60588	0.00223008	D_0__Bacteria; D_1__Omnitrophicaeota; D_2__Omnitrophia; D_3__Omnitrophales; D_4__Omnitrophaceae; D_5__Candidatus Omnitrophus; D_6__uncultured prokaryote	319
66d2b628187f8fa3b00f5c3628cc161d	0.00222893	D_0__Bacteria; D_1__Proteobacteria; D_2__Alphaproteobacteria; D_3__Acetobacterales; D_4__Acetobacteraceae; D_5__uncultured	320
51130ea1a69ea582385c1bc2d646c52c	0.00222378	D_0__Bacteria; D_1__Proteobacteria; D_2__Gammaproteobacteria; D_3__uncultured; D_4__metagenome; D_5__metagenome; D_6__metagenome	321
e3e61f8878df8b1bac6d5003470b9078	0.00222095	D_0__Bacteria; D_1__Tenericutes; D_2__Mollicutes; D_3__Entomoplasmatales; D_4__Spiroplasmataceae; D_5__Spiroplasma	322
c4def24d4e9cea12f3f0a8a0ca43afda	0.00221854	D_0__Bacteria; D_1__Actinobacteria; D_2__Acidimicrobiia; D_3__IMCC26256; D_4__uncultured Acidimicrobiales bacterium; D_5__uncultured Acidimicrobiales bacterium; D_6__uncultured Acidimicrobiales bacterium	323
cd98bebc7cd29d008813bd847394c1f2	0.00219535	D_0__Bacteria; D_1__Chloroflexi; D_2__KD4-96; D_3__uncultured bacterium; D_4__uncultured bacterium; D_5__uncultured bacterium; D_6__uncultured bacterium	324
7437479a75269532d597e5f853414f6b	0.00219433	D_0__Bacteria; D_1__Proteobacteria; D_2__Gammaproteobacteria; D_3__Betaproteobacteriales; D_4__A21b; D_5__uncultured bacterium; D_6__uncultured bacterium	325
21523df8b93c76d70736e0708b4b19da	0.0021854	D_0__Bacteria; D_1__Bacteroidetes; D_2__Bacteroidia; D_3__Sphingobacteriales; D_4__KD3-93	326
858603b5b6c7332924623a52faa10212	0.0021852	D_0__Bacteria; D_1__Firmicutes; D_2__Clostridia; D_3__Clostridiales; D_4__Clostridiaceae 1; D_5__Clostridium sensu stricto 1	327
dbec4cc9d04ac0271fcd696dc45e055a	0.00218001	D_0__Archaea; D_1__Nanoarchaeaeota; D_2__Woesearchaeia	328
86e802ed898b9db754fb4943c9b32a10	0.0021756	D_0__Bacteria; D_1__Proteobacteria; D_2__Gammaproteobacteria; D_3__R7C24	329
d74f89cc2d72997c94973930247df236	0.00217123	D_0__Bacteria; D_1__Proteobacteria; D_2__Gammaproteobacteria; D_3__Betaproteobacteriales; D_4__Rhodocyclaceae; D_5__Uliginosibacterium; D_6__metagenome	330
492e55ca3ab902496624ef03b4f3fbea	0.00217	D_0__Bacteria; D_1__Bacteroidetes; D_2__Bacteroidia; D_3__Sphingobacteriales; D_4__AKYH767; D_5__uncultured bacterium; D_6__uncultured bacterium	331
2dcef2e3399d94ba6ac2a0f2f9f31c4c	0.00216997	D_0__Bacteria; D_1__Bacteroidetes; D_2__Bacteroidia; D_3__Chitinophagales; D_4__Chitinophagaceae; D_5__uncultured; D_6__uncultured Chitinophagaceae bacterium	332
874c8c7f4cf7301fd754c4553ea9b806	0.00216805	D_0__Bacteria; D_1__Proteobacteria; D_2__Deltaproteobacteria; D_3__Myxococcales; D_4__Sandaracinaceae; D_5__uncultured	333
4a66a56c0a68e735f2ad1c94826d2cd1	0.00216447	D_0__Bacteria; D_1__Bacteroidetes; D_2__Bacteroidia; D_3__Chitinophagales; D_4__Chitinophagaceae; D_5__Ferruginibacter; D_6__metagenome	334
1ec9fd06c88669eb15764e0b441ade46	0.00216377	D_0__Bacteria; D_1__Proteobacteria; D_2__Gammaproteobacteria; D_3__Betaproteobacteriales; D_4__Burkholderiaceae; D_5__Burkholderia-Caballeronia-Paraburkholderia; D_6__Paraburkholderia andropogonis	335
6b8dbbb8c609980ee4e409c476049c80	0.00216078	D_0__Bacteria; D_1__Planctomycetes; D_2__vadinHA49	336
5dab9536c009edb7506dbc8c1418e00d	0.00215848	D_0__Bacteria; D_1__Bacteroidetes; D_2__Bacteroidia; D_3__Sphingobacteriales; D_4__env.OPS 17	337
b71bf2a5e0b0256df394ba6f20181167	0.002154	D_0__Bacteria; D_1__Proteobacteria; D_2__Alphaproteobacteria; D_3__Rhizobiales; D_4__Xanthobacteraceae; D_5__uncultured	338
12f0627b0f930aff1182481eb84cbc7d	0.00215328	D_0__Bacteria; D_1__Proteobacteria; D_2__Gammaproteobacteria; D_3__Betaproteobacteriales; D_4__Burkholderiaceae; D_5__Aquabacterium; D_6__Aquabacterium citratiphilum	339
bebe0d7fb3dcb52b47fa05da386d8420	0.00213728	D_0__Bacteria; D_1__Proteobacteria; D_2__Gammaproteobacteria; D_3__CCM19a; D_4__uncultured bacterium; D_5__uncultured bacterium; D_6__uncultured bacterium	340
92e99b44d3aeb745a3c8da93b4e15106	0.0021298	D_0__Bacteria; D_1__Planctomycetes; D_2__Planctomycetacia; D_3__Gemmatales; D_4__Gemmataceae; D_5__uncultured; D_6__uncultured Planctomycetia bacterium	341
e4d1a7edc70a5b859d68e0146708f3fa	0.0021283	D_0__Bacteria; D_1__Proteobacteria; D_2__Gammaproteobacteria; D_3__Methylococcales; D_4__Methylomonaceae; D_5__uncultured; D_6__uncultured bacterium	342
98852a5e450a49f665f8466da60a9f30	0.00212243	D_0__Bacteria; D_1__Planctomycetes; D_2__Planctomycetacia; D_3__Pirellulales; D_4__Pirellulaceae; D_5__uncultured	343
0154972449cad49e74f4de7537d4876a	0.00212153	D_0__Bacteria; D_1__Proteobacteria; D_2__Gammaproteobacteria; D_3__Betaproteobacteriales; D_4__Chitinibacteraceae; D_5__Chitinibacter; D_6__Chitinibacter suncheonensis	344
804bd7a11c07b916d958dff724eecd74	0.00212133	D_0__Bacteria; D_1__Bacteroidetes; D_2__Bacteroidia; D_3__Chitinophagales; D_4__Saprospiraceae; D_5__uncultured; D_6__uncultured bacterium	345
cae33a7d5f2c2e4efab7a096e71afddf	0.00211307	D_0__Bacteria; D_1__Verrucomicrobia; D_2__Verrucomicrobiae; D_3__Opitutales; D_4__Opitutaceae; D_5__Opitutus	346
690c48464d506b0e07bf7bdf6ccc0758	0.00211148	D_0__Bacteria; D_1__Bacteroidetes; D_2__Bacteroidia; D_3__Sphingobacteriales; D_4__env.OPS 17; D_5__uncultured bacterium; D_6__uncultured bacterium	347
e68c674b1a1a7605afd87276062dc93e	0.00210598	D_0__Bacteria; D_1__Proteobacteria; D_2__Gammaproteobacteria; D_3__Betaproteobacteriales; D_4__Nitrosomonadaceae; D_5__Ellin6067	348
665cf786ebcad9385bcab1ea28ce7241	0.00210273	D_0__Bacteria; D_1__Cyanobacteria; D_2__Melainabacteria; D_3__Obscuribacterales; D_4__bioreactor metagenome; D_5__bioreactor metagenome; D_6__bioreactor metagenome	349
bf3a1a4c1b84ea31505d1050de6beab1	0.00209251	D_0__Bacteria; D_1__Proteobacteria; D_2__Alphaproteobacteria; D_3__Rhizobiales; D_4__Methyloligellaceae; D_5__uncultured	350
ad9e0017fee8f1eaaf3c142b2c9fa459	0.0020917	D_0__Bacteria; D_1__Proteobacteria; D_2__Alphaproteobacteria; D_3__Caulobacterales; D_4__Hyphomonadaceae; D_5__Hirschia; D_6__metagenome	351
84487345e8aa83bce499d767a45e83b2	0.0020898	D_0__Bacteria; D_1__Cyanobacteria; D_2__Melainabacteria; D_3__Vampirovibrionales; D_4__metagenome; D_5__metagenome; D_6__metagenome	352
9e009a61a1eaaf8ab02bd92eed63b2e6	0.002088	D_0__Bacteria; D_1__Bacteroidetes; D_2__Bacteroidia; D_3__Chitinophagales; D_4__Chitinophagaceae; D_5__Terrimonas; D_6__metagenome	353
9ed5a69c305cd9031b6d38bb9f375923	0.00208423	D_0__Bacteria; D_1__Bacteroidetes; D_2__Bacteroidia; D_3__Chitinophagales; D_4__Chitinophagaceae; D_5__uncultured; D_6__metagenome	354
e07719f4be1c88d455837c0779481019	0.00207983	D_0__Bacteria; D_1__Bacteroidetes; D_2__Bacteroidia; D_3__Chitinophagales; D_4__Chitinophagaceae; D_5__Dinghuibacter; D_6__uncultured bacterium	355
63afe8e6aac58bf0d670a82ca5bc574c	0.00207176	D_0__Bacteria; D_1__Proteobacteria; D_2__Gammaproteobacteria; D_3__Enterobacteriales; D_4__Enterobacteriaceae	356
c5e54fbde810694d472e2f8a49332727	0.00206829	D_0__Bacteria; D_1__Acidobacteria; D_2__Subgroup 17; D_3__uncultured Acidobacteria bacterium; D_4__uncultured Acidobacteria bacterium; D_5__uncultured Acidobacteria bacterium; D_6__uncultured Acidobacteria bacterium	357
2a071af67ec43b7126e8c362bec6e8ae	0.00206743	D_0__Bacteria; D_1__Bacteroidetes; D_2__Bacteroidia; D_3__Cytophagales; D_4__Microscillaceae; D_5__uncultured	358
d10d4aa95c39ac45d1337422d2474c3f	0.00206625	D_0__Bacteria; D_1__Patescibacteria; D_2__Parcubacteria; D_3__uncultured bacterium; D_4__uncultured bacterium; D_5__uncultured bacterium; D_6__uncultured bacterium	359
5931b5afa4f691e81f9fa835539139d9	0.0020587	D_0__Bacteria; D_1__Proteobacteria; D_2__Gammaproteobacteria; D_3__Diplorickettsiales; D_4__Diplorickettsiaceae; D_5__Rickettsiella; D_6__uncultured Diplorickettsia sp.	360
3a54d4e72af90b9c2fd50d7d1bb0336b	0.00205847	D_0__Bacteria; D_1__Actinobacteria; D_2__Acidimicrobiia; D_3__Microtrichales; D_4__Ilumatobacteraceae; D_5__Ilumatobacter	361
a27a98006f70b41744e4b684d61afe6c	0.00205655	D_0__Bacteria; D_1__Bacteroidetes; D_2__Bacteroidia; D_3__Cytophagales; D_4__Cytophagaceae; D_5__Cytophaga; D_6__Hypsibius dujardini	362
83aa5c2d1cd693554de0fd0c17449d5b	0.00204888	D_0__Bacteria; D_1__Proteobacteria; D_2__Gammaproteobacteria; D_3__Betaproteobacteriales; D_4__SC-I-84; D_5__uncultured bacterium; D_6__uncultured bacterium	363
07d5b414e682831def7740ff3b0f4e05	0.00203917	D_0__Bacteria; D_1__Bacteroidetes; D_2__Bacteroidia; D_3__Chitinophagales; D_4__Chitinophagaceae; D_5__uncultured; D_6__uncultured Haliscomenobacter sp.	364
ac54558bde41d3bf6d1f12b467bece1e	0.00203893	D_0__Bacteria; D_1__Chloroflexi; D_2__Anaerolineae; D_3__SBR1031; D_4__A4b; D_5__wastewater metagenome; D_6__wastewater metagenome	365
095dcca0a1cacb655451100eb59c8ef1	0.00203313	D_0__Bacteria; D_1__Proteobacteria; D_2__Gammaproteobacteria; D_3__Pseudomonadales; D_4__Moraxellaceae; D_5__[Agitococcus] lubricus group; D_6__metagenome	366
c029e7eb54e5fa006aa5cc9d52caa11e	0.0020322	D_0__Bacteria; D_1__Proteobacteria; D_2__Alphaproteobacteria; D_3__Caulobacterales; D_4__Hyphomonadaceae; D_5__UKL13-1	367
5a7c85d39e6fe84bdaa0bdfb9c3e22d9	0.00202675	D_0__Bacteria; D_1__Proteobacteria; D_2__Gammaproteobacteria; D_3__Betaproteobacteriales; D_4__Nitrosomonadaceae; D_5__mle1-7	368
f37fc1dccfeba0004cbeb4f1ad6083c6	0.00202265	D_0__Bacteria; D_1__Proteobacteria; D_2__Gammaproteobacteria; D_3__Betaproteobacteriales; D_4__Burkholderiaceae; D_5__Duganella	369
2a64f7117c72e249a9c2e5850fd6eb3e	0.00201971	D_0__Bacteria; D_1__Proteobacteria; D_2__Alphaproteobacteria; D_3__Sphingomonadales; D_4__Sphingomonadaceae; D_5__Novosphingobium	370
6ee41960d2fe1c0227a2eb6d0ec3453a	0.00200797	D_0__Bacteria; D_1__Bacteroidetes; D_2__Ignavibacteria; D_3__Kryptoniales; D_4__BSV26; D_5__uncultured bacterium; D_6__uncultured bacterium	371
1046cb7fb92ea938917c8ab826db1a8a	0.0019996	D_0__Bacteria; D_1__Bacteroidetes; D_2__Bacteroidia	372
b0546a8c6a38415c52d2dc916319d3fd	0.00199607	D_0__Bacteria; D_1__Verrucomicrobia; D_2__Verrucomicrobiae; D_3__Chthoniobacterales; D_4__Chthoniobacteraceae; D_5__Candidatus Udaeobacter; D_6__uncultured Prosthecobacter sp.	373
dd4999df7f024fbdd24efd03a388768d	0.00199567	D_0__Bacteria; D_1__Proteobacteria; D_2__Gammaproteobacteria; D_3__Gammaproteobacteria Incertae Sedis; D_4__Unknown Family	374
82dece6e35540738ba450a0c3a90b5a0	0.00198897	D_0__Bacteria; D_1__Proteobacteria; D_2__Gammaproteobacteria; D_3__Enterobacteriales; D_4__Enterobacteriaceae; D_5__Serratia	375
aaf8bbe980b29c52a8c30a07d65d1b48	0.00198745	D_0__Archaea; D_1__Nanoarchaeaeota; D_2__Woesearchaeia; D_3__uncultured euryarchaeote; D_4__uncultured euryarchaeote; D_5__uncultured euryarchaeote; D_6__uncultured euryarchaeote	376
7ead7447eff655a46a118ca117214523	0.0019873	D_0__Bacteria; D_1__Dependentiae; D_2__Babeliae; D_3__Babeliales; D_4__UBA12409; D_5__metagenome; D_6__metagenome	377
b7355b0f8e84508cf96a21a27da2e811	0.0019855	D_0__Bacteria; D_1__Planctomycetes; D_2__Planctomycetacia; D_3__Gemmatales; D_4__Gemmataceae; D_5__Gemmata	378
43553ba50e55ed87ee9f0cb747c5f4fd	0.00198527	D_0__Bacteria; D_1__Bacteroidetes; D_2__Bacteroidia; D_3__Cytophagales; D_4__Microscillaceae; D_5__Chryseolinea; D_6__uncultured bacterium	379
b1939b93c466ba9897d0cdf6dbc38c08	0.0019842	D_0__Bacteria; D_1__Bacteroidetes; D_2__Ignavibacteria; D_3__Kryptoniales; D_4__BSV26; D_5__uncultured bacterium; D_6__uncultured bacterium	380
bb177a80bd693797db08a6b9d59eabf6	0.00198247	D_0__Bacteria; D_1__Proteobacteria; D_2__Gammaproteobacteria; D_3__Steroidobacterales; D_4__Steroidobacteraceae; D_5__uncultured; D_6__metagenome	381
72e5d5a005efd2af132e57ce343736bf	0.00197863	D_0__Bacteria; D_1__Proteobacteria; D_2__Gammaproteobacteria; D_3__Betaproteobacteriales; D_4__Burkholderiaceae; D_5__Duganella	382
cd25a7411f941b10330b41940abf05a1	0.0019766	D_0__Bacteria; D_1__Proteobacteria; D_2__Gammaproteobacteria; D_3__Betaproteobacteriales; D_4__Burkholderiaceae; D_5__Limnohabitans	383
c482ef23a03ece882d14c780dddf15f1	0.0019731	D_0__Bacteria; D_1__Planctomycetes; D_2__vadinHA49	384
763332c70acded0e804489947583be09	0.00197047	D_0__Bacteria; D_1__Bacteroidetes; D_2__Bacteroidia; D_3__Chitinophagales; D_4__Chitinophagaceae	385
39e821d16a5089c3b41b2fa6d7a91bd8	0.00196711	D_0__Bacteria; D_1__Proteobacteria; D_2__Alphaproteobacteria; D_3__Rhizobiales; D_4__Rhizobiales Incertae Sedis; D_5__uncultured	386
4a68df22f17735a23cb8eb6b7f113c68	0.001963	D_0__Bacteria; D_1__Planctomycetes; D_2__vadinHA49; D_3__uncultured Planctomycetales bacterium; D_4__uncultured Planctomycetales bacterium; D_5__uncultured Planctomycetales bacterium; D_6__uncultured Planctomycetales bacterium	387
a9164d01308501b576afa06256a15b0f	0.00195607	D_0__Bacteria; D_1__Proteobacteria; D_2__Alphaproteobacteria; D_3__Rhizobiales; D_4__Rhizobiaceae; D_5__Allorhizobium-Neorhizobium-Pararhizobium-Rhizobium	388
e409628f0a02722357e6fbb40d5eb8b7	0.00195303	D_0__Bacteria; D_1__Actinobacteria; D_2__Acidimicrobiia; D_3__Microtrichales; D_4__Ilumatobacteraceae; D_5__uncultured; D_6__uncultured bacterium	389
c4ba50034a960675ef977846fd1a4ca2	0.00194903	D_0__Bacteria; D_1__Proteobacteria; D_2__Deltaproteobacteria; D_3__Oligoflexales; D_4__Oligoflexaceae; D_5__uncultured; D_6__uncultured bacterium Ak20-3	390
048b262ba1724685477d2fe19f0fe261	0.00194583	D_0__Bacteria; D_1__Actinobacteria; D_2__Actinobacteria; D_3__Frankiales; D_4__Cryptosporangiaceae; D_5__Fodinicola	391
6b9c38fb28a3e60d3334fcf70d7b9d69	0.0019442	D_0__Bacteria; D_1__Proteobacteria; D_2__Gammaproteobacteria; D_3__Betaproteobacteriales; D_4__Rhodocyclaceae; D_5__uncultured	392
a3eec1066dc4d8e5c4ddfae5d2c4f9f8	0.00193897	D_0__Bacteria; D_1__Acidobacteria; D_2__Subgroup 17	393
5ad4ffad545af8e279101d52bd189173	0.0019371	D_0__Bacteria; D_1__Bacteroidetes; D_2__Bacteroidia; D_3__Sphingobacteriales; D_4__env.OPS 17; D_5__uncultured bacterium; D_6__uncultured bacterium	394
dd8229814f2d127e61ac92c5d275db8b	0.00193618	D_0__Bacteria; D_1__Proteobacteria; D_2__Gammaproteobacteria; D_3__Betaproteobacteriales; D_4__Burkholderiaceae	395
069b4f0977dd99bdaec8f255c2dbb568	0.00193583	D_0__Bacteria; D_1__Proteobacteria; D_2__Gammaproteobacteria; D_3__Betaproteobacteriales	396
0dd3cde9cb4442d59132c5beee0afd24	0.00193575	D_0__Bacteria; D_1__Proteobacteria; D_2__Alphaproteobacteria; D_3__Sphingomonadales; D_4__Sphingomonadaceae	397
28dfbb2860b59b80872980ef1d639d1f	0.0019323	D_0__Bacteria; D_1__Proteobacteria; D_2__Gammaproteobacteria; D_3__Betaproteobacteriales; D_4__Burkholderiaceae	398
3a8722b36003b6fd27818af5d1004e17	0.00193163	D_0__Bacteria; D_1__Proteobacteria; D_2__Gammaproteobacteria; D_3__Diplorickettsiales; D_4__Diplorickettsiaceae; D_5__Aquicella	399
cd5fb65f2ea9c353caf1cec549077da5	0.00192247	D_0__Bacteria; D_1__Proteobacteria; D_2__Alphaproteobacteria; D_3__Sphingomonadales; D_4__Sphingomonadaceae; D_5__Sphingorhabdus; D_6__uncultured bacterium	400
23f93024240b1ad33e45d69154223fc5	0.00192093	D_0__Bacteria; D_1__Verrucomicrobia; D_2__Verrucomicrobiae; D_3__Chthoniobacterales; D_4__Chthoniobacteraceae; D_5__Chthoniobacter; D_6__uncultured Verrucomicrobia bacterium	401
edc5f86752a21152d99210010da34c8c	0.00191771	D_0__Bacteria; D_1__Actinobacteria; D_2__Acidimicrobiia; D_3__Microtrichales; D_4__Ilumatobacteraceae	402
592e7630b2e58f0bcb2a3f9cccb07ceb	0.0019166	D_0__Bacteria; D_1__Proteobacteria; D_2__Gammaproteobacteria; D_3__Betaproteobacteriales; D_4__Chitinibacteraceae; D_5__Iodobacter	403
c9d59b5dca26cd50adf46d0171c1e087	0.00190773	D_0__Archaea; D_1__Thaumarchaeota; D_2__Nitrososphaeria; D_3__Nitrosopumilales; D_4__Nitrosopumilaceae; D_5__Candidatus Nitrosoarchaeum; D_6__uncultured archaeon	404
674d3fca8b60d684ea44b52ad3fd4c73	0.00190668	D_0__Bacteria; D_1__Proteobacteria; D_2__Gammaproteobacteria; D_3__Betaproteobacteriales; D_4__Burkholderiaceae; D_5__Polaromonas	405
6ca072aeb676074a4f3eeda5740f38be	0.00190661	D_0__Bacteria; D_1__Bacteroidetes; D_2__Bacteroidia; D_3__Chitinophagales; D_4__Chitinophagaceae; D_5__Ferruginibacter	406
cb80be4ac2def4c41b4338fe839038be	0.00190223	D_0__Bacteria; D_1__Actinobacteria; D_2__Thermoleophilia; D_3__Solirubrobacterales; D_4__Solirubrobacteraceae; D_5__uncultured	407
0fc441a149fa25d0a1d67e0ff2eb4ebb	0.00189557	D_0__Bacteria; D_1__Verrucomicrobia; D_2__Verrucomicrobiae; D_3__S-BQ2-57 soil group	408
072265844db08817adbc465bb4f543e9	0.00189398	D_0__Bacteria; D_1__Proteobacteria; D_2__Alphaproteobacteria; D_3__Rhizobiales; D_4__Xanthobacteraceae	409
94720ea07668026aeed059a444b7e90d	0.00189208	D_0__Bacteria; D_1__Proteobacteria; D_2__Gammaproteobacteria; D_3__211ds20; D_4__uncultured bacterium; D_5__uncultured bacterium; D_6__uncultured bacterium	410
e7042f5ab73df71ce0746260c0aa4c96	0.00189077	D_0__Bacteria; D_1__Proteobacteria; D_2__Deltaproteobacteria; D_3__Myxococcales; D_4__BIrii41; D_5__metagenome; D_6__metagenome	411
2a720f2bb26470ac9599bebf608757ac	0.00188963	D_0__Bacteria; D_1__Bacteroidetes; D_2__Bacteroidia; D_3__Sphingobacteriales; D_4__env.OPS 17; D_5__metagenome; D_6__metagenome	412
5a89af83695c8a3dc192769231a498e3	0.00188611	D_0__Bacteria; D_1__Verrucomicrobia; D_2__Verrucomicrobiae; D_3__Opitutales; D_4__Opitutaceae; D_5__Lacunisphaera; D_6__uncultured bacterium	413
c9ff66cbf6f51b15e9fc2cccd7b9afb3	0.0018834	D_0__Bacteria; D_1__Proteobacteria; D_2__Gammaproteobacteria; D_3__Betaproteobacteriales; D_4__Burkholderiaceae; D_5__Lautropia; D_6__metagenome	414
6b61f61fa2cec7e5aa377afbc780fb80	0.00188203	D_0__Bacteria; D_1__Verrucomicrobia; D_2__Verrucomicrobiae; D_3__Chthoniobacterales; D_4__Chthoniobacteraceae; D_5__Chthoniobacter	415
b8aa0a08ea72d8598149cad43cbba3ce	0.00188161	D_0__Bacteria; D_1__Verrucomicrobia; D_2__Verrucomicrobiae; D_3__Opitutales; D_4__Opitutaceae; D_5__IMCC26134	416
adfb67f460d65aa8614bed0880411c61	0.00187545	D_0__Bacteria; D_1__Proteobacteria; D_2__Gammaproteobacteria; D_3__Betaproteobacteriales; D_4__Rhodocyclaceae; D_5__Ferribacterium; D_6__uncultured bacterium	417
f4bb0816d7a7fb888a87c59510684b96	0.00187035	D_0__Bacteria; D_1__Proteobacteria; D_2__Alphaproteobacteria; D_3__Rhizobiales; D_4__Xanthobacteraceae; D_5__uncultured	418
4e5ff310075a50266f9d480989d68398	0.00186837	D_0__Bacteria; D_1__Proteobacteria; D_2__Gammaproteobacteria; D_3__Betaproteobacteriales; D_4__Burkholderiaceae; D_5__Polynucleobacter	419
63259e7676a57266f580b241647a68a9	0.0018682	D_0__Bacteria; D_1__Planctomycetes; D_2__Planctomycetacia; D_3__Gemmatales; D_4__Gemmataceae; D_5__Fimbriiglobus	420
2a2f686fc3167775f18a81737a88bebf	0.00186777	D_0__Bacteria; D_1__Bacteroidetes; D_2__Bacteroidia; D_3__Sphingobacteriales; D_4__env.OPS 17; D_5__metagenome; D_6__metagenome	421
2d51eee954d47bb2f71665bd2691bb94	0.00186615	D_0__Bacteria; D_1__Verrucomicrobia; D_2__Verrucomicrobiae; D_3__Chthoniobacterales; D_4__Chthoniobacteraceae; D_5__Candidatus Udaeobacter	422
a652f496fb4f9105e6797d717c3926ef	0.00185866	D_0__Bacteria; D_1__Acidobacteria; D_2__Blastocatellia (Subgroup 4); D_3__Blastocatellales; D_4__Blastocatellaceae; D_5__uncultured	423
7a05949b35d3a5c675d9fcd10e679f71	0.00185701	D_0__Bacteria; D_1__Bacteroidetes; D_2__Bacteroidia; D_3__Sphingobacteriales; D_4__env.OPS 17; D_5__uncultured bacterium; D_6__uncultured bacterium	424
e2700aefa86b128937c05f4f4dd45b71	0.00185288	D_0__Bacteria; D_1__Acidobacteria; D_2__Subgroup 6	425
25cb02fb17426d878afd69a79572b858	0.0018505	D_0__Bacteria; D_1__Proteobacteria; D_2__Gammaproteobacteria; D_3__Betaproteobacteriales; D_4__Burkholderiaceae; D_5__Polaromonas	426
64585f574df8b513e0d630bde8b46097	0.00184834	D_0__Bacteria; D_1__Actinobacteria; D_2__Acidimicrobiia; D_3__Microtrichales; D_4__uncultured	427
aca2bf5fe7dd1014ac8c00d98493c1d9	0.00184747	D_0__Bacteria; D_1__Bacteroidetes; D_2__Bacteroidia; D_3__Sphingobacteriales; D_4__NS11-12 marine group; D_5__uncultured bacterium; D_6__uncultured bacterium	428
08a80a89996eb158643af15c4f461ecf	0.00184528	D_0__Bacteria; D_1__Planctomycetes; D_2__vadinHA49; D_3__uncultured bacterium; D_4__uncultured bacterium; D_5__uncultured bacterium; D_6__uncultured bacterium	429
100f8cecbea9c4f1f100df4d972d6213	0.00184468	D_0__Bacteria; D_1__Proteobacteria; D_2__Gammaproteobacteria; D_3__Betaproteobacteriales; D_4__Nitrosomonadaceae; D_5__GOUTA6; D_6__uncultured beta proteobacterium	430
ca019dc1f7991a3f2a30faf861bee144	0.0018446	D_0__Bacteria; D_1__Acidobacteria; D_2__Subgroup 17; D_3__metagenome; D_4__metagenome; D_5__metagenome; D_6__metagenome	431
f36e20de3f5be5f26cf3af85351b6c0b	0.00184327	D_0__Bacteria; D_1__Proteobacteria; D_2__Alphaproteobacteria; D_3__Reyranellales; D_4__Reyranellaceae; D_5__Reyranella; D_6__metagenome	432
09e001b592afa7c54186b4bd0f7fd237	0.00184173	D_0__Bacteria; D_1__Proteobacteria; D_2__Gammaproteobacteria; D_3__Betaproteobacteriales	433
0f0d3dd92a386d9f45a3987593c63cd2	0.00184053	D_0__Bacteria; D_1__Bacteroidetes; D_2__Bacteroidia; D_3__Sphingobacteriales; D_4__AKYH767	434
9503a44a7b1c3e87c401d8b3b78052ca	0.0018381	D_0__Bacteria; D_1__Proteobacteria; D_2__Alphaproteobacteria; D_3__Sphingomonadales; D_4__Sphingomonadaceae; D_5__Rhizorhapis; D_6__uncultured Sphingomonadaceae bacterium	435
6e8ebb774db591ab6077fcdd84080efd	0.0018375	D_0__Archaea; D_1__Thaumarchaeota; D_2__Nitrososphaeria; D_3__Nitrosopumilales; D_4__Nitrosopumilaceae; D_5__Candidatus Nitrosotenuis	436
eb22cc76d6af9469a959a2c983ee518c	0.00183663	D_0__Bacteria; D_1__Planctomycetes; D_2__Planctomycetacia; D_3__Pirellulales; D_4__Pirellulaceae; D_5__Pirellula; D_6__metagenome	437
2720bf53389fb08ed27156e6b5d21e00	0.00183557	D_0__Bacteria; D_1__Proteobacteria; D_2__Alphaproteobacteria; D_3__uncultured; D_4__uncultured Bradyrhizobiaceae bacterium; D_5__uncultured Bradyrhizobiaceae bacterium; D_6__uncultured Bradyrhizobiaceae bacterium	438
c25fb6230436ea3ef75c0822439d77c8	0.00183523	D_0__Bacteria; D_1__Proteobacteria; D_2__Deltaproteobacteria; D_3__Oligoflexales; D_4__Oligoflexaceae; D_5__Silvanigrella	439
859b54b962909b7709627002feac5d0a	0.00183147	D_0__Bacteria; D_1__Bacteroidetes; D_2__Bacteroidia; D_3__Chitinophagales; D_4__Chitinophagaceae; D_5__Sediminibacterium	440
79029fa983ec4eda60117a273a52cfc0	0.0018287	D_0__Bacteria; D_1__Proteobacteria; D_2__Alphaproteobacteria; D_3__Caulobacterales; D_4__Caulobacteraceae; D_5__Caulobacter	441
9c190e263c6058544027bc229643bb29	0.00182613	D_0__Bacteria; D_1__Proteobacteria; D_2__Gammaproteobacteria; D_3__Betaproteobacteriales; D_4__Rhodocyclaceae; D_5__Sulfuritalea	442
1d145835e7f0188562322f4eefb02657	0.00182513	D_0__Bacteria; D_1__Proteobacteria; D_2__Alphaproteobacteria; D_3__Rhizobiales; D_4__Xanthobacteraceae; D_5__uncultured	443
11194f310db186f457a89cc5c9c1c506	0.00182457	D_0__Bacteria; D_1__Planctomycetes; D_2__Planctomycetacia; D_3__Pirellulales; D_4__Pirellulaceae	444
1a5139c0b2bc393e9fa3a84bf37b1bc0	0.00182341	D_0__Bacteria; D_1__Nitrospirae; D_2__Nitrospira; D_3__Nitrospirales; D_4__Nitrospiraceae; D_5__Nitrospira; D_6__uncultured Nitrospiraceae bacterium	445
1a42a89cb9a6a5c503049a45d4fa3130	0.001819	D_0__Bacteria; D_1__Actinobacteria; D_2__Actinobacteria; D_3__Frankiales; D_4__Sporichthyaceae; D_5__hgcI clade; D_6__uncultured actinobacterium	446
0287f70d23e7bde4ae88c23d80304722	0.00181713	D_0__Bacteria; D_1__Planctomycetes; D_2__Planctomycetacia; D_3__Pirellulales; D_4__Pirellulaceae; D_5__Pirellula	447
2e4a2e5ad75f2d321aadefddacb2fca7	0.00181267	D_0__Bacteria; D_1__Proteobacteria; D_2__Gammaproteobacteria; D_3__Gammaproteobacteria Incertae Sedis; D_4__Unknown Family; D_5__Acidibacter; D_6__uncultured proteobacterium	448
57e954b9bf27846cd769fa8d14443abe	0.00181083	D_0__Bacteria; D_1__Bacteroidetes; D_2__Bacteroidia; D_3__Chitinophagales; D_4__Saprospiraceae; D_5__uncultured; D_6__uncultured Haliscomenobacter sp.	449
38c63e90540e4ad3d748a462de53a902	0.0018095	D_0__Bacteria; D_1__Proteobacteria; D_2__Deltaproteobacteria; D_3__Oligoflexales; D_4__Oligoflexaceae; D_5__Oligoflexus; D_6__metagenome	450
41ed57b340770fd925d1a9676354e936	0.00180745	D_0__Bacteria; D_1__Proteobacteria; D_2__Alphaproteobacteria; D_3__uncultured; D_4__Lacibacterium aquatile; D_5__Lacibacterium aquatile; D_6__Lacibacterium aquatile	451
d49c975284f87961faf6e04eb6ffae9d	0.0018074	D_0__Bacteria; D_1__Proteobacteria; D_2__Deltaproteobacteria; D_3__Oligoflexales; D_4__0319-6G20	452
b33afde9f8a1db18d64165dab0aeb2f8	0.00179797	D_0__Bacteria; D_1__Patescibacteria; D_2__Gracilibacteria; D_3__Absconditabacteriales (SR1); D_4__uncultured bacterium; D_5__uncultured bacterium; D_6__uncultured bacterium	453
63a6c6384f9a6546c03c04ee0305ff57	0.001792	D_0__Bacteria; D_1__Proteobacteria; D_2__Deltaproteobacteria; D_3__Oligoflexales; D_4__Oligoflexaceae; D_5__Oligoflexus; D_6__metagenome	454
f6cb6b0713e4298664b338a70872e12c	0.00179185	D_0__Bacteria; D_1__Proteobacteria; D_2__Alphaproteobacteria; D_3__Micropepsales; D_4__Micropepsaceae; D_5__uncultured	455
8b654547deae6a6aaabd2908a7f9bb0f	0.00178717	D_0__Bacteria; D_1__Verrucomicrobia; D_2__Verrucomicrobiae; D_3__Pedosphaerales; D_4__Pedosphaeraceae	456
68d28f661212a337606c3e256e1c8c38	0.00178697	D_0__Bacteria; D_1__Acidobacteria; D_2__Acidobacteriia; D_3__Acidobacteriales; D_4__uncultured	457
6615b35e5c19b94a9e53536d754d00c2	0.00178627	D_0__Bacteria; D_1__Proteobacteria; D_2__Deltaproteobacteria; D_3__Myxococcales; D_4__Sandaracinaceae; D_5__uncultured	458
70f00b1ac2380cc64eee956a72616821	0.00178455	D_0__Bacteria; D_1__Proteobacteria; D_2__Gammaproteobacteria; D_3__Enterobacteriales; D_4__Enterobacteriaceae	459
aecdf2c7b0c2b04c34ef25bd047e4526	0.00177273	D_0__Bacteria	460
86c049dbebf28346fbcab63b05dd7560	0.00177157	D_0__Bacteria; D_1__Planctomycetes; D_2__Planctomycetacia; D_3__Isosphaerales; D_4__Isosphaeraceae; D_5__Aquisphaera; D_6__uncultured bacterium	461
7c1a4e17269f41f459a177097ec6d046	0.0017693	D_0__Bacteria; D_1__Spirochaetes; D_2__Spirochaetia; D_3__Spirochaetales; D_4__Spirochaetaceae; D_5__Spirochaeta 2; D_6__metagenome	462
e2cb5f94888bfee3d1777fbcf4446f4b	0.0017691	D_0__Bacteria; D_1__Tenericutes; D_2__Mollicutes; D_3__Entomoplasmatales; D_4__Entomoplasmatales Incertae Sedis; D_5__Candidatus Hepatoplasma; D_6__uncultured Entomoplasmatales bacterium	463
38ce83ce2922ff43032f70fa5adad3a6	0.00176227	D_0__Bacteria; D_1__Planctomycetes; D_2__vadinHA49; D_3__uncultured Planctomycetales bacterium; D_4__uncultured Planctomycetales bacterium; D_5__uncultured Planctomycetales bacterium; D_6__uncultured Planctomycetales bacterium	464
a6c8d4cecc4d6fd8776824797d392c66	0.0017591	D_0__Bacteria; D_1__Proteobacteria; D_2__Gammaproteobacteria; D_3__Salinisphaerales; D_4__Solimonadaceae; D_5__Alkanibacter; D_6__gamma proteobacterium W1.09-152	465
5e153fe1a4aaac0e26063204e004bf3c	0.00175577	D_0__Bacteria; D_1__Planctomycetes; D_2__Planctomycetacia; D_3__Planctomycetales; D_4__uncultured; D_5__uncultured Planctomyces sp.; D_6__uncultured Planctomyces sp.	466
d851b47e374f6aa2e9476765e6b6efe9	0.001744	D_0__Bacteria; D_1__Omnitrophicaeota; D_2__uncultured bacterium; D_3__uncultured bacterium; D_4__uncultured bacterium; D_5__uncultured bacterium; D_6__uncultured bacterium	467
81bc354d69ee2b6be47ccd9077908d98	0.00174177	D_0__Bacteria; D_1__Proteobacteria; D_2__Gammaproteobacteria; D_3__Betaproteobacteriales; D_4__Burkholderiaceae	468
96a96235cefb2e9a07efaa4a694d208e	0.0017385	D_0__Bacteria; D_1__Omnitrophicaeota; D_2__uncultured bacterium; D_3__uncultured bacterium; D_4__uncultured bacterium; D_5__uncultured bacterium; D_6__uncultured bacterium	469
4e036c9705c46b73356647009ea52ed1	0.00172951	D_0__Bacteria; D_1__Planctomycetes; D_2__Planctomycetacia; D_3__Pirellulales; D_4__Pirellulaceae; D_5__Pir4 lineage	470
cb788875e429f4c5afa5bcebaa7f091d	0.00172947	D_0__Bacteria; D_1__Proteobacteria; D_2__Deltaproteobacteria; D_3__Oligoflexales; D_4__0319-6G20	471
4763885263bc3c128043c821955bab77	0.00172309	D_0__Bacteria; D_1__Planctomycetes; D_2__Planctomycetacia; D_3__Gemmatales; D_4__Gemmataceae; D_5__uncultured; D_6__metagenome	472
eef38670da90426695b8e414b17b59ab	0.00171995	D_0__Bacteria; D_1__Acidobacteria; D_2__Subgroup 6	473
83eb0f1e0dd35d8318f1209aeb0e2f09	0.00171993	D_0__Bacteria; D_1__Proteobacteria; D_2__Gammaproteobacteria; D_3__Betaproteobacteriales; D_4__Burkholderiaceae; D_5__Limnohabitans	474
392d199c17fd63f7a79eea2cdbfe87f0	0.0017191	D_0__Bacteria; D_1__Planctomycetes; D_2__Planctomycetacia; D_3__Gemmatales; D_4__Gemmataceae; D_5__uncultured	475
5580bf05f601a130d123b9c90db9edfa	0.00171788	D_0__Bacteria; D_1__Chloroflexi; D_2__Anaerolineae; D_3__Anaerolineales; D_4__Anaerolineaceae; D_5__uncultured	476
159444bc0b813da46a659d21a4d714fe	0.00171767	D_0__Bacteria; D_1__Verrucomicrobia; D_2__Verrucomicrobiae; D_3__Opitutales; D_4__Opitutaceae; D_5__Lacunisphaera	477
3f6dcdf243b92b93480268bd0463c10d	0.00171727	D_0__Bacteria; D_1__Chloroflexi; D_2__Anaerolineae; D_3__RBG-13-54-9; D_4__uncultured bacterium; D_5__uncultured bacterium; D_6__uncultured bacterium	478
63876ec06c146b84726d739248884082	0.00171607	D_0__Bacteria; D_1__Chlamydiae; D_2__Chlamydiae; D_3__Chlamydiales; D_4__Simkaniaceae; D_5__uncultured; D_6__metagenome	479
dc46664bf91f904ea80879edd0c0e7b4	0.00171233	D_0__Bacteria; D_1__Planctomycetes; D_2__vadinHA49; D_3__uncultured Planctomycetales bacterium; D_4__uncultured Planctomycetales bacterium; D_5__uncultured Planctomycetales bacterium; D_6__uncultured Planctomycetales bacterium	480
ea5f95ad27cb6ef3e4b270f4e10bcd40	0.00171147	D_0__Bacteria; D_1__Acidobacteria; D_2__Subgroup 5	481
73851ba16782779fa2694b0023872b65	0.0017103	D_0__Bacteria; D_1__Hydrogenedentes; D_2__Hydrogenedentia; D_3__Hydrogenedentiales; D_4__Hydrogenedensaceae; D_5__uncultured bacterium; D_6__uncultured bacterium	482
02b4cbe5c2955ab2f66dc82cdf6dad64	0.0017098	D_0__Bacteria; D_1__Proteobacteria; D_2__Gammaproteobacteria; D_3__Betaproteobacteriales; D_4__Burkholderiaceae; D_5__Aquabacterium	483
13d4298fb42c3f8e89346000fb729f2b	0.00170211	D_0__Bacteria; D_1__Proteobacteria; D_2__Gammaproteobacteria; D_3__Betaproteobacteriales; D_4__Rhodocyclaceae; D_5__Dechloromonas	484
987869ff61a2f9aa291a016392a0b72d	0.0016988	D_0__Bacteria; D_1__Acidobacteria; D_2__Blastocatellia (Subgroup 4); D_3__Blastocatellales; D_4__Blastocatellaceae	485
cac33137628952b8e675656842e5e6b4	0.00169833	D_0__Archaea; D_1__Nanoarchaeaeota; D_2__Woesearchaeia; D_3__Candidatus Staskawiczbacteria bacterium RIFOXYA2_FULL_32_7; D_4__Candidatus Staskawiczbacteria bacterium RIFOXYA2_FULL_32_7; D_5__Candidatus Staskawiczbacteria bacterium RIFOXYA2_FULL_32_7; D_6__Candidatus Staskawiczbacteria bacterium RIFOXYA2_FULL_32_7	486
2b59b12eab282e1b24f417f0fe94274c	0.00169793	D_0__Bacteria; D_1__Verrucomicrobia; D_2__Verrucomicrobiae; D_3__Pedosphaerales; D_4__Pedosphaeraceae; D_5__uncultured verrucomicrobium DEV020; D_6__uncultured verrucomicrobium DEV020	487
cc761daf51f27c423da57f3f1f0ff5cc	0.00169643	D_0__Bacteria; D_1__Proteobacteria; D_2__Gammaproteobacteria; D_3__Enterobacteriales; D_4__Enterobacteriaceae; D_5__Pantoea	488
91e104cb875e164ccd4de7bfa265f800	0.00169555	D_0__Bacteria; D_1__Planctomycetes; D_2__Planctomycetacia; D_3__Planctomycetales; D_4__uncultured	489
61fee11b53b52bd165536d4d187ece00	0.00169197	D_0__Bacteria; D_1__FCPU426; D_2__uncultured bacterium; D_3__uncultured bacterium; D_4__uncultured bacterium; D_5__uncultured bacterium; D_6__uncultured bacterium	490
707d1de9f0011df3701d059320ab309f	0.00168905	D_0__Bacteria; D_1__Omnitrophicaeota; D_2__uncultured bacterium; D_3__uncultured bacterium; D_4__uncultured bacterium; D_5__uncultured bacterium; D_6__uncultured bacterium	491
c9dac1b01afbcbb851165547387c3f11	0.00168581	D_0__Bacteria; D_1__Verrucomicrobia; D_2__Verrucomicrobiae; D_3__Pedosphaerales; D_4__Pedosphaeraceae	492
d0216edbdb07ec2b2d8becf26467a165	0.00167853	D_0__Bacteria; D_1__Verrucomicrobia; D_2__Verrucomicrobiae; D_3__Verrucomicrobiales; D_4__Verrucomicrobiaceae; D_5__uncultured; D_6__uncultured Verrucomicrobia bacterium	493
653334c36340a20181971e05d9b4e110	0.00167783	D_0__Bacteria; D_1__Proteobacteria; D_2__Gammaproteobacteria; D_3__Betaproteobacteriales; D_4__Burkholderiaceae; D_5__Rhodoferax	494
f4dfcc1055f7e4e1ca4860e2363c3424	0.00167627	D_0__Bacteria; D_1__Bacteroidetes; D_2__Bacteroidia; D_3__Cytophagales; D_4__Microscillaceae; D_5__uncultured; D_6__uncultured Flexibacter sp.	495
f39fbafdbc6aba623f1e1a7dd409c7fd	0.00167423	D_0__Bacteria; D_1__Proteobacteria; D_2__Alphaproteobacteria; D_3__Rhizobiales; D_4__Rhizobiales Incertae Sedis; D_5__uncultured	496
1b41f15408c9065eddd877a379aedba6	0.00166937	D_0__Bacteria; D_1__Bacteroidetes; D_2__Bacteroidia; D_3__Sphingobacteriales; D_4__NS11-12 marine group	497
90fbad6590399cf67234394f0a492f9e	0.00166611	D_0__Bacteria; D_1__Proteobacteria; D_2__Alphaproteobacteria; D_3__Rickettsiales; D_4__SM2D12; D_5__uncultured bacterium; D_6__uncultured bacterium	498
11f0558dca37009cbf1a6083b0b658e5	0.00166598	D_0__Bacteria; D_1__Proteobacteria; D_2__Gammaproteobacteria; D_3__Enterobacteriales; D_4__Enterobacteriaceae; D_5__Providencia	499
2f98cd1d4ed3112ff2bceffb6408476f	0.00166497	D_0__Bacteria; D_1__Proteobacteria; D_2__Alphaproteobacteria; D_3__Rhizobiales; D_4__Hyphomicrobiaceae; D_5__Hyphomicrobium; D_6__uncultured bacterium	500
8f0fb68673a8b3c26f3fd210e29b7916	0.00166318	D_0__Bacteria; D_1__Firmicutes; D_2__Clostridia; D_3__Clostridiales; D_4__Clostridiaceae 1; D_5__Clostridium sensu stricto 13	501
2dd3a1202a24edd16465ca8ec8519913	0.00166317	D_0__Bacteria; D_1__Bacteroidetes; D_2__Bacteroidia; D_3__Sphingobacteriales; D_4__AKYH767; D_5__uncultured bacterium; D_6__uncultured bacterium	502
f200f7c02df2ed99fd1d4f5c7f3b8938	0.00166291	D_0__Bacteria; D_1__Bacteroidetes; D_2__Bacteroidia; D_3__Bacteroidales; D_4__Bacteroidaceae; D_5__Bacteroides	503
810d24ee924214144b5ce85d1626f9cd	0.00166005	D_0__Bacteria; D_1__Bacteroidetes; D_2__Bacteroidia; D_3__Sphingobacteriales; D_4__Sphingobacteriaceae; D_5__Sphingobacterium	504
0c06d498dc9e61b28c154bc7449b9771	0.00166003	D_0__Bacteria; D_1__Proteobacteria; D_2__Deltaproteobacteria; D_3__Oligoflexales; D_4__0319-6G20	505
72ccf0ffe710ded2a3adc96bd5e7d0c6	0.00165555	D_0__Bacteria; D_1__Proteobacteria; D_2__Gammaproteobacteria; D_3__Betaproteobacteriales; D_4__Methylophilaceae; D_5__uncultured; D_6__uncultured bacterium	506
324792d80a7bdee8e81e5887b4504842	0.00165531	D_0__Bacteria; D_1__Proteobacteria; D_2__Deltaproteobacteria; D_3__Myxococcales; D_4__bacteriap25	507
fb88ec1fa846815ac58dcbf06f8acd65	0.00164865	D_0__Bacteria; D_1__Proteobacteria; D_2__Deltaproteobacteria; D_3__Oligoflexales; D_4__0319-6G20; D_5__uncultured Roseobacter sp.; D_6__uncultured Roseobacter sp.	508
be1a2be6b979f03791895f6e1b3d2f1e	0.00164631	D_0__Bacteria; D_1__Proteobacteria; D_2__Alphaproteobacteria; D_3__Rhizobiales; D_4__KF-JG30-B3	509
09cb9fd6427fec049d2377341b2bc205	0.00164443	D_0__Bacteria; D_1__Verrucomicrobia; D_2__Verrucomicrobiae; D_3__Chthoniobacterales; D_4__Chthoniobacteraceae; D_5__Candidatus Udaeobacter	510
c712d94e91cd2bfa90ec4ad5083571ca	0.00163881	D_0__Bacteria; D_1__Firmicutes; D_2__Clostridia; D_3__Clostridiales; D_4__Ruminococcaceae; D_5__uncultured; D_6__uncultured Acetivibrio sp.	511
e85f93cc4860d6cf29de2e8a04976034	0.00163405	D_0__Bacteria; D_1__Verrucomicrobia; D_2__Verrucomicrobiae; D_3__Chthoniobacterales; D_4__Chthoniobacteraceae; D_5__Chthoniobacter	512
c0b7c861fe238145b5f045bd5272c7db	0.0016335	D_0__Bacteria; D_1__Proteobacteria; D_2__Alphaproteobacteria; D_3__Rickettsiales; D_4__SM2D12; D_5__metagenome; D_6__metagenome	513
0afd1e757944f544d67078ca14ae1546	0.00162568	D_0__Bacteria; D_1__Verrucomicrobia; D_2__Verrucomicrobiae; D_3__Pedosphaerales; D_4__Pedosphaeraceae	514
0e6f7fb3c0303520b0a3c0c9f44d7d0d	0.00162407	D_0__Bacteria; D_1__Planctomycetes; D_2__BD7-11; D_3__uncultured bacterium PHOS-HE93; D_4__uncultured bacterium PHOS-HE93; D_5__uncultured bacterium PHOS-HE93; D_6__uncultured bacterium PHOS-HE93	515
db10cab23a4573e662e1080904a2f285	0.0016178	D_0__Bacteria; D_1__Planctomycetes; D_2__Planctomycetacia; D_3__Gemmatales; D_4__Gemmataceae; D_5__Fimbriiglobus	516
cd056f6ece83aeddbe43f1074936331c	0.00161585	D_0__Bacteria; D_1__Bacteroidetes; D_2__Bacteroidia; D_3__Sphingobacteriales; D_4__AKYH767; D_5__metagenome; D_6__metagenome	517
6626f9c2e3859382d416f81cb71595bb	0.00161231	D_0__Bacteria; D_1__Firmicutes; D_2__Negativicutes; D_3__Selenomonadales; D_4__Veillonellaceae; D_5__Pelosinus; D_6__uncultured bacterium	518
8bfcdfb282d11c90023d12d0de8b12c1	0.00161217	D_0__Bacteria; D_1__Fibrobacteres; D_2__Fibrobacteria; D_3__Fibrobacterales; D_4__Fibrobacteraceae; D_5__uncultured bacterium; D_6__uncultured bacterium	519
722ca2f7dd4cfcfd70770de0b04e21bf	0.00161167	D_0__Bacteria; D_1__Verrucomicrobia; D_2__Verrucomicrobiae; D_3__Pedosphaerales; D_4__Pedosphaeraceae; D_5__bacterium enrichment culture clone auto67_4W; D_6__bacterium enrichment culture clone auto67_4W	520
f8e593c4aeeff94fee2ca2af70238ae2	0.00160913	D_0__Bacteria; D_1__Planctomycetes; D_2__Planctomycetacia; D_3__Planctomycetales; D_4__uncultured; D_5__uncultured Planctomyces sp.; D_6__uncultured Planctomyces sp.	521
edd00d0448df0be07ce262bdf179b6b5	0.00160821	D_0__Bacteria; D_1__Planctomycetes; D_2__Planctomycetacia; D_3__Planctomycetales; D_4__Rubinisphaeraceae; D_5__SH-PL14	522
f36ea145be9e036f9307bc28da74da86	0.00160721	D_0__Bacteria; D_1__Proteobacteria; D_2__Deltaproteobacteria; D_3__Bdellovibrionales; D_4__Bdellovibrionaceae; D_5__OM27 clade; D_6__uncultured bacterium	523
224e864a25ea308e78c5966308413461	0.0016054	D_0__Bacteria; D_1__Planctomycetes; D_2__Planctomycetacia; D_3__Pirellulales; D_4__Pirellulaceae; D_5__Pirellula; D_6__agricultural soil bacterium SC-I-28	524
ba83a4314dd11fe59b6bda1d592bbcd1	0.00160475	D_0__Bacteria; D_1__Proteobacteria; D_2__Gammaproteobacteria; D_3__Betaproteobacteriales; D_4__Nitrosomonadaceae; D_5__mle1-7; D_6__metagenome	525
de6d2cb7ba1bc96c48820732f2163f9f	0.00160415	D_0__Bacteria	526
46edd9a681a1c394007859666f76d477	0.0016038	D_0__Bacteria; D_1__Proteobacteria; D_2__Gammaproteobacteria; D_3__Xanthomonadales; D_4__Rhodanobacteraceae; D_5__Luteibacter	527
4850a238b7fbbd5ffa204c5a5a396f2c	0.00160335	D_0__Bacteria; D_1__Proteobacteria; D_2__Gammaproteobacteria; D_3__Enterobacteriales; D_4__Enterobacteriaceae; D_5__Hafnia-Obesumbacterium	528
b6a36e2ed862621130d2bf66c7139a19	0.00159297	D_0__Bacteria; D_1__Bacteroidetes; D_2__Bacteroidia; D_3__Cytophagales; D_4__Microscillaceae; D_5__uncultured	529
a44aef6c5314fdec48684fed98efa68a	0.00159167	D_0__Bacteria; D_1__Planctomycetes; D_2__Planctomycetacia; D_3__Gemmatales; D_4__Gemmataceae; D_5__Fimbriiglobus; D_6__uncultured planctomycete	530
2b05a6e9e6c580f7fc168a5bbb29de2d	0.00159158	D_0__Bacteria; D_1__Bacteroidetes; D_2__Bacteroidia; D_3__Cytophagales; D_4__Spirosomaceae; D_5__Arcicella; D_6__uncultured bacterium	531
35b40b23030e6393f51e452282a36b9a	0.00159123	D_0__Bacteria; D_1__Acidobacteria; D_2__Acidobacteriia; D_3__Solibacterales; D_4__Solibacteraceae (Subgroup 3); D_5__Candidatus Solibacter; D_6__metagenome	532
c9049202e37dc92d62a254da16a71985	0.00158477	D_0__Bacteria; D_1__Proteobacteria; D_2__Gammaproteobacteria; D_3__Betaproteobacteriales	533
adb2f25e8c6b9541d1d5a8ae6a61e660	0.00158465	D_0__Bacteria; D_1__Chloroflexi; D_2__TK10	534
f9dff123a3490b4fafc2ccdb8e4d2d3d	0.001579	D_0__Bacteria; D_1__Verrucomicrobia; D_2__Verrucomicrobiae; D_3__Pedosphaerales; D_4__Pedosphaeraceae	535
0d94016eed3b9b3b5d39a3be8f0a9831	0.00157661	D_0__Bacteria; D_1__Proteobacteria; D_2__Deltaproteobacteria; D_3__Oligoflexales; D_4__Oligoflexaceae; D_5__uncultured; D_6__metagenome	536
1c2b8892a0d7f828d72808cd01cfd199	0.00157611	D_0__Bacteria; D_1__Proteobacteria; D_2__Alphaproteobacteria; D_3__Rhizobiales; D_4__Devosiaceae; D_5__Devosia	537
6abc517aa40e9e7b9c652902fe04bb1a	0.0015758	D_0__Bacteria; D_1__Proteobacteria; D_2__Gammaproteobacteria; D_3__Betaproteobacteriales; D_4__Burkholderiaceae	538
1878c877726ea800913b57df800be272	0.00157525	D_0__Bacteria; D_1__Nitrospirae; D_2__Nitrospira; D_3__Nitrospirales; D_4__Nitrospiraceae; D_5__Nitrospira; D_6__uncultured Nitrospiraceae bacterium	539
87124bdcf60ccd9c61422256dad49be2	0.00157393	D_0__Bacteria; D_1__Proteobacteria; D_2__Gammaproteobacteria; D_3__Betaproteobacteriales; D_4__uncultured; D_5__uncultured bacterium; D_6__uncultured bacterium	540
2a6e5d8743b46e38287359213188d490	0.00157231	D_0__Bacteria; D_1__Elusimicrobia; D_2__Lineage IIc; D_3__Elusimicrobia bacterium RIFCSPHIGHO2_02_FULL_39_36; D_4__Elusimicrobia bacterium RIFCSPHIGHO2_02_FULL_39_36; D_5__Elusimicrobia bacterium RIFCSPHIGHO2_02_FULL_39_36; D_6__Elusimicrobia bacterium RIFCSPHIGHO2_02_FULL_39_36	541
58a0923e486c2553d5cae9630413dfd3	0.00157047	D_0__Bacteria; D_1__Proteobacteria; D_2__Gammaproteobacteria; D_3__Salinisphaerales; D_4__Solimonadaceae; D_5__Fontimonas	542
6616dc3bd6aeb3e26b9b2218290ea574	0.00156675	D_0__Bacteria; D_1__Bacteroidetes; D_2__Bacteroidia; D_3__Bacteroidales; D_4__Bacteroidaceae; D_5__Bacteroides; D_6__Bacteroides massiliensis B84634 = Timone 84634 = DSM 17679 = JCM 13223	543
0f700b983207ec336ed4b4679028b514	0.00156611	D_0__Bacteria; D_1__Rokubacteria; D_2__NC10; D_3__Rokubacteriales; D_4__uncultured bacterium; D_5__uncultured bacterium; D_6__uncultured bacterium	544
03b896a3137cd08172caead74face20d	0.00156533	D_0__Bacteria; D_1__Proteobacteria; D_2__Gammaproteobacteria; D_3__Coxiellales; D_4__Coxiellaceae; D_5__Coxiella; D_6__uncultured bacterium	545
cafd370854e7f4e50694dc948bc3f853	0.00156323	D_0__Bacteria; D_1__Bacteroidetes; D_2__Bacteroidia; D_3__Chitinophagales; D_4__Chitinophagaceae; D_5__Sediminibacterium	546
8250e4941265c83175b63bc4d7e441fd	0.00155638	D_0__Bacteria; D_1__Acidobacteria; D_2__Acidobacteriia; D_3__Acidobacteriales; D_4__Acidobacteriaceae (Subgroup 1); D_5__Granulicella; D_6__Granulicella paludicola	547
c29ed217188d863f56927705d3d2c2a0	0.0015537	D_0__Bacteria; D_1__Proteobacteria; D_2__Gammaproteobacteria; D_3__Betaproteobacteriales; D_4__Nitrosomonadaceae; D_5__GOUTA6; D_6__metagenome	548
1bb11bcf37d21d8d7e1a62156f2f13b5	0.0015505	D_0__Bacteria; D_1__Elusimicrobia; D_2__Elusimicrobia; D_3__MVP-88; D_4__uncultured bacterium; D_5__uncultured bacterium; D_6__uncultured bacterium	549
2c1837b75f5d1d373aa9b3ca7fed5fd0	0.0015485	D_0__Bacteria; D_1__Verrucomicrobia; D_2__Verrucomicrobiae; D_3__Pedosphaerales; D_4__Pedosphaeraceae; D_5__uncultured Desulfovibrio sp.; D_6__uncultured Desulfovibrio sp.	550
01a5f97a722c02e45a5908f6d7a37a0a	0.00154681	D_0__Bacteria; D_1__Bacteroidetes; D_2__Bacteroidia; D_3__Sphingobacteriales; D_4__env.OPS 17; D_5__metagenome; D_6__metagenome	551
f55ec72c256df3a17dbbf7f2ee2d3185	0.00154657	D_0__Bacteria; D_1__Bacteroidetes; D_2__Bacteroidia; D_3__Chitinophagales; D_4__Chitinophagaceae; D_5__Sediminibacterium; D_6__metagenome	552
61ef5d6eef9404ecfcc67d5d2cd90053	0.0015461	D_0__Bacteria; D_1__Proteobacteria; D_2__Deltaproteobacteria; D_3__Desulfuromonadales; D_4__Geobacteraceae; D_5__Geobacter	553
10f63b49f048bce188e6016aec4c7b14	0.0015405	D_0__Bacteria; D_1__Proteobacteria; D_2__Deltaproteobacteria; D_3__Oligoflexales; D_4__Oligoflexaceae; D_5__Silvanigrella; D_6__metagenome	554
a738568b261166a672bdd2c51055fff7	0.00153945	D_0__Bacteria; D_1__Proteobacteria; D_2__Gammaproteobacteria; D_3__Betaproteobacteriales; D_4__Burkholderiaceae; D_5__Rhodoferax	555
a0b84d1e743c5c63fa472ebb0e5f920e	0.00153768	D_0__Bacteria; D_1__Proteobacteria; D_2__Deltaproteobacteria; D_3__Myxococcales; D_4__Archangiaceae	556
9e6c74996690d3c5e03f3c1ab168a2b9	0.00153583	D_0__Bacteria; D_1__Proteobacteria; D_2__Alphaproteobacteria; D_3__Micropepsales; D_4__Micropepsaceae; D_5__uncultured; D_6__metagenome	557
aed191bac0b1c3264208a084af848bed	0.00153555	D_0__Bacteria; D_1__Proteobacteria; D_2__Gammaproteobacteria; D_3__Betaproteobacteriales; D_4__Burkholderiaceae	558
de8e378b218a00d3550acae409a8d118	0.00153271	D_0__Bacteria; D_1__Proteobacteria; D_2__Deltaproteobacteria; D_3__Oligoflexales; D_4__Oligoflexaceae; D_5__Silvanigrella	559
1c1890dee725b539748e4d7e77f51c31	0.0015301	D_0__Bacteria; D_1__Planctomycetes; D_2__Planctomycetacia; D_3__Pirellulales; D_4__Pirellulaceae; D_5__Pirellula; D_6__uncultured bacterium	560
47fb2a93b05eacd33de3020affa86060	0.00152837	D_0__Bacteria; D_1__Chloroflexi; D_2__Anaerolineae; D_3__SBR1031; D_4__A4b; D_5__uncultured soil bacterium; D_6__uncultured soil bacterium	561
90aca794c7e30b8a77e87f13ffc9a5cc	0.00152831	D_0__Bacteria; D_1__Proteobacteria; D_2__Alphaproteobacteria; D_3__Rhizobiales; D_4__Xanthobacteraceae; D_5__uncultured	562
1ec1acb33e4b13323bc0cd46409db0d9	0.00152523	D_0__Bacteria; D_1__Proteobacteria; D_2__Alphaproteobacteria; D_3__Rhodospirillales; D_4__uncultured; D_5__uncultured bacterium; D_6__uncultured bacterium	563
36988af049f9f07171f08ef36037c4b9	0.00152143	D_0__Bacteria; D_1__Proteobacteria; D_2__Gammaproteobacteria; D_3__Betaproteobacteriales; D_4__Burkholderiaceae	564
fffa52555f0d542613a26955a558d76d	0.00152141	D_0__Bacteria; D_1__Proteobacteria; D_2__Gammaproteobacteria; D_3__Steroidobacterales; D_4__Steroidobacteraceae; D_5__Steroidobacter	565
d6dcc07976a971bf988072df41ac733d	0.00151868	D_0__Bacteria; D_1__Bacteroidetes; D_2__Bacteroidia; D_3__Cytophagales; D_4__Microscillaceae; D_5__OLB12; D_6__uncultured bacterium	566
bb1bba965419d20b2266624306a1bbec	0.001517	D_0__Bacteria; D_1__Bacteroidetes; D_2__Bacteroidia; D_3__Chitinophagales; D_4__Chitinophagaceae; D_5__uncultured; D_6__unidentified	567
7cea5c69f04ee57b870569a56ba452fb	0.00151697	D_0__Bacteria; D_1__Bacteroidetes; D_2__Bacteroidia; D_3__Sphingobacteriales; D_4__AKYH767	568
4cd6ba4854285df3fbbd651eea2e94be	0.00151623	D_0__Archaea; D_1__Nanoarchaeaeota; D_2__Woesearchaeia; D_3__uncultured archaeon; D_4__uncultured archaeon; D_5__uncultured archaeon; D_6__uncultured archaeon	569
3d2e8930c5459b50535bad5fcd3d63fc	0.00151247	D_0__Bacteria; D_1__Bacteroidetes; D_2__Bacteroidia; D_3__Chitinophagales; D_4__Saprospiraceae; D_5__uncultured; D_6__uncultured bacterium	570
a120ace2823a953a1a8cc10dd9d805e8	0.00151007	D_0__Bacteria; D_1__Proteobacteria; D_2__Gammaproteobacteria; D_3__Xanthomonadales; D_4__Xanthomonadaceae; D_5__Arenimonas; D_6__uncultured soil bacterium	571
8cff7bc3fb5f7586f26e4837583cb108	0.00150877	D_0__Bacteria; D_1__Proteobacteria; D_2__Gammaproteobacteria; D_3__Cellvibrionales; D_4__Halieaceae; D_5__OM60(NOR5) clade	572
9cae9a038aee83c2eb2f7c7ea4dd41e7	0.001508	D_0__Bacteria; D_1__Proteobacteria; D_2__Gammaproteobacteria; D_3__Betaproteobacteriales; D_4__Burkholderiaceae	573
00522fe89620be810e960440e2ab02ca	0.00150221	D_0__Bacteria; D_1__Proteobacteria; D_2__Deltaproteobacteria; D_3__Myxococcales; D_4__Phaselicystidaceae; D_5__Phaselicystis	574
38c27ceaed634984c1225a82648cf571	0.00149603	D_0__Bacteria; D_1__Proteobacteria; D_2__Gammaproteobacteria; D_3__Pseudomonadales; D_4__Pseudomonadaceae; D_5__Pseudomonas	575
b4f3b65c046e41f550689e9b9cc2d710	0.0014946	D_0__Bacteria; D_1__Proteobacteria; D_2__Deltaproteobacteria; D_3__Oligoflexales; D_4__0319-6G20; D_5__uncultured bacterium; D_6__uncultured bacterium	576
1c3d6fdefa7f9f9c7b9556387d9539aa	0.001489	D_0__Bacteria; D_1__Acidobacteria; D_2__Holophagae; D_3__Subgroup 7; D_4__uncultured Thermaerobacter sp.; D_5__uncultured Thermaerobacter sp.; D_6__uncultured Thermaerobacter sp.	577
ef15c7f5d470031babed578766b6ac8a	0.001489	D_0__Bacteria; D_1__Proteobacteria; D_2__Deltaproteobacteria; D_3__Desulfuromonadales; D_4__Geobacteraceae; D_5__Geobacter	578
b05cca8db95bfcee4820d8685c8634aa	0.00148461	D_0__Bacteria; D_1__Bacteroidetes; D_2__Bacteroidia; D_3__Cytophagales; D_4__Microscillaceae; D_5__uncultured	579
5ad3b425d90e68f56a767f77836cf4ad	0.00148383	D_0__Bacteria; D_1__Bacteroidetes; D_2__Bacteroidia; D_3__Sphingobacteriales; D_4__Sphingobacteriaceae; D_5__Mucilaginibacter	580
717c363d474a28d21daebe772e27d9f1	0.001482	D_0__Bacteria; D_1__Proteobacteria; D_2__Gammaproteobacteria; D_3__Betaproteobacteriales; D_4__Nitrosomonadaceae; D_5__Ellin6067	581
eaf08d4cad1939fdc724b3b600845b53	0.00148148	D_0__Bacteria; D_1__Planctomycetes; D_2__Planctomycetacia; D_3__Gemmatales; D_4__Gemmataceae; D_5__Fimbriiglobus	582
d417e6e662bf954ef109a8971effc455	0.0014803	D_0__Bacteria; D_1__Proteobacteria; D_2__Gammaproteobacteria; D_3__Diplorickettsiales; D_4__Diplorickettsiaceae; D_5__Rickettsiella	583
d193cc6097df8ae99117409f070707ad	0.0014763	D_0__Bacteria; D_1__Acidobacteria; D_2__Acidobacteriia; D_3__Acidobacteriales; D_4__Acidobacteriaceae (Subgroup 1); D_5__Terriglobus; D_6__uncultured bacterium	584
4b005828a1cb2add3f80a8d6f4d87519	0.00147213	D_0__Bacteria; D_1__Proteobacteria; D_2__Alphaproteobacteria; D_3__Sphingomonadales; D_4__Sphingomonadaceae; D_5__Novosphingobium	585
045d3c7a19f39aded140e4fe8322482b	0.00146847	D_0__Bacteria; D_1__Gemmatimonadetes; D_2__Gemmatimonadetes; D_3__Gemmatimonadales; D_4__Gemmatimonadaceae; D_5__uncultured; D_6__uncultured alpha proteobacterium	586
25accfe37f8319e0ca7f0ba2b1eae49b	0.00146417	D_0__Bacteria; D_1__Acidobacteria; D_2__Acidobacteriia; D_3__Acidobacteriales; D_4__Acidobacteriaceae (Subgroup 1); D_5__Granulicella	587
fc98f93e3893491d8960bbed9247b40c	0.00146306	D_0__Bacteria; D_1__Latescibacteria	588
90191597459e307ec25618c20b93ada6	0.00146118	D_0__Bacteria; D_1__Proteobacteria; D_2__Alphaproteobacteria; D_3__Rhizobiales; D_4__Beijerinckiaceae; D_5__1174-901-12	589
b9f154663a53f22cd5766279276ad03b	0.0014605	D_0__Bacteria; D_1__Bacteroidetes; D_2__Bacteroidia; D_3__Cytophagales; D_4__Microscillaceae; D_5__OLB12; D_6__uncultured bacterium	590
ba38c008209c1f32d15e96d005308311	0.00145913	D_0__Bacteria; D_1__Acidobacteria; D_2__Acidobacteriia; D_3__Acidobacteriales; D_4__uncultured	591
a53888a61cc6766a2f54d75f5ac0cdef	0.00145688	D_0__Bacteria; D_1__Proteobacteria; D_2__Gammaproteobacteria; D_3__Betaproteobacteriales; D_4__Chitinibacteraceae; D_5__Deefgea; D_6__uncultured bacterium	592
e8f69a9461e76511dd55fe899fd3cfb7	0.0014544	D_0__Bacteria; D_1__Proteobacteria; D_2__Gammaproteobacteria	593
157a7c6518a3b3e70daf62add4531002	0.00145293	D_0__Bacteria; D_1__Proteobacteria; D_2__Gammaproteobacteria; D_3__WD260; D_4__uncultured bacterium; D_5__uncultured bacterium; D_6__uncultured bacterium	594
6d871596643e4eee74964353ff4ae87e	0.00144948	D_0__Bacteria; D_1__Gemmatimonadetes; D_2__Gemmatimonadetes; D_3__Gemmatimonadales; D_4__Gemmatimonadaceae; D_5__uncultured; D_6__uncultured bacterium	595
ce43491afd31b91d9a65ee389032cf61	0.00144777	D_0__Bacteria; D_1__Chloroflexi; D_2__Anaerolineae; D_3__Anaerolineales; D_4__Anaerolineaceae; D_5__Anaerolinea; D_6__metagenome	596
3752f9755fc931b853c018c6ea14a4c6	0.00144712	D_0__Bacteria; D_1__Proteobacteria; D_2__Deltaproteobacteria; D_3__Myxococcales; D_4__Sandaracinaceae; D_5__uncultured; D_6__metagenome	597
df65785e8cbb25a6621884d378df333f	0.00144567	D_0__Bacteria; D_1__Proteobacteria; D_2__Deltaproteobacteria; D_3__Myxococcales; D_4__Blfdi19; D_5__uncultured bacterium; D_6__uncultured bacterium	598
b593c18987236359761046d41ed53df5	0.00144	D_0__Bacteria; D_1__Nitrospirae; D_2__Nitrospira; D_3__Nitrospirales; D_4__Nitrospiraceae; D_5__Nitrospira	599
b75ee709949995ec8c2b8d97349ec842	0.0014396	D_0__Bacteria; D_1__Proteobacteria; D_2__Deltaproteobacteria; D_3__NB1-j; D_4__uncultured bacterium; D_5__uncultured bacterium; D_6__uncultured bacterium	600
f188a70a84d8fc0c23c92f6ca6b7ebbc	0.00143865	D_0__Bacteria; D_1__Verrucomicrobia; D_2__Verrucomicrobiae; D_3__Pedosphaerales; D_4__Pedosphaeraceae	601
ab1ae8aeb76b54eb32050a45906ac527	0.0014383	D_0__Bacteria; D_1__Proteobacteria; D_2__Gammaproteobacteria; D_3__Cellvibrionales; D_4__Cellvibrionaceae; D_5__uncultured	602
3d2fb41d8592fdeaf9550336c670bc97	0.00143787	D_0__Bacteria; D_1__Proteobacteria; D_2__Alphaproteobacteria; D_3__Rhizobiales	603
41da1f67db882e54aa2020701805031e	0.00143736	D_0__Bacteria; D_1__Proteobacteria; D_2__Alphaproteobacteria; D_3__Rhizobiales; D_4__Xanthobacteraceae; D_5__Rhodopseudomonas; D_6__uncultured bacterium	604
cf00ce95bc2bdcfe8de2dc987a13bd15	0.00143643	D_0__Bacteria; D_1__Proteobacteria; D_2__Gammaproteobacteria; D_3__Betaproteobacteriales; D_4__Burkholderiaceae; D_5__AAP99	605
6472eb8b1e09f892aca2f23182962903	0.0014345	D_0__Bacteria; D_1__Proteobacteria; D_2__Alphaproteobacteria; D_3__Rhizobiales; D_4__Xanthobacteraceae	606
08aaf64d9f5688f551eff80b5626d7ed	0.00143355	D_0__Bacteria; D_1__Proteobacteria; D_2__Alphaproteobacteria; D_3__Caulobacterales; D_4__Caulobacteraceae; D_5__uncultured	607
da88d8677a4ba67fb2406c91ed1fc1aa	0.00143327	D_0__Bacteria; D_1__Nitrospirae; D_2__Nitrospira; D_3__Nitrospirales; D_4__Nitrospiraceae; D_5__Nitrospira; D_6__uncultured Nitrospiraceae bacterium	608
ce6e8ad214294c8cf15d396a77d14219	0.0014296	D_0__Bacteria; D_1__Planctomycetes; D_2__OM190; D_3__uncultured bacterium; D_4__uncultured bacterium; D_5__uncultured bacterium; D_6__uncultured bacterium	609
3e11f4226021a14f5e9ed51d8e0e5b9b	0.00142437	D_0__Bacteria; D_1__Proteobacteria; D_2__Gammaproteobacteria; D_3__Betaproteobacteriales; D_4__Burkholderiaceae	610
8bc9cb67d9ef771a0196844a29078fd7	0.00142418	D_0__Bacteria; D_1__Planctomycetes; D_2__Planctomycetacia; D_3__Gemmatales; D_4__Gemmataceae; D_5__uncultured; D_6__metagenome	611
cadab640e721ebedf3a98194c976aab3	0.00142269	D_0__Bacteria; D_1__Proteobacteria; D_2__Gammaproteobacteria; D_3__Betaproteobacteriales; D_4__Burkholderiaceae; D_5__Limnohabitans; D_6__uncultured beta proteobacterium	612
5796fefe8b75c947becab077f45aa923	0.00141831	D_0__Bacteria; D_1__Proteobacteria; D_2__Gammaproteobacteria; D_3__Betaproteobacteriales; D_4__SC-I-84	613
9214c8ae1d39f7b6cd90d07cde2582f6	0.00141821	D_0__Bacteria; D_1__Acidobacteria; D_2__Acidobacteriia; D_3__Acidobacteriales; D_4__uncultured; D_5__uncultured Acidobacteria bacterium; D_6__uncultured Acidobacteria bacterium	614
7646ca0ef79ae7e357c84c59adcf3cb5	0.00141557	D_0__Bacteria; D_1__Bacteroidetes; D_2__Ignavibacteria; D_3__OPB56; D_4__metagenome; D_5__metagenome; D_6__metagenome	615
df7215a8677f2c8c9290d04762263918	0.00141505	D_0__Bacteria; D_1__Verrucomicrobia; D_2__Verrucomicrobiae; D_3__Pedosphaerales; D_4__Pedosphaeraceae	616
55504d8ef9d9b297a0a0d7a78c0e0297	0.0014126	D_0__Bacteria; D_1__Proteobacteria; D_2__Alphaproteobacteria; D_3__Rhizobiales; D_4__Rhizobiaceae; D_5__Allorhizobium-Neorhizobium-Pararhizobium-Rhizobium	617
bb2d1c68251443a48328593bf6d9d024	0.00141257	D_0__Bacteria; D_1__Acidobacteria; D_2__Acidobacteriia; D_3__Acidobacteriales; D_4__uncultured; D_5__uncultured Holophaga sp.; D_6__uncultured Holophaga sp.	618
ea74ea7149e10432018be0f387bedc15	0.00141247	D_0__Archaea; D_1__Nanoarchaeaeota; D_2__Woesearchaeia; D_3__uncultured euryarchaeote; D_4__uncultured euryarchaeote; D_5__uncultured euryarchaeote; D_6__uncultured euryarchaeote	619
09aa002a2f42aaa4bce28e5c6737e22a	0.0014099	D_0__Bacteria; D_1__Acidobacteria; D_2__Subgroup 6	620
ccf25a03c94ef9b7934c01e6c3c7a4e9	0.00140618	D_0__Bacteria	621
6adc872145f2034b2b92891488c650c4	0.00140597	D_0__Bacteria; D_1__Proteobacteria; D_2__Gammaproteobacteria; D_3__Betaproteobacteriales; D_4__Nitrosomonadaceae; D_5__MND1; D_6__metagenome	622
834408b5dea275ad6ac778a97c1414cb	0.00140521	D_0__Bacteria; D_1__Proteobacteria; D_2__Alphaproteobacteria; D_3__Caulobacterales; D_4__Hyphomonadaceae; D_5__SWB02	623
b3fc404191f7e6f99be55fb9031c4cef	0.00140403	D_0__Bacteria; D_1__Proteobacteria; D_2__Deltaproteobacteria; D_3__Bdellovibrionales; D_4__Bacteriovoracaceae; D_5__Peredibacter; D_6__uncultured bacterium	624
e1c7d97fe13e9127d225d76a1feb8c78	0.00140231	D_0__Bacteria; D_1__Proteobacteria; D_2__Alphaproteobacteria; D_3__Rhizobiales; D_4__Rhizobiaceae; D_5__Allorhizobium-Neorhizobium-Pararhizobium-Rhizobium	625
f09d018c818033f0c37308498d99c1a8	0.00139985	D_0__Bacteria; D_1__Armatimonadetes; D_2__Chthonomonadetes; D_3__Chthonomonadales; D_4__Chthonomonadaceae; D_5__Chthonomonas	626
45b5eca5d29c0505e9976dfd76105cad	0.00139903	D_0__Bacteria; D_1__Verrucomicrobia; D_2__Verrucomicrobiae; D_3__Opitutales; D_4__Puniceicoccaceae	627
00e2a2cff2b158fcda33ae9adcd4a1f7	0.001394	D_0__Bacteria; D_1__Verrucomicrobia; D_2__Verrucomicrobiae; D_3__Pedosphaerales; D_4__Pedosphaeraceae; D_5__uncultured verrucomicrobium DEV059; D_6__uncultured verrucomicrobium DEV059	628
7ff346973a282aa55de296afdb5d74af	0.001394	D_0__Bacteria; D_1__Actinobacteria; D_2__Actinobacteria; D_3__Micrococcales; D_4__Micrococcaceae	629
ba14529051bc0432b951d31123db1be6	0.00139348	D_0__Archaea; D_1__Nanoarchaeaeota; D_2__Woesearchaeia	630
1c878ff10faac242ac3b12d28c71bfb3	0.00139221	D_0__Bacteria; D_1__Proteobacteria; D_2__Gammaproteobacteria; D_3__Betaproteobacteriales; D_4__Nitrosomonadaceae; D_5__mle1-7; D_6__uncultured Rhodocyclaceae bacterium	631
a8f3c19def0a9f10be030a0898cf6712	0.00139125	D_0__Bacteria; D_1__Bacteroidetes; D_2__Bacteroidia; D_3__Sphingobacteriales; D_4__env.OPS 17; D_5__metagenome; D_6__metagenome	632
e2a8008ca3c6ccb4e006e63702d33cb5	0.00139017	D_0__Bacteria; D_1__Proteobacteria; D_2__Gammaproteobacteria; D_3__Pseudomonadales; D_4__Pseudomonadaceae; D_5__Pseudomonas	633
a439bf9e0c352325f770843f6bc2db2e	0.001388	D_0__Bacteria; D_1__Verrucomicrobia; D_2__Verrucomicrobiae; D_3__Chthoniobacterales; D_4__Chthoniobacteraceae; D_5__LD29; D_6__uncultured bacterium	634
d2dcbaa17e5e96f3124cd6aae8d2396d	0.00138705	D_0__Bacteria; D_1__Bacteroidetes; D_2__Bacteroidia; D_3__Sphingobacteriales; D_4__Sphingobacteriaceae; D_5__Solitalea	635
386ded3b082e270802555793ad86105e	0.00138473	D_0__Bacteria; D_1__Bacteroidetes; D_2__Bacteroidia; D_3__Chitinophagales; D_4__Saprospiraceae; D_5__Aureispira	636
cff6e19c4a0b1a637f9eb21a95ed49b4	0.00138415	D_0__Bacteria; D_1__Planctomycetes; D_2__Planctomycetacia; D_3__Gemmatales; D_4__Gemmataceae; D_5__uncultured; D_6__uncultured planctomycete	637
82111040033564e4025c866576f05fe4	0.00138327	D_0__Bacteria; D_1__Bacteroidetes; D_2__Bacteroidia; D_3__Sphingobacteriales; D_4__KD3-93; D_5__uncultured bacterium; D_6__uncultured bacterium	638
4ffa72ffe1ddb9aedeb75c63927580a1	0.00138257	D_0__Bacteria; D_1__Acidobacteria; D_2__Subgroup 5; D_3__uncultured Acidobacterium sp.; D_4__uncultured Acidobacterium sp.; D_5__uncultured Acidobacterium sp.; D_6__uncultured Acidobacterium sp.	639
2308b53c0d1c7958976087932aacbc13	0.0013825	D_0__Bacteria; D_1__Acidobacteria; D_2__Blastocatellia (Subgroup 4); D_3__Blastocatellales; D_4__Blastocatellaceae; D_5__Blastocatella	640
42b485e661d42b8ff3542727c072ac95	0.00137905	D_0__Bacteria; D_1__Actinobacteria; D_2__MB-A2-108; D_3__uncultured actinobacterium; D_4__uncultured actinobacterium; D_5__uncultured actinobacterium; D_6__uncultured actinobacterium	641
2b9f3a8f685d68714acd248e5e683700	0.0013789	D_0__Bacteria; D_1__Proteobacteria; D_2__Gammaproteobacteria; D_3__Betaproteobacteriales; D_4__Burkholderiaceae	642
d81f15a91ece19add8ce1bf156b1b7d2	0.0013773	D_0__Bacteria; D_1__Proteobacteria; D_2__Deltaproteobacteria; D_3__Oligoflexales; D_4__Oligoflexaceae; D_5__Silvanigrella	643
115023c2642e93ca6ea578be425bc6ea	0.001375	D_0__Bacteria; D_1__Bacteroidetes; D_2__Bacteroidia; D_3__Sphingobacteriales; D_4__NS11-12 marine group	644
ffd437d8c1e5a47d8fcb547a963aa012	0.00137138	D_0__Bacteria; D_1__Proteobacteria; D_2__Gammaproteobacteria; D_3__Betaproteobacteriales; D_4__Burkholderiaceae	645
a1fad2342c3aea3b75f17816f0aab4b5	0.00137048	D_0__Bacteria; D_1__WPS-2; D_2__uncultured bacterium; D_3__uncultured bacterium; D_4__uncultured bacterium; D_5__uncultured bacterium; D_6__uncultured bacterium	646
7a5a3c7e1995e8959a66a9447eb64be5	0.00136963	D_0__Bacteria; D_1__Proteobacteria; D_2__Deltaproteobacteria; D_3__Desulfuromonadales; D_4__Geobacteraceae; D_5__Geobacter; D_6__uncultured Geobacteraceae bacterium	647
241b62f3fd73fec990dbaa64517ced2d	0.00136951	D_0__Bacteria; D_1__Proteobacteria; D_2__Gammaproteobacteria; D_3__Betaproteobacteriales; D_4__Rhodocyclaceae	648
5811b46846646272e68f1ceacd69c532	0.00136783	D_0__Bacteria; D_1__Proteobacteria; D_2__Deltaproteobacteria; D_3__Myxococcales; D_4__Sandaracinaceae; D_5__uncultured; D_6__uncultured soil bacterium	649
886d9965d3873f196c5732cc5a2209ba	0.0013668	D_0__Bacteria; D_1__Verrucomicrobia; D_2__Verrucomicrobiae; D_3__Pedosphaerales; D_4__Pedosphaeraceae	650
80764bfd32c71361dbf31fcb30f7c0af	0.00136667	D_0__Bacteria; D_1__Proteobacteria; D_2__Deltaproteobacteria; D_3__Oligoflexales; D_4__0319-6G20; D_5__uncultured bacterium; D_6__uncultured bacterium	651
7077990e9fa533040befe2efc7c979e5	0.00136018	D_0__Bacteria; D_1__Patescibacteria; D_2__Gracilibacteria; D_3__Candidatus Peregrinibacteria; D_4__uncultured bacterium; D_5__uncultured bacterium; D_6__uncultured bacterium	652
f8d75c0fad0707b33157f103f9c7ca1c	0.00135947	D_0__Bacteria; D_1__Bacteroidetes; D_2__Bacteroidia; D_3__Chitinophagales; D_4__37-13; D_5__uncultured Sphingobacteriales bacterium; D_6__uncultured Sphingobacteriales bacterium	653
9b1c13dd2afb46e362fbc0ba2ccdcdfe	0.0013582	D_0__Bacteria; D_1__Bacteroidetes; D_2__Bacteroidia; D_3__Chitinophagales; D_4__Saprospiraceae; D_5__uncultured	654
7de11505d7dbcfed42bd4e168123e49d	0.00135698	D_0__Bacteria; D_1__Proteobacteria; D_2__Deltaproteobacteria; D_3__Myxococcales; D_4__KD3-10; D_5__uncultured bacterium; D_6__uncultured bacterium	655
789278bda5693ec3bdc67a9e898b3838	0.00135633	D_0__Bacteria; D_1__Bacteroidetes; D_2__Bacteroidia; D_3__Chitinophagales; D_4__Saprospiraceae	656
249621361237480fe592ee63989393f8	0.00135543	D_0__Bacteria; D_1__Nitrospirae; D_2__Nitrospira; D_3__Nitrospirales; D_4__Nitrospiraceae; D_5__Nitrospira; D_6__uncultured Nitrospiraceae bacterium	657
3d5baff45729bf2214074c2e9f77ad10	0.00135457	D_0__Bacteria; D_1__Proteobacteria; D_2__Gammaproteobacteria; D_3__Pseudomonadales; D_4__Moraxellaceae; D_5__Acinetobacter	658
e416d0916760d2fc17b616e2ac3ad855	0.00135403	D_0__Bacteria; D_1__Proteobacteria; D_2__Gammaproteobacteria; D_3__Betaproteobacteriales; D_4__Methylophilaceae; D_5__Methylotenera	659
2236a863abee6bbc831d64be0c3c68d6	0.0013535	D_0__Bacteria; D_1__Verrucomicrobia; D_2__Verrucomicrobiae; D_3__Opitutales; D_4__Opitutaceae; D_5__Cephaloticoccus; D_6__uncultured bacterium	660
2fac845da336657d55f1a9f350c6bc09	0.00135229	D_0__Bacteria; D_1__Proteobacteria; D_2__Alphaproteobacteria; D_3__Rhizobiales; D_4__Methyloligellaceae; D_5__uncultured; D_6__metagenome	661
ac4ea96e13a7bc2d0bf7146021a67a45	0.0013478	D_0__Bacteria; D_1__Proteobacteria; D_2__Gammaproteobacteria; D_3__Alteromonadales; D_4__Marinobacteraceae; D_5__Marinobacter	662
98df5f6173e9cbf2be163c559531fd48	0.00134668	D_0__Bacteria; D_1__Proteobacteria; D_2__Alphaproteobacteria; D_3__Caulobacterales; D_4__Caulobacteraceae; D_5__uncultured	663
d017409ce4f14dc4170cd8aaadd825b0	0.00134047	D_0__Bacteria; D_1__Proteobacteria; D_2__Alphaproteobacteria; D_3__Sphingomonadales; D_4__Sphingomonadaceae; D_5__Sphingomonas	664
8ebcc975d2770f7bd8491c328f7ee150	0.00133867	D_0__Bacteria; D_1__Planctomycetes; D_2__Planctomycetacia; D_3__Gemmatales; D_4__Gemmataceae; D_5__uncultured; D_6__uncultured bacterium	665
40fa96a2f7fc7b939f5eb0d52d7e5b3c	0.00133663	D_0__Bacteria; D_1__Proteobacteria; D_2__Gammaproteobacteria; D_3__Betaproteobacteriales; D_4__Nitrosomonadaceae; D_5__IS-44	666
5f5e86865a55d047a872f380bbf45055	0.00133613	D_0__Bacteria; D_1__Proteobacteria; D_2__Deltaproteobacteria; D_3__Desulfuromonadales; D_4__Geobacteraceae; D_5__Geobacter; D_6__uncultured Desulfuromonadales bacterium	667
28878dc7f26fb8db776c59afbdef67c5	0.00133583	D_0__Bacteria; D_1__Proteobacteria; D_2__Alphaproteobacteria; D_3__Sphingomonadales; D_4__Sphingomonadaceae; D_5__Novosphingobium	668
11be1b83253adea2fb4db551d2ef520e	0.00133487	D_0__Bacteria; D_1__Proteobacteria; D_2__Gammaproteobacteria; D_3__Betaproteobacteriales; D_4__Methylophilaceae; D_5__Methylotenera; D_6__uncultured bacterium	669
3481fa43fe5fba6aecdc7f9aae6ed9c0	0.00133443	D_0__Bacteria; D_1__Proteobacteria; D_2__Gammaproteobacteria; D_3__Enterobacteriales; D_4__Enterobacteriaceae	670
be0407cf5d3201b8713c312c623f417a	0.00133413	D_0__Bacteria; D_1__Actinobacteria; D_2__MB-A2-108; D_3__uncultured bacterium; D_4__uncultured bacterium; D_5__uncultured bacterium; D_6__uncultured bacterium	671
fd70edff9382b5e2c5941e4c1bed89d3	0.00133313	D_0__Bacteria; D_1__Acidobacteria; D_2__Subgroup 22; D_3__uncultured bacterium; D_4__uncultured bacterium; D_5__uncultured bacterium; D_6__uncultured bacterium	672
a4bdbe5adb8155cd253e3fa91977148d	0.00133297	D_0__Bacteria; D_1__Verrucomicrobia; D_2__Verrucomicrobiae; D_3__Pedosphaerales; D_4__Pedosphaeraceae; D_5__uncultured bacterium; D_6__uncultured bacterium	673
1fca32fa3b348484a80be3d77e0dbdb6	0.00133237	D_0__Bacteria; D_1__Bacteroidetes; D_2__Bacteroidia; D_3__Sphingobacteriales; D_4__AKYH767; D_5__uncultured bacterium; D_6__uncultured bacterium	674
d98fef9a20f3a6f1ce80a585a80ad3f8	0.00132813	D_0__Bacteria; D_1__Planctomycetes; D_2__Planctomycetacia; D_3__Gemmatales; D_4__Gemmataceae; D_5__uncultured; D_6__uncultured bacterium	675
9e9a22f2f27c663b5ccb4136a4dcd771	0.0013271	D_0__Bacteria; D_1__Planctomycetes; D_2__Phycisphaerae; D_3__Tepidisphaerales; D_4__WD2101 soil group; D_5__uncultured bacterium; D_6__uncultured bacterium	676
42f963dd0cce73257328c8c10cfc2957	0.00132667	D_0__Bacteria; D_1__Planctomycetes; D_2__Planctomycetacia; D_3__Gemmatales; D_4__Gemmataceae; D_5__uncultured; D_6__uncultured bacterium	677
f6da163672ad774ddc3ca4bc4dc96245	0.001325	D_0__Bacteria; D_1__Proteobacteria; D_2__Gammaproteobacteria; D_3__KI89A clade; D_4__uncultured bacterium; D_5__uncultured bacterium; D_6__uncultured bacterium	678
ab3f6a9e76fe8a6462db6cf738c9129d	0.00132478	D_0__Bacteria; D_1__Planctomycetes; D_2__Planctomycetacia; D_3__Gemmatales; D_4__Gemmataceae; D_5__uncultured; D_6__uncultured bacterium	679
0be1f06a4fa1da9509f59d9b46ea33e2	0.00132473	D_0__Bacteria; D_1__Proteobacteria; D_2__Gammaproteobacteria; D_3__Betaproteobacteriales; D_4__Rhodocyclaceae; D_5__Candidatus Accumulibacter	680
6f953b59790164f198c6c4aaacf4a619	0.0013241	D_0__Bacteria; D_1__Patescibacteria; D_2__Saccharimonadia; D_3__Saccharimonadales; D_4__uncultured soil bacterium; D_5__uncultured soil bacterium; D_6__uncultured soil bacterium	681
082b3d7e42fc5f824d2dfa1b26e87db3	0.0013235	D_0__Bacteria; D_1__Proteobacteria; D_2__Deltaproteobacteria; D_3__Oligoflexales; D_4__0319-6G20	682
f969cc698abaea143a020339bd041f36	0.00131791	D_0__Bacteria; D_1__Bacteroidetes; D_2__Bacteroidia; D_3__Sphingobacteriales; D_4__env.OPS 17; D_5__uncultured Bacteroidetes bacterium; D_6__uncultured Bacteroidetes bacterium	683
a4d8f1dc70e869b167e29e6caf877cae	0.0013174	D_0__Bacteria; D_1__Proteobacteria; D_2__Gammaproteobacteria; D_3__Betaproteobacteriales; D_4__Burkholderiaceae; D_5__AAP99; D_6__metagenome	684
e6e4840773a3615289de4901c25dbdf6	0.0013163	D_0__Bacteria; D_1__Proteobacteria; D_2__Alphaproteobacteria; D_3__Caulobacterales; D_4__Caulobacteraceae; D_5__Asticcacaulis	685
dfb32d7edb8469eb2a1696fa4323b56a	0.0013141	D_0__Bacteria; D_1__Proteobacteria; D_2__Gammaproteobacteria; D_3__Gammaproteobacteria Incertae Sedis; D_4__Unknown Family; D_5__Acidibacter	686
03d0864275ffa173ba848eb1d370daa6	0.00131367	D_0__Bacteria; D_1__Proteobacteria; D_2__Gammaproteobacteria; D_3__Betaproteobacteriales	687
dcba105f35d8ebc9e22269c7491ad3a7	0.00131331	D_0__Bacteria; D_1__Proteobacteria; D_2__Gammaproteobacteria; D_3__Xanthomonadales; D_4__Xanthomonadaceae; D_5__Stenotrophomonas	688
776bfaf95cd7e417450bb80f9ca13929	0.00131167	D_0__Bacteria; D_1__Proteobacteria; D_2__Deltaproteobacteria; D_3__Desulfarculales; D_4__Desulfarculaceae; D_5__uncultured; D_6__uncultured Dongia sp.	689
9e2129e9ea62c039dd283e2d5e5e304b	0.00131031	D_0__Bacteria; D_1__Proteobacteria; D_2__Deltaproteobacteria; D_3__Myxococcales; D_4__Phaselicystidaceae; D_5__Phaselicystis; D_6__uncultured bacterium	690
8012da7c810e58147175f741af2a78d2	0.00130923	D_0__Bacteria; D_1__Proteobacteria; D_2__Gammaproteobacteria; D_3__Betaproteobacteriales; D_4__Burkholderiaceae	691
e756f49c41bf91c237cedeb04f2af9c6	0.00130917	D_0__Bacteria; D_1__Proteobacteria; D_2__Gammaproteobacteria; D_3__Gammaproteobacteria Incertae Sedis; D_4__Unknown Family; D_5__Acidibacter; D_6__uncultured bacterium	692
d1650e49e8e72171701f45403b740769	0.0013086	D_0__Bacteria; D_1__Verrucomicrobia; D_2__Verrucomicrobiae; D_3__Opitutales; D_4__Opitutaceae; D_5__Lacunisphaera	693
a82b7aac310774316a4b9c8583d60a18	0.0013083	D_0__Bacteria; D_1__Dependentiae; D_2__Babeliae; D_3__Babeliales; D_4__uncultured bacterium; D_5__uncultured bacterium; D_6__uncultured bacterium	694
5bc23c3414ecd44dcb0d8514227bd86e	0.00130713	D_0__Bacteria; D_1__Proteobacteria; D_2__Deltaproteobacteria; D_3__Myxococcales; D_4__BIrii41; D_5__uncultured bacterium; D_6__uncultured bacterium	695
a6ebb60bb29993d13ff6b894a953268e	0.00130493	D_0__Bacteria; D_1__Acidobacteria; D_2__Subgroup 5; D_3__uncultured Acidobacteria bacterium; D_4__uncultured Acidobacteria bacterium; D_5__uncultured Acidobacteria bacterium; D_6__uncultured Acidobacteria bacterium	696
49ffdfeecc3c2f1b2b4d774ac72a57cf	0.00130186	D_0__Bacteria; D_1__Bacteroidetes; D_2__Bacteroidia; D_3__Chitinophagales; D_4__Chitinophagaceae	697
50997d1e6c398e7abaceb666004a2456	0.00130018	D_0__Bacteria; D_1__Acidobacteria; D_2__Holophagae; D_3__Holophagales; D_4__Holophagaceae; D_5__Geothrix	698
7d984f33753292652429c3dbd08f5059	0.00130013	D_0__Bacteria; D_1__Bacteroidetes; D_2__Bacteroidia; D_3__Sphingobacteriales; D_4__Sphingobacteriaceae; D_5__Mucilaginibacter	699
1845147963cd510356415ead4dd51a54	0.0013001	D_0__Bacteria; D_1__Chloroflexi; D_2__Gitt-GS-136; D_3__uncultured bacterium; D_4__uncultured bacterium; D_5__uncultured bacterium; D_6__uncultured bacterium	700
0cd8acaf21d7292540e4c9e84cb40e6b	0.00129557	D_0__Bacteria; D_1__Bacteroidetes; D_2__Bacteroidia; D_3__Sphingobacteriales; D_4__env.OPS 17	701
491c8da690618a89e3b7d33b852f4b0d	0.00129083	D_0__Bacteria; D_1__Bacteroidetes; D_2__Bacteroidia; D_3__Chitinophagales; D_4__Chitinophagaceae; D_5__Terrimonas	702
fb1aebbb8772896e2d8e1a48bf13d81e	0.0012905	D_0__Bacteria; D_1__Acidobacteria; D_2__Acidobacteriia; D_3__Solibacterales; D_4__Solibacteraceae (Subgroup 3); D_5__Bryobacter; D_6__metagenome	703
e25ef47f374d93454b340499c284a37e	0.00129033	D_0__Bacteria; D_1__Proteobacteria; D_2__Gammaproteobacteria; D_3__Betaproteobacteriales; D_4__Burkholderiaceae; D_5__Leptothrix; D_6__Leptothrix mobilis	704
a1a7dde83a081698cb384f31a3387577	0.00128913	D_0__Bacteria; D_1__Planctomycetes; D_2__Planctomycetacia; D_3__Gemmatales; D_4__Gemmataceae; D_5__uncultured; D_6__uncultured bacterium	705
b11561d7c34b856acefb2e7c945a4ebd	0.001288	D_0__Bacteria; D_1__Proteobacteria; D_2__Deltaproteobacteria; D_3__NB1-j	706
b3e79abd6bbda8746945ff75682b9a7e	0.00128771	D_0__Bacteria; D_1__Proteobacteria; D_2__Gammaproteobacteria; D_3__Betaproteobacteriales; D_4__Burkholderiaceae; D_5__AAP99; D_6__metagenome	707
80a33ed738b383f543a01764b19c98aa	0.00128433	D_0__Bacteria; D_1__Proteobacteria; D_2__Gammaproteobacteria; D_3__Coxiellales; D_4__Coxiellaceae; D_5__Coxiella; D_6__uncultured bacterium	708
7fd0e40614136259c298932d7f4caeda	0.0012835	D_0__Bacteria; D_1__Bacteroidetes; D_2__Bacteroidia; D_3__Cytophagales; D_4__Microscillaceae; D_5__uncultured; D_6__uncultured bacterium	709
eee7aabac7494999fc6435c6d81f1c46	0.0012835	D_0__Bacteria; D_1__Bacteroidetes; D_2__Bacteroidia; D_3__Bacteroidales; D_4__Bacteroidaceae; D_5__Bacteroides	710
e12baca9171d28386a70fbec836f715c	0.001282	D_0__Bacteria; D_1__Bacteroidetes; D_2__Bacteroidia; D_3__Sphingobacteriales; D_4__Sphingobacteriaceae; D_5__Mucilaginibacter	711
0c4e56d4580f077ed219bf9b308459af	0.0012819	D_0__Bacteria; D_1__Omnitrophicaeota; D_2__uncultured bacterium; D_3__uncultured bacterium; D_4__uncultured bacterium; D_5__uncultured bacterium; D_6__uncultured bacterium	712
c35553bc42a0a8d572bf5e99d2af0b4d	0.00128148	D_0__Bacteria; D_1__Proteobacteria; D_2__Gammaproteobacteria; D_3__Betaproteobacteriales; D_4__Nitrosomonadaceae; D_5__MND1; D_6__metagenome	713
b4289ab0a9a00034c1fbce477b2c4ded	0.00127945	D_0__Bacteria; D_1__Proteobacteria; D_2__Gammaproteobacteria; D_3__Pseudomonadales; D_4__Pseudomonadaceae; D_5__Pseudomonas	714
347eadb9c31e728df4865beb3d73d74e	0.00127817	D_0__Bacteria; D_1__Proteobacteria; D_2__Gammaproteobacteria; D_3__Cellvibrionales; D_4__Spongiibacteraceae; D_5__BD1-7 clade; D_6__uncultured bacterium	715
a2d74214b3d344f4bc384f1993bf192b	0.00127789	D_0__Bacteria; D_1__Tenericutes; D_2__Mollicutes; D_3__Mycoplasmatales; D_4__Mycoplasmataceae; D_5__Candidatus Bacilloplasma; D_6__uncultured bacterium	716
a430a3ca54eb252d5ee69f8bd600d842	0.0012773	D_0__Bacteria; D_1__Fibrobacteres; D_2__Fibrobacteria; D_3__Fibrobacterales; D_4__Fibrobacteraceae; D_5__possible genus 04; D_6__metagenome	717
32dd60b013160e742b295c60b010be0f	0.00127565	D_0__Bacteria; D_1__Chloroflexi; D_2__KD4-96	718
26005dfb7ad2e8cdbb139846af329663	0.00127203	D_0__Bacteria; D_1__Firmicutes; D_2__Bacilli; D_3__Bacillales; D_4__Bacillaceae; D_5__Bacillus	719
f9f0d3f6d889a48cf30517953f5e39a5	0.00127153	D_0__Bacteria; D_1__Patescibacteria; D_2__Parcubacteria; D_3__uncultured bacterium; D_4__uncultured bacterium; D_5__uncultured bacterium; D_6__uncultured bacterium	720
406db7414f2320887226bd2185e04a48	0.00126947	D_0__Bacteria; D_1__Proteobacteria; D_2__Deltaproteobacteria; D_3__Myxococcales; D_4__bacteriap25; D_5__uncultured Syntrophobacterales bacterium; D_6__uncultured Syntrophobacterales bacterium	721
02f9203a0721d9f8e1449fc1dd126966	0.00126851	D_0__Bacteria; D_1__Bacteroidetes; D_2__Bacteroidia; D_3__Cytophagales; D_4__Microscillaceae; D_5__uncultured; D_6__uncultured Sphingobacteriales bacterium	722
2e28143c868bfb228f778c76a2fb67c0	0.00126822	D_0__Bacteria; D_1__Proteobacteria; D_2__Gammaproteobacteria; D_3__CHAB-XI-27; D_4__uncultured bacterium; D_5__uncultured bacterium; D_6__uncultured bacterium	723
9ec36253ecab30d4def196e5836d0f8b	0.00126787	D_0__Bacteria; D_1__Dependentiae; D_2__Babeliae; D_3__Babeliales	724
2b63e01655e6e7a5ba895999ef20fc9d	0.00126775	D_0__Bacteria; D_1__Bacteroidetes; D_2__Bacteroidia; D_3__Chitinophagales; D_4__Chitinophagaceae; D_5__Terrimonas	725
65f55015ddc161df29ad55e9a337e21e	0.00126587	D_0__Bacteria; D_1__Proteobacteria; D_2__Alphaproteobacteria; D_3__Sphingomonadales; D_4__Sphingomonadaceae; D_5__Rhizorhapis; D_6__uncultured bacterium	726
acc9603a819dc23a606ac6c1b9105b6d	0.00126408	D_0__Bacteria; D_1__Proteobacteria; D_2__Gammaproteobacteria; D_3__Betaproteobacteriales; D_4__Rhodocyclaceae	727
a7278969df9a0accbdcd13f63264cc93	0.00126101	D_0__Bacteria; D_1__Bacteroidetes; D_2__Bacteroidia; D_3__Sphingobacteriales; D_4__AKYH767; D_5__uncultured bacterium; D_6__uncultured bacterium	728
c9a35f23db9903b78824f7bbf15ac363	0.00125947	D_0__Bacteria; D_1__Acidobacteria; D_2__Acidobacteriia; D_3__Solibacterales; D_4__Solibacteraceae (Subgroup 3); D_5__Candidatus Solibacter; D_6__bacterium Ellin6100	729
f8e05b07a98fdef06fe6efadfe496303	0.0012593	D_0__Bacteria; D_1__Acidobacteria; D_2__Acidobacteriia; D_3__Solibacterales; D_4__Solibacteraceae (Subgroup 3); D_5__Candidatus Solibacter; D_6__metagenome	730
64afa46994adcbc4ae47a619b3b4b415	0.00125907	D_0__Bacteria; D_1__Proteobacteria; D_2__Gammaproteobacteria; D_3__Betaproteobacteriales; D_4__Nitrosomonadaceae; D_5__GOUTA6	731
2c4599c5452aead1528935c8302640d6	0.00125818	D_0__Archaea; D_1__Euryarchaeota; D_2__Thermoplasmata; D_3__Methanomassiliicoccales; D_4__Methanomassiliicoccaceae; D_5__uncultured; D_6__uncultured archaeon	732
b73cb42e006377b6fde3161fcec1d0f9	0.0012579	D_0__Bacteria; D_1__Proteobacteria; D_2__Gammaproteobacteria; D_3__Betaproteobacteriales; D_4__Rhodocyclaceae; D_5__Dechloromonas	733
33210bec3a63a069be94d4fffeba0f35	0.00125713	D_0__Bacteria; D_1__Proteobacteria; D_2__Deltaproteobacteria; D_3__Myxococcales; D_4__Sandaracinaceae; D_5__uncultured; D_6__uncultured soil bacterium	734
2527095bb2530c0f04f11146e11cf357	0.0012558	D_0__Bacteria; D_1__Proteobacteria; D_2__Gammaproteobacteria; D_3__Betaproteobacteriales; D_4__Burkholderiaceae; D_5__AAP99; D_6__uncultured bacterium	735
47f280a62d3cbe2edbfada40370a17d4	0.00125486	D_0__Bacteria; D_1__Proteobacteria; D_2__Alphaproteobacteria; D_3__Caedibacterales; D_4__Caedibacteraceae; D_5__Caedibacter	736
19299a04a6ff25fdd273c8209a4b0555	0.00124833	D_0__Bacteria; D_1__Proteobacteria; D_2__Gammaproteobacteria; D_3__Betaproteobacteriales; D_4__Nitrosomonadaceae; D_5__GOUTA6	737
3d84a00b7035d355788fc0a2e0cecad0	0.00124731	D_0__Bacteria; D_1__Proteobacteria; D_2__Alphaproteobacteria; D_3__Rickettsiales; D_4__Rickettsiaceae	738
6d55acc5f8d79e528e7c71f105c52fdb	0.00124683	D_0__Bacteria; D_1__Proteobacteria; D_2__Alphaproteobacteria; D_3__Rhizobiales; D_4__Pleomorphomonadaceae	739
d15bc449222795a9ff230013aa633686	0.0012467	D_0__Bacteria; D_1__Proteobacteria; D_2__Gammaproteobacteria; D_3__Pseudomonadales; D_4__Moraxellaceae; D_5__Acinetobacter	740
ee705bbea43c68a47a9c2ba41efa2067	0.0012418	D_0__Bacteria; D_1__Armatimonadetes; D_2__Armatimonadia; D_3__Armatimonadales; D_4__Armatimonadaceae; D_5__Armatimonas; D_6__uncultured bacterium	741
371cd9404197a0351461b1b954adbf1c	0.0012414	D_0__Bacteria; D_1__Proteobacteria; D_2__Deltaproteobacteria; D_3__Oligoflexales; D_4__0319-6G20	742
b9eb81ced9cced270b894c4f08fb4c23	0.00124031	D_0__Bacteria; D_1__Proteobacteria; D_2__Deltaproteobacteria	743
4379fd2009ced9128218c7fa7cdbdda4	0.00123893	D_0__Bacteria; D_1__Bacteroidetes; D_2__Bacteroidia; D_3__Sphingobacteriales; D_4__NS11-12 marine group; D_5__metagenome; D_6__metagenome	744
2b3855932e937a5180454c6336cabdd5	0.00123881	D_0__Bacteria; D_1__Planctomycetes; D_2__Planctomycetacia; D_3__Gemmatales; D_4__Gemmataceae; D_5__uncultured; D_6__uncultured bacterium	745
7929b802970689b046d4e87ddc594d11	0.00123833	D_0__Bacteria; D_1__Armatimonadetes; D_2__Chthonomonadetes; D_3__Chthonomonadales; D_4__uncultured bacterium; D_5__uncultured bacterium; D_6__uncultured bacterium	746
7d60f03af6489c96e0773739360fa836	0.00123595	D_0__Bacteria; D_1__Bacteroidetes; D_2__Bacteroidia; D_3__Chitinophagales	747
5f16e9a69d5ec1d1585829725f526130	0.00123567	D_0__Bacteria; D_1__Proteobacteria; D_2__Alphaproteobacteria; D_3__Rhizobiales; D_4__Hyphomicrobiaceae; D_5__Hyphomicrobium; D_6__uncultured bacterium	748
b3c54f2021638fbddb2cdd072248605e	0.00123017	D_0__Bacteria; D_1__Acidobacteria; D_2__Acidobacteriia; D_3__Solibacterales; D_4__Solibacteraceae (Subgroup 3); D_5__Bryobacter; D_6__uncultured bacterium	749
7524802c2edf7e5b3ec0e021585db0bd	0.001228	D_0__Bacteria; D_1__Dependentiae; D_2__Babeliae; D_3__Babeliales; D_4__UBA12409; D_5__metagenome; D_6__metagenome	750
e9925e576e52340e6bc6b664c9ff64f5	0.0012273	D_0__Bacteria; D_1__Proteobacteria; D_2__Gammaproteobacteria; D_3__Gammaproteobacteria Incertae Sedis; D_4__Unknown Family; D_5__Candidatus Berkiella; D_6__uncultured bacterium	751
accc320f0badafeec1c55abaa38dd24c	0.0012244	D_0__Bacteria; D_1__Deinococcus-Thermus; D_2__Deinococci; D_3__Deinococcales; D_4__Deinococcaceae; D_5__uncultured; D_6__uncultured bacterium	752
fa8aa0b6b1e2a962a62219d3da9ea8c9	0.00121983	D_0__Bacteria; D_1__Proteobacteria; D_2__Alphaproteobacteria; D_3__Rhizobiales; D_4__Beijerinckiaceae; D_5__Methylocella; D_6__uncultured bacterium	753
a517fe7f0572948153f7ba5fd7606199	0.00121833	D_0__Bacteria; D_1__Proteobacteria; D_2__Gammaproteobacteria; D_3__Pseudomonadales; D_4__Moraxellaceae; D_5__uncultured; D_6__uncultured soil bacterium	754
8d3564cced124dd7f7ecf01cf504a3af	0.0012171	D_0__Bacteria; D_1__Bacteroidetes; D_2__Bacteroidia; D_3__Chitinophagales; D_4__Saprospiraceae; D_5__uncultured; D_6__uncultured bacterium	755
c6b25d0515f6c3f002d1c7d13718280d	0.00121677	D_0__Bacteria; D_1__Proteobacteria; D_2__Deltaproteobacteria; D_3__Oligoflexales; D_4__0319-6G20; D_5__uncultured gamma proteobacterium; D_6__uncultured gamma proteobacterium	756
46a544a13c2d522efbb730930d8d2a22	0.0012145	D_0__Bacteria; D_1__Actinobacteria; D_2__Acidimicrobiia; D_3__Microtrichales; D_4__uncultured; D_5__uncultured bacterium; D_6__uncultured bacterium	757
a988dba58074f848fdb06540c7c09327	0.0012121	D_0__Bacteria; D_1__Proteobacteria; D_2__Gammaproteobacteria; D_3__Xanthomonadales; D_4__Rhodanobacteraceae; D_5__Rhodanobacter; D_6__uncultured Rudaea sp.	758
bcba47620c299fd34809f143e3d26dff	0.001211	D_0__Bacteria; D_1__Proteobacteria; D_2__Alphaproteobacteria; D_3__Sphingomonadales; D_4__Sphingomonadaceae; D_5__Sphingomonas	759
cb5b9907447a49154182dee3ea78d16e	0.00121051	D_0__Bacteria; D_1__Proteobacteria; D_2__Gammaproteobacteria; D_3__Gammaproteobacteria Incertae Sedis; D_4__Unknown Family; D_5__Acidibacter; D_6__uncultured proteobacterium	760
ad3a461a8caf7f05711a1cf3aeb1dcf2	0.00120921	D_0__Bacteria; D_1__Verrucomicrobia; D_2__Verrucomicrobiae; D_3__Chthoniobacterales	761
7c0feff6b24f4cca26341d6ae63d9a6c	0.0012091	D_0__Bacteria; D_1__Proteobacteria; D_2__Gammaproteobacteria; D_3__Betaproteobacteriales; D_4__Nitrosomonadaceae; D_5__MND1	762
449aedaa390776a81062e5520fe05e70	0.0012087	D_0__Bacteria; D_1__Omnitrophicaeota; D_2__uncultured bacterium; D_3__uncultured bacterium; D_4__uncultured bacterium; D_5__uncultured bacterium; D_6__uncultured bacterium	763
7a87f984ef1e2f4e454fd6726acc8d0e	0.00120612	D_0__Bacteria; D_1__Deinococcus-Thermus; D_2__Deinococci; D_3__Deinococcales; D_4__Deinococcaceae; D_5__uncultured; D_6__uncultured bacterium	764
83105f8808cf481b841fbe718bd25b8b	0.0012057	D_0__Bacteria; D_1__Bacteroidetes; D_2__Bacteroidia; D_3__Chitinophagales; D_4__Saprospiraceae; D_5__uncultured; D_6__uncultured bacterium	765
a880119319db01f848d37a2c48b601a4	0.00120533	D_0__Bacteria; D_1__Proteobacteria; D_2__Alphaproteobacteria; D_3__Caulobacterales; D_4__Hyphomonadaceae; D_5__SWB02	766
b701af8d98ca714dab16ab6724bb631a	0.00120323	D_0__Bacteria; D_1__Actinobacteria; D_2__Actinobacteria; D_3__Micrococcales; D_4__Microbacteriaceae	767
5628ac64d7d5cbdc009cfd719866b970	0.001203	D_0__Bacteria; D_1__Acidobacteria; D_2__Subgroup 17	768
1a0a053f4970d4a93dd22e395dd332b2	0.00120267	D_0__Bacteria; D_1__Verrucomicrobia; D_2__Verrucomicrobiae; D_3__Pedosphaerales; D_4__Pedosphaeraceae; D_5__uncultured Verrucomicrobia bacterium; D_6__uncultured Verrucomicrobia bacterium	769
e9007b7d48d70c58c4ec664f8fea706d	0.00120233	D_0__Bacteria; D_1__Verrucomicrobia; D_2__Verrucomicrobiae; D_3__Chthoniobacterales; D_4__Terrimicrobiaceae; D_5__FukuN18 freshwater group; D_6__uncultured bacterium	770
e10ff4600a9323b0b0dde409afe121b6	0.00120033	D_0__Bacteria; D_1__Dependentiae; D_2__Babeliae; D_3__Babeliales; D_4__Vermiphilaceae	771
01c5e1b0b66f91e3e737d86c5d03b5a4	0.00119957	D_0__Bacteria; D_1__Proteobacteria; D_2__Gammaproteobacteria; D_3__Betaproteobacteriales; D_4__Nitrosomonadaceae; D_5__GOUTA6; D_6__uncultured bacterium	772
abb162b5b903b1c6e878d1be2bd8dcc7	0.00119948	D_0__Bacteria; D_1__Verrucomicrobia; D_2__Verrucomicrobiae; D_3__Opitutales; D_4__Opitutaceae	773
7daec6fd79f921dbf098a7a59abdcb32	0.00119937	D_0__Bacteria; D_1__Verrucomicrobia; D_2__Verrucomicrobiae; D_3__Pedosphaerales; D_4__Pedosphaeraceae	774
9cdf81c4933640ea08e7f7438a905db2	0.00119847	D_0__Archaea; D_1__Thaumarchaeota; D_2__Nitrososphaeria; D_3__Nitrosotaleales; D_4__Nitrosotaleaceae; D_5__Candidatus Nitrosotalea; D_6__uncultured archaeon	775
fc7b257064027e1bc2b6fbfb4584677d	0.0011972	D_0__Bacteria; D_1__Proteobacteria; D_2__Gammaproteobacteria; D_3__Betaproteobacteriales; D_4__Burkholderiaceae	776
072b3f1c870fd076ae048d06a231db22	0.001197	D_0__Bacteria; D_1__Planctomycetes; D_2__vadinHA49; D_3__bacterium UW 659-2-F09; D_4__bacterium UW 659-2-F09; D_5__bacterium UW 659-2-F09; D_6__bacterium UW 659-2-F09	777
9b7680f77d1a8afceec0bbf081f20811	0.00119485	D_0__Bacteria; D_1__Proteobacteria; D_2__Gammaproteobacteria; D_3__Betaproteobacteriales; D_4__TRA3-20; D_5__metagenome; D_6__metagenome	778
a8c0803132cb976086dab0876bd2092a	0.00119457	D_0__Bacteria; D_1__Acidobacteria; D_2__Acidobacteriia; D_3__Subgroup 2; D_4__uncultured Acidobacteria bacterium; D_5__uncultured Acidobacteria bacterium; D_6__uncultured Acidobacteria bacterium	779
e71c86754bc9e5d7e0aa0f297bd99dda	0.00119363	D_0__Bacteria; D_1__Proteobacteria; D_2__Alphaproteobacteria; D_3__Sphingomonadales; D_4__Sphingomonadaceae; D_5__Sphingomonas	780
e68203c02c2d06aeaea7940998cd3d5c	0.00119347	D_0__Bacteria; D_1__Acidobacteria; D_2__Subgroup 11; D_3__uncultured bacterium; D_4__uncultured bacterium; D_5__uncultured bacterium; D_6__uncultured bacterium	781
6226eabb098ca9d46c49755c8c3f4cb9	0.00119308	D_0__Bacteria; D_1__Proteobacteria; D_2__Deltaproteobacteria; D_3__Myxococcales; D_4__Sandaracinaceae; D_5__uncultured	782
bbae73f635ff592146151c98b560b510	0.00119283	D_0__Bacteria; D_1__Bacteroidetes; D_2__Bacteroidia; D_3__Chitinophagales; D_4__37-13	783
17d7e094469057781913acf09b7ef0fe	0.0011905	D_0__Bacteria; D_1__Proteobacteria; D_2__Gammaproteobacteria; D_3__Cellvibrionales; D_4__Spongiibacteraceae; D_5__BD1-7 clade; D_6__metagenome	784
b19a5275846cbc33cc432f0063384170	0.00118953	D_0__Bacteria; D_1__Proteobacteria; D_2__Alphaproteobacteria; D_3__Rhizobiales; D_4__Rhizobiaceae; D_5__uncultured; D_6__metagenome	785
c50708c62589355605405e784f0f1422	0.00118883	D_0__Bacteria; D_1__Verrucomicrobia; D_2__Verrucomicrobiae; D_3__Verrucomicrobiales; D_4__Verrucomicrobiaceae; D_5__uncultured; D_6__uncultured bacterium	786
1fcffe31a021e2c19708409c5cf6226b	0.0011886	D_0__Bacteria; D_1__Acidobacteria; D_2__Acidobacteriia; D_3__Solibacterales; D_4__Solibacteraceae (Subgroup 3); D_5__Candidatus Solibacter	787
c34b39d92e12b9be51da54f1640b011b	0.00118847	D_0__Bacteria; D_1__Proteobacteria; D_2__Gammaproteobacteria; D_3__Steroidobacterales; D_4__Steroidobacteraceae; D_5__uncultured; D_6__uncultured gamma proteobacterium	788
5fa97937c087ce34a2c5ae09d617b9b1	0.00118583	D_0__Bacteria; D_1__Verrucomicrobia; D_2__Verrucomicrobiae; D_3__Pedosphaerales; D_4__Pedosphaeraceae	789
80e4387e142c4fde5ec49d3aecb853c0	0.00118568	D_0__Bacteria; D_1__Proteobacteria; D_2__Gammaproteobacteria; D_3__Pseudomonadales; D_4__Moraxellaceae; D_5__Acinetobacter	790
b760d597e018a73c8f6ff59001f23f0b	0.00118428	D_0__Bacteria; D_1__Proteobacteria; D_2__Gammaproteobacteria; D_3__Betaproteobacteriales; D_4__Burkholderiaceae; D_5__AAP99; D_6__uncultured bacterium	791
61c63f36eed3cc849fac77913077de86	0.00118395	D_0__Bacteria; D_1__Planctomycetes; D_2__Planctomycetacia; D_3__Gemmatales; D_4__Gemmataceae; D_5__uncultured; D_6__uncultured bacterium	792
039a4b4107746014499da0e40301e960	0.00118317	D_0__Bacteria; D_1__Proteobacteria; D_2__Deltaproteobacteria; D_3__Myxococcales; D_4__Haliangiaceae; D_5__Haliangium; D_6__uncultured bacterium	793
c01565ffe4b71405677739dcbff6041e	0.00117813	D_0__Bacteria; D_1__Bacteroidetes; D_2__Bacteroidia; D_3__Chitinophagales; D_4__Chitinophagaceae; D_5__Ferruginibacter	794
76601b6d7476b7f4d0c4a0708505a15b	0.00117097	D_0__Bacteria; D_1__Acidobacteria; D_2__Acidobacteriia; D_3__Acidobacteriales; D_4__uncultured	795
faa6a4f234c1a403a1cad5cf17d888ea	0.00116957	D_0__Bacteria; D_1__Chlamydiae; D_2__Chlamydiae; D_3__Chlamydiales; D_4__Simkaniaceae; D_5__uncultured; D_6__metagenome	796
ebd24dd09608ef1362e8ef0b6c69a4fe	0.00116833	D_0__Bacteria; D_1__Bacteroidetes; D_2__Bacteroidia; D_3__Sphingobacteriales; D_4__env.OPS 17	797
f22dbe466ab7a6820a3fa8f0c23529d6	0.00116685	D_0__Bacteria; D_1__Proteobacteria; D_2__Gammaproteobacteria; D_3__Pseudomonadales; D_4__Moraxellaceae; D_5__Alkanindiges; D_6__uncultured bacterium	798
80f9f3bdae4b517bf7c41b79d006d94f	0.00116583	D_0__Bacteria; D_1__Proteobacteria; D_2__Gammaproteobacteria; D_3__Xanthomonadales; D_4__Rhodanobacteraceae; D_5__Rhodanobacter; D_6__uncultured Xanthomonadaceae bacterium	799
49ccb1648fc03b42db10aeb7996f87d3	0.0011645	D_0__Bacteria; D_1__Verrucomicrobia; D_2__Verrucomicrobiae; D_3__Pedosphaerales; D_4__Pedosphaeraceae	800
1be895508c58cd91c202a7b606d4fdd3	0.00116108	D_0__Bacteria; D_1__Proteobacteria; D_2__Gammaproteobacteria; D_3__Betaproteobacteriales; D_4__Rhodocyclaceae	801
6c920d13fc0a7fae2692aa0a89b99e1e	0.001161	D_0__Bacteria; D_1__Proteobacteria; D_2__Alphaproteobacteria; D_3__Sphingomonadales; D_4__Sphingomonadaceae; D_5__Sphingorhabdus; D_6__uncultured bacterium	802
7a51345ad25b5edd0c71515c61eacb60	0.0011608	D_0__Bacteria; D_1__Bacteroidetes; D_2__Bacteroidia; D_3__Cytophagales	803
7174e55ae31978c5c2a39ebb011b0d6f	0.00115851	D_0__Bacteria; D_1__Verrucomicrobia; D_2__Verrucomicrobiae; D_3__Chthoniobacterales; D_4__Chthoniobacteraceae; D_5__Candidatus Udaeobacter; D_6__uncultured bacterium	804
69f38f9e79867a0a88b172de2543b59d	0.00115843	D_0__Bacteria; D_1__Planctomycetes; D_2__Planctomycetacia; D_3__Planctomycetales; D_4__uncultured; D_5__uncultured Planctomyces sp.; D_6__uncultured Planctomyces sp.	805
eb2625c1474f98f554b002fcd5d1088e	0.001157	D_0__Bacteria; D_1__Bacteroidetes; D_2__Bacteroidia; D_3__Cytophagales; D_4__Spirosomaceae; D_5__Flectobacillus; D_6__Flectobacillus fontis	806
5b824059f35b2d1a22e2ce26ab79ede0	0.00115483	D_0__Bacteria; D_1__Bacteroidetes; D_2__Bacteroidia; D_3__Chitinophagales; D_4__Chitinophagaceae; D_5__Terrimonas	807
2bce2c03a49a801da9460b2b3b98bc70	0.00115468	D_0__Bacteria; D_1__Proteobacteria; D_2__Alphaproteobacteria; D_3__Reyranellales; D_4__Reyranellaceae; D_5__Reyranella	808
4ad850902c9101b6a6024b081f1ab9d0	0.00115367	D_0__Bacteria; D_1__Proteobacteria; D_2__Alphaproteobacteria; D_3__Rhizobiales; D_4__Xanthobacteraceae	809
718be4f2d111fa4aa4886cc4bad18027	0.00115243	D_0__Bacteria; D_1__Bacteroidetes; D_2__Bacteroidia; D_3__Cytophagales; D_4__Cytophagaceae; D_5__Cytophaga; D_6__uncultured bacterium	810
f79f931063a7450fc74d4f2e311431e5	0.00115223	D_0__Bacteria; D_1__Proteobacteria; D_2__Deltaproteobacteria; D_3__Desulfarculales; D_4__Desulfarculaceae; D_5__uncultured; D_6__metagenome	811
4f3bd9ce7b399604b2ebdd4b974c4a8f	0.0011504	D_0__Bacteria; D_1__Bacteroidetes; D_2__Bacteroidia; D_3__Chitinophagales; D_4__Chitinophagaceae; D_5__Ferruginibacter	812
2af76ab090f1910a6b518bc00510855f	0.001148	D_0__Bacteria; D_1__Verrucomicrobia; D_2__Verrucomicrobiae; D_3__Opitutales; D_4__Opitutaceae; D_5__Opitutus	813
074d905fd2708459bf95a953745affad	0.00114723	D_0__Bacteria	814
900c02766d2adfebc99eeab8cf34c9b6	0.0011455	D_0__Bacteria; D_1__Chloroflexi; D_2__AD3; D_3__uncultured bacterium; D_4__uncultured bacterium; D_5__uncultured bacterium; D_6__uncultured bacterium	815
adb1f03e864cfec8109b7b25d33645d6	0.00114305	D_0__Bacteria; D_1__Proteobacteria; D_2__Gammaproteobacteria; D_3__Cellvibrionales; D_4__Cellvibrionaceae; D_5__Cellvibrio; D_6__metagenome	816
9094f39bc33a26e3c004e464482fdec1	0.00114297	D_0__Bacteria; D_1__Actinobacteria; D_2__Thermoleophilia; D_3__Gaiellales; D_4__uncultured	817
ce63ae5ff8e285a1d97f84772d6344f2	0.0011422	D_0__Bacteria; D_1__Proteobacteria; D_2__Deltaproteobacteria; D_3__Desulfobacterales; D_4__Desulfobacteraceae; D_5__Desulfatirhabdium; D_6__uncultured bacterium	818
44019c149b81ac5e3f95b8fc49209983	0.00114129	D_0__Bacteria; D_1__Proteobacteria; D_2__Alphaproteobacteria; D_3__Rhizobiales; D_4__Xanthobacteraceae; D_5__uncultured	819
b5353df5ad46d28b858c4b0496c7c575	0.00113971	D_0__Bacteria; D_1__Verrucomicrobia; D_2__Verrucomicrobiae; D_3__Opitutales; D_4__Opitutaceae; D_5__Opitutus	820
49aba6fc6887dce339777b9200b0511c	0.0011391	D_0__Archaea; D_1__Nanoarchaeaeota; D_2__Woesearchaeia	821
0a773d0b5afc4902a42ea8bc97d294d9	0.0011385	D_0__Bacteria; D_1__Proteobacteria; D_2__Gammaproteobacteria; D_3__Oceanospirillales; D_4__Oleiphilaceae; D_5__Oleiphilus; D_6__uncultured gamma proteobacterium	822
ce642208dc19c153299d65fe58198902	0.00113797	D_0__Bacteria; D_1__Verrucomicrobia; D_2__Verrucomicrobiae; D_3__Pedosphaerales; D_4__Pedosphaeraceae	823
3145355711aaa18f271517e44aed34d1	0.0011376	D_0__Bacteria; D_1__Proteobacteria; D_2__Gammaproteobacteria	824
a0c15a8aa66b202506b0cae69347ac52	0.00113673	D_0__Bacteria; D_1__Verrucomicrobia; D_2__Verrucomicrobiae; D_3__Pedosphaerales; D_4__Pedosphaeraceae; D_5__ADurb.Bin063-1	825
e23668542475c67c93613fa521d5c66d	0.00113647	D_0__Bacteria; D_1__Actinobacteria; D_2__Coriobacteriia; D_3__OPB41	826
da58ebbc19cd0baef565a059a1292acd	0.00113613	D_0__Bacteria; D_1__Proteobacteria; D_2__Gammaproteobacteria	827
92456c70dedb41a1790f085636f55489	0.00113033	D_0__Bacteria; D_1__Verrucomicrobia; D_2__Verrucomicrobiae; D_3__Pedosphaerales; D_4__Pedosphaeraceae; D_5__uncultured bacterium; D_6__uncultured bacterium	828
3294f94ec15350a9957403637b35af8d	0.00113	D_0__Bacteria; D_1__Bacteroidetes; D_2__Bacteroidia; D_3__Chitinophagales; D_4__Saprospiraceae; D_5__uncultured; D_6__uncultured bacterium	829
03c351c76c14ec2e586f2d99fbd0bff3	0.0011247	D_0__Bacteria; D_1__Proteobacteria; D_2__Deltaproteobacteria; D_3__Oligoflexales; D_4__Oligoflexaceae; D_5__uncultured; D_6__uncultured bacterium	830
6d499832735c90f679b055f545829977	0.00112467	D_0__Bacteria; D_1__Actinobacteria; D_2__Acidimicrobiia; D_3__IMCC26256	831
31a0fe6779b145be5b9da2b455aa5d8e	0.00112455	D_0__Bacteria; D_1__Bacteroidetes; D_2__Ignavibacteria; D_3__OPB56; D_4__uncultured bacterium; D_5__uncultured bacterium; D_6__uncultured bacterium	832
1a66841f005cfc7b13d98ea674287e9f	0.0011183	D_0__Bacteria; D_1__Bacteroidetes; D_2__Bacteroidia; D_3__Chitinophagales; D_4__Saprospiraceae; D_5__uncultured; D_6__uncultured bacterium	833
1b9123f5b28e795eec7c9fac313296a8	0.00111825	D_0__Bacteria; D_1__Proteobacteria; D_2__Deltaproteobacteria; D_3__Myxococcales; D_4__Haliangiaceae; D_5__Haliangium	834
e991a053c00baf81441f20996fd4f130	0.00111743	D_0__Bacteria; D_1__Proteobacteria; D_2__Gammaproteobacteria; D_3__Betaproteobacteriales; D_4__Burkholderiaceae	835
864f0a9623b87a37033de02096ea7e18	0.00111655	D_0__Bacteria; D_1__Verrucomicrobia; D_2__Verrucomicrobiae; D_3__Pedosphaerales; D_4__Pedosphaeraceae; D_5__uncultured bacterium; D_6__uncultured bacterium	836
1f5543ea30fecc389bf8ea692792ceb7	0.00111548	D_0__Bacteria; D_1__Bacteroidetes; D_2__Bacteroidia	837
53a937c40b5c48f39a1a022d4e8167fa	0.00111495	D_0__Archaea; D_1__Nanoarchaeaeota; D_2__Woesearchaeia	838
8b3796ee8bdd105af532fdc4e04b4942	0.00111483	D_0__Bacteria; D_1__Elusimicrobia; D_2__Lineage IIb; D_3__uncultured bacterium; D_4__uncultured bacterium; D_5__uncultured bacterium; D_6__uncultured bacterium	839
feae08080074243344a12135bb67ed48	0.00111433	D_0__Bacteria; D_1__Verrucomicrobia; D_2__Verrucomicrobiae; D_3__Pedosphaerales; D_4__Pedosphaeraceae; D_5__uncultured Verrucomicrobia bacterium; D_6__uncultured Verrucomicrobia bacterium	840
7e7faa5b3c2d481a8eb03e62fabfed12	0.00111086	D_0__Bacteria; D_1__Elusimicrobia; D_2__Elusimicrobia; D_3__Lineage IV; D_4__uncultured bacterium; D_5__uncultured bacterium; D_6__uncultured bacterium	841
c4dc8c934048c341c62b35977d83c4c7	0.00111067	D_0__Bacteria; D_1__Acidobacteria; D_2__Subgroup 22; D_3__uncultured bacterium; D_4__uncultured bacterium; D_5__uncultured bacterium; D_6__uncultured bacterium	842
cf08410c02d1074d87aac17d006b0c4c	0.0011082	D_0__Bacteria; D_1__Proteobacteria; D_2__Gammaproteobacteria; D_3__Cellvibrionales; D_4__Cellvibrionaceae; D_5__Cellvibrio; D_6__uncultured bacterium	843
e4d9699729e0e056a0c772efc6dd6005	0.00110617	D_0__Bacteria; D_1__Proteobacteria; D_2__Gammaproteobacteria; D_3__Steroidobacterales; D_4__Steroidobacteraceae; D_5__uncultured; D_6__metagenome	844
1239615ff8e4cb7b764d49732a8c4293	0.00110395	D_0__Bacteria; D_1__Planctomycetes; D_2__OM190; D_3__uncultured bacterium; D_4__uncultured bacterium; D_5__uncultured bacterium; D_6__uncultured bacterium	845
8bc601dcb7b65c470ddf1ad2d2842fe2	0.0011037	D_0__Bacteria; D_1__Proteobacteria; D_2__Gammaproteobacteria; D_3__Betaproteobacteriales; D_4__Burkholderiaceae	846
9559a46f0d16af3d785ae5a352bc3d81	0.00110217	D_0__Bacteria; D_1__Proteobacteria; D_2__Gammaproteobacteria; D_3__PLTA13	847
8bc0a4dfa2393466c0b3f23ed26bd64d	0.00110183	D_0__Bacteria; D_1__Bacteroidetes; D_2__Bacteroidia; D_3__Chitinophagales; D_4__uncultured; D_5__uncultured bacterium; D_6__uncultured bacterium	848
33497b633cb543660502d4f7569bd084	0.0011017	D_0__Bacteria; D_1__Proteobacteria; D_2__Deltaproteobacteria; D_3__Myxococcales; D_4__Blfdi19; D_5__uncultured soil bacterium; D_6__uncultured soil bacterium	849
e6fcd08782725a0157bbd7091d46a9b3	0.00110087	D_0__Bacteria; D_1__Proteobacteria; D_2__Gammaproteobacteria; D_3__Ga0077536; D_4__metagenome; D_5__metagenome; D_6__metagenome	850
b857915b84795524897042b1ca4cc6cd	0.00110083	D_0__Bacteria; D_1__Latescibacteria; D_2__metagenome; D_3__metagenome; D_4__metagenome; D_5__metagenome; D_6__metagenome	851
f76a7496043f6121768983038bd3a73d	0.00110063	D_0__Bacteria; D_1__Proteobacteria; D_2__Gammaproteobacteria; D_3__Cellvibrionales; D_4__Porticoccaceae; D_5__Porticoccus; D_6__metagenome	852
b996846f8e285fae8bd22036fa62f85c	0.00110017	D_0__Archaea; D_1__Nanoarchaeaeota; D_2__Woesearchaeia; D_3__uncultured archaeon; D_4__uncultured archaeon; D_5__uncultured archaeon; D_6__uncultured archaeon	853
7192265c199dc3c5ff0866ed3f0728e9	0.00109963	D_0__Bacteria; D_1__Acidobacteria; D_2__Subgroup 6	854
f91201adfe8be6ff17177daa8bb13518	0.00109851	D_0__Bacteria; D_1__Proteobacteria; D_2__Deltaproteobacteria; D_3__RCP2-54; D_4__uncultured prokaryote; D_5__uncultured prokaryote; D_6__uncultured prokaryote	855
9381dd4a63b3d9691242c9bf1fb70830	0.00109713	D_0__Bacteria; D_1__Bacteroidetes; D_2__Bacteroidia; D_3__Chitinophagales; D_4__Saprospiraceae; D_5__uncultured; D_6__uncultured Sphingobacteriia bacterium	856
da18f7234606fcbb1e34179313c474d3	0.00109593	D_0__Bacteria; D_1__Acidobacteria; D_2__Subgroup 22; D_3__uncultured bacterium; D_4__uncultured bacterium; D_5__uncultured bacterium; D_6__uncultured bacterium	857
7039869fea7d16fa2a206de9609b603b	0.0010958	D_0__Bacteria; D_1__Bacteroidetes; D_2__Bacteroidia; D_3__Cytophagales; D_4__Spirosomaceae; D_5__Arcicella	858
194758d80bfe66a7ed83cc3e881faedc	0.00109567	D_0__Bacteria; D_1__Proteobacteria; D_2__Deltaproteobacteria; D_3__Oligoflexales; D_4__0319-6G20	859
1933ac7e5faf6244d1cfacf7e2f962b0	0.00108885	D_0__Bacteria; D_1__Omnitrophicaeota; D_2__uncultured Banisveld landfill bacterium BVC56; D_3__uncultured Banisveld landfill bacterium BVC56; D_4__uncultured Banisveld landfill bacterium BVC56; D_5__uncultured Banisveld landfill bacterium BVC56; D_6__uncultured Banisveld landfill bacterium BVC56	860
0b95de0e43a3e4c87341ce6625c37107	0.00108843	D_0__Bacteria; D_1__Cyanobacteria; D_2__Melainabacteria; D_3__Obscuribacterales; D_4__uncultured bacterium; D_5__uncultured bacterium; D_6__uncultured bacterium	861
b19fb1b5e37cfc3570a2050296acaca0	0.00108597	D_0__Bacteria; D_1__Proteobacteria; D_2__Gammaproteobacteria; D_3__Betaproteobacteriales	862
9a88ffef7999cf61137c63316c9768ca	0.00108483	D_0__Bacteria; D_1__Proteobacteria; D_2__Gammaproteobacteria; D_3__Ga0077536	863
fa1172176d5c5686498596b7f7df5237	0.0010848	D_0__Bacteria; D_1__Bacteroidetes; D_2__Bacteroidia; D_3__Sphingobacteriales; D_4__AKYH767; D_5__uncultured bacterium; D_6__uncultured bacterium	864
24577bf48a0acfd6bf24269ed20af563	0.0010815	D_0__Bacteria; D_1__Proteobacteria; D_2__Alphaproteobacteria; D_3__Rhizobiales; D_4__A0839	865
c37fa7f337bee639098670cad3b51557	0.00108142	D_0__Bacteria; D_1__Planctomycetes; D_2__Planctomycetacia; D_3__Gemmatales; D_4__Gemmataceae; D_5__Gemmata; D_6__uncultured bacterium	866
013efc9bfdca0ddd8ef95225498c77db	0.00108045	D_0__Bacteria; D_1__Proteobacteria; D_2__Gammaproteobacteria; D_3__Steroidobacterales; D_4__Steroidobacteraceae; D_5__uncultured; D_6__metagenome	867
7d5f671eabffd7d653d18e5598a30d17	0.00107772	D_0__Bacteria; D_1__Proteobacteria; D_2__Gammaproteobacteria; D_3__Methylococcales; D_4__Methylomonaceae; D_5__Crenothrix	868
cee21ec9a11f83f064b089e37463b62b	0.00107667	D_0__Bacteria; D_1__Patescibacteria; D_2__Parcubacteria; D_3__Candidatus Nomurabacteria	869
e7c7e5c0bf78c58b50e173ce6ce4c9a7	0.00107497	D_0__Bacteria; D_1__Bacteroidetes; D_2__Bacteroidia; D_3__Chitinophagales; D_4__Chitinophagaceae; D_5__Ferruginibacter	870
b90f2073499d931e20ce09b8dcca413c	0.0010743	D_0__Bacteria; D_1__Proteobacteria; D_2__Deltaproteobacteria; D_3__Oligoflexales; D_4__Oligoflexaceae; D_5__uncultured	871
84265acdb06cfbc040251ee7e09f27b1	0.00107335	D_0__Bacteria; D_1__Gemmatimonadetes; D_2__Gemmatimonadetes; D_3__Gemmatimonadales; D_4__Gemmatimonadaceae; D_5__uncultured	872
56a624a7f17b6306d777054ff920dcdf	0.00107297	D_0__Bacteria; D_1__Proteobacteria; D_2__Deltaproteobacteria; D_3__Bdellovibrionales; D_4__Bdellovibrionaceae; D_5__OM27 clade; D_6__uncultured bacterium	873
bdf8a26094624622d68509a87fa75ba7	0.00107203	D_0__Bacteria; D_1__Firmicutes; D_2__Bacilli; D_3__Bacillales; D_4__Bacillaceae; D_5__Bacillus	874
81317445cd190e708b571486d8510113	0.0010719	D_0__Bacteria; D_1__Proteobacteria; D_2__Deltaproteobacteria; D_3__Oligoflexales; D_4__0319-6G20	875
76f85e21debefb055f84583a32efae0f	0.00107033	D_0__Bacteria; D_1__Verrucomicrobia; D_2__Verrucomicrobiae; D_3__Opitutales; D_4__Opitutaceae; D_5__Opitutus	876
4cf2f99668b89ed101affd991efaac53	0.00107017	D_0__Bacteria; D_1__Proteobacteria; D_2__Alphaproteobacteria; D_3__Rhizobiales; D_4__KF-JG30-B3	877
d23a98ab18bd13238a0c9e416e220dc2	0.00107	D_0__Bacteria; D_1__Proteobacteria; D_2__Alphaproteobacteria; D_3__Caulobacterales; D_4__Hyphomonadaceae; D_5__SWB02; D_6__uncultured bacterium	878
15489bf8ddaa3dd573adf6b1ff240d8d	0.00106897	Unassigned	879
312688a775809c3678b64cdaca7f199b	0.00106893	D_0__Bacteria; D_1__Verrucomicrobia; D_2__Verrucomicrobiae; D_3__Pedosphaerales; D_4__Pedosphaeraceae; D_5__metagenome; D_6__metagenome	880
1ef5eb2d83101223b0fe581e5d40e84e	0.00106883	D_0__Bacteria; D_1__Bacteroidetes; D_2__Bacteroidia; D_3__Chitinophagales; D_4__Chitinophagaceae; D_5__uncultured; D_6__uncultured Bacteroidetes bacterium	881
7f8301efde41010dfe5b1c7f03c1b450	0.00106807	D_0__Bacteria; D_1__Proteobacteria; D_2__Gammaproteobacteria; D_3__Betaproteobacteriales; D_4__TRA3-20; D_5__metagenome; D_6__metagenome	882
5bb67b1c415a39a04f391b41657fe938	0.00106742	D_0__Bacteria; D_1__Proteobacteria; D_2__Deltaproteobacteria; D_3__Oligoflexales; D_4__053A03-B-DI-P58; D_5__uncultured bacterium; D_6__uncultured bacterium	883
ad53576cccb4fb7af5597cb3f5168ab2	0.00106637	D_0__Bacteria; D_1__Proteobacteria; D_2__Gammaproteobacteria; D_3__Betaproteobacteriales; D_4__Burkholderiaceae	884
c8ef89597dfdf3e13cace879b44ba70a	0.00106623	D_0__Bacteria; D_1__Cyanobacteria; D_2__Oxyphotobacteria; D_3__Oxyphotobacteria Incertae Sedis; D_4__Unknown Family; D_5__Calothrix KVSF5; D_6__uncultured bacterium	885
f1e9b3ed91b70400f2a500aa568ee016	0.001065	D_0__Bacteria; D_1__Proteobacteria; D_2__Alphaproteobacteria; D_3__Paracaedibacterales; D_4__Paracaedibacteraceae; D_5__Candidatus Finniella; D_6__uncultured bacterium	886
198e7d2c5cc15d7d745f69c323a388e0	0.001064	D_0__Bacteria; D_1__Acidobacteria; D_2__Acidobacteriia; D_3__Acidobacteriales; D_4__uncultured; D_5__uncultured bacterium; D_6__uncultured bacterium	887
cbcc718b54a5d4f76baf4aa2c7ffb097	0.0010597	D_0__Bacteria; D_1__Bacteroidetes; D_2__Bacteroidia; D_3__Chitinophagales; D_4__Chitinophagaceae; D_5__Ferruginibacter	888
c19d28067b371cfe432f864eeb6453db	0.00105741	D_0__Bacteria; D_1__Planctomycetes; D_2__vadinHA49; D_3__uncultured bacterium; D_4__uncultured bacterium; D_5__uncultured bacterium; D_6__uncultured bacterium	889
e672a9c8f3bbf6b9f77c6b6a92f17ac6	0.00105623	D_0__Bacteria; D_1__Verrucomicrobia; D_2__Verrucomicrobiae; D_3__Opitutales; D_4__Opitutaceae; D_5__Lacunisphaera; D_6__uncultured bacterium	890
18b8b515a0000b77754470eb02f72024	0.00105083	D_0__Bacteria; D_1__Verrucomicrobia; D_2__Verrucomicrobiae; D_3__Opitutales; D_4__Opitutaceae; D_5__Opitutus	891
769139dd3df0c83c55e2c527159d4dbd	0.00105077	D_0__Bacteria; D_1__Proteobacteria; D_2__Gammaproteobacteria; D_3__Betaproteobacteriales; D_4__Chitinibacteraceae; D_5__Chitinibacter; D_6__metagenome	892
64be53fd865afbce78352f5cabc0c9e3	0.00105033	D_0__Bacteria; D_1__Planctomycetes; D_2__Planctomycetacia; D_3__Planctomycetales; D_4__uncultured; D_5__metagenome; D_6__metagenome	893
449873e46537fb2dc22abff0702f1e0c	0.00105013	D_0__Bacteria; D_1__Acidobacteria; D_2__AT-s3-28; D_3__uncultured bacterium; D_4__uncultured bacterium; D_5__uncultured bacterium; D_6__uncultured bacterium	894
6b584cc62950edf18667d3ed911d2bfd	0.0010497	D_0__Bacteria; D_1__Proteobacteria; D_2__Gammaproteobacteria; D_3__Betaproteobacteriales; D_4__Burkholderiaceae; D_5__Undibacterium	895
8fd669110f310fd2cabf369192e90287	0.00104948	D_0__Bacteria; D_1__Proteobacteria; D_2__Deltaproteobacteria; D_3__Oligoflexales; D_4__Oligoflexaceae; D_5__uncultured; D_6__uncultured bacterium	896
76d8894cd5ec0f18efea83a27594737c	0.00104848	D_0__Bacteria; D_1__Planctomycetes; D_2__Planctomycetacia; D_3__Gemmatales; D_4__Gemmataceae; D_5__uncultured; D_6__metagenome	897
27e06d8a1d72735f99053a92c2069161	0.00104843	D_0__Bacteria; D_1__Bacteroidetes; D_2__Bacteroidia; D_3__Cytophagales; D_4__Microscillaceae; D_5__OLB12; D_6__uncultured bacterium	898
35f23ca925e88b47f5d3ec9f1c689432	0.0010482	D_0__Bacteria; D_1__Actinobacteria; D_2__Acidimicrobiia; D_3__Microtrichales; D_4__Ilumatobacteraceae; D_5__Ilumatobacter	899
1362785c3f824088a059e382664ea550	0.00104783	D_0__Bacteria; D_1__Proteobacteria; D_2__Alphaproteobacteria; D_3__Rhodobacterales; D_4__Rhodobacteraceae	900
247e2de628374ad0102d3a816b913468	0.0010464	D_0__Archaea; D_1__Diapherotrites; D_2__Micrarchaeia; D_3__uncultured euryarchaeote; D_4__uncultured euryarchaeote; D_5__uncultured euryarchaeote; D_6__uncultured euryarchaeote	901
ab78647dd6d3ace35a9294f1fefc8383	0.00104597	D_0__Bacteria; D_1__Patescibacteria; D_2__Parcubacteria; D_3__Candidatus Campbellbacteria	902
1aeefe01b3f856ef968be3e924d9ddab	0.00104576	D_0__Bacteria; D_1__Verrucomicrobia; D_2__Verrucomicrobiae; D_3__Pedosphaerales; D_4__Pedosphaeraceae	903
13801e7bc71636162780bd7b6d06bf65	0.00104563	D_0__Bacteria; D_1__Proteobacteria; D_2__Deltaproteobacteria; D_3__Myxococcales; D_4__Phaselicystidaceae; D_5__Phaselicystis; D_6__uncultured Polyangiaceae bacterium	904
6f012b9e7fef6a3f8c1d9e9e186c2237	0.00104317	D_0__Bacteria; D_1__Patescibacteria; D_2__Saccharimonadia; D_3__Saccharimonadales	905
e990c276fbc1c79a05390fbf6840daf2	0.00104295	D_0__Bacteria; D_1__Proteobacteria; D_2__Gammaproteobacteria; D_3__Betaproteobacteriales; D_4__Burkholderiaceae; D_5__Aquabacterium	906
f737f17d47d66e6c6883c8e037e1e4e8	0.00104213	D_0__Bacteria; D_1__Proteobacteria; D_2__Gammaproteobacteria; D_3__Steroidobacterales; D_4__Steroidobacteraceae; D_5__uncultured; D_6__metagenome	907
c1ee0c7bd2a5652c66779004eebac27c	0.0010398	D_0__Bacteria; D_1__Proteobacteria; D_2__Gammaproteobacteria; D_3__Xanthomonadales; D_4__Xanthomonadaceae; D_5__Arenimonas	908
4cb7ca2bdf65e41f6324ac10e5160606	0.00103967	D_0__Bacteria; D_1__Verrucomicrobia; D_2__Verrucomicrobiae; D_3__Opitutales; D_4__Opitutaceae; D_5__Opitutus; D_6__metagenome	909
20b6cb22d0f2165dc2daf2a80c59db85	0.00103893	D_0__Bacteria; D_1__Bacteroidetes; D_2__Bacteroidia; D_3__Cytophagales; D_4__Microscillaceae; D_5__uncultured; D_6__uncultured Sphingobacteriales bacterium	910
566b44514092656674ec62c5f1eacb2e	0.00103803	D_0__Bacteria; D_1__Proteobacteria; D_2__Gammaproteobacteria; D_3__Betaproteobacteriales; D_4__SC-I-84	911
7dbe65d291936799328427c39a2cd620	0.00103767	D_0__Bacteria; D_1__Bacteroidetes; D_2__Bacteroidia; D_3__Cytophagales; D_4__Microscillaceae; D_5__uncultured; D_6__uncultured Sphingobacteriales bacterium	912
75cac7ae6fbcbb7817a14f6772f94924	0.00103707	D_0__Bacteria; D_1__Acidobacteria; D_2__Acidobacteriia; D_3__Solibacterales; D_4__Solibacteraceae (Subgroup 3); D_5__Bryobacter; D_6__metagenome	913
38c4d4d8a675313ae6639259f00ff97c	0.00103563	D_0__Bacteria; D_1__Bacteroidetes; D_2__Bacteroidia; D_3__Cytophagales; D_4__Microscillaceae; D_5__uncultured	914
f5dceaa232a9d10abfab64ad8fc14b0a	0.00103555	D_0__Bacteria; D_1__Proteobacteria; D_2__Alphaproteobacteria; D_3__Rhodobacterales; D_4__Rhodobacteraceae	915
dffb20cb837e7cf7be6c11a7c86f9958	0.0010347	D_0__Bacteria; D_1__Actinobacteria; D_2__Actinobacteria; D_3__Frankiales; D_4__Sporichthyaceae	916
bfef62ada2be9869b9966e5455b0290c	0.00103433	D_0__Bacteria; D_1__Bacteroidetes; D_2__Bacteroidia; D_3__Bacteroidales; D_4__Marinilabiliaceae; D_5__Carboxylicivirga	917
79c9235ff041fe76f6dc89a18c5a222a	0.00103169	D_0__Bacteria; D_1__Bacteroidetes; D_2__Bacteroidia; D_3__Chitinophagales; D_4__Chitinophagaceae; D_5__Ferruginibacter; D_6__uncultured soil bacterium	918
c3a20d0a599a59da89095b7d3329bdb6	0.00103053	D_0__Bacteria; D_1__Bacteroidetes; D_2__Bacteroidia; D_3__Flavobacteriales; D_4__Flavobacteriaceae; D_5__Flavobacterium	919
cf82b529c5a285be4fc9bb5e1340bc0b	0.00103045	D_0__Bacteria; D_1__Proteobacteria; D_2__Gammaproteobacteria; D_3__Betaproteobacteriales; D_4__Rhodocyclaceae	920
57676b8dfde9de2c6de0276c62c92409	0.00102917	D_0__Bacteria; D_1__Acidobacteria; D_2__Subgroup 6; D_3__uncultured prokaryote; D_4__uncultured prokaryote; D_5__uncultured prokaryote; D_6__uncultured prokaryote	921
176808b69684644dbe08ba4952a7a71a	0.00102903	D_0__Bacteria; D_1__Proteobacteria; D_2__Gammaproteobacteria; D_3__Cellvibrionales; D_4__Spongiibacteraceae; D_5__BD1-7 clade	922
9af3467db68cf6063627304cecd46a65	0.00102808	D_0__Bacteria; D_1__Proteobacteria; D_2__Gammaproteobacteria; D_3__Pseudomonadales; D_4__Pseudomonadaceae; D_5__Pseudomonas	923
5180cfe3db8ce24951cf1bef3cb6b40c	0.0010275	D_0__Bacteria; D_1__Proteobacteria; D_2__Gammaproteobacteria; D_3__Diplorickettsiales; D_4__Diplorickettsiaceae; D_5__Aquicella; D_6__metagenome	924
d7abbdf4303cc5e5221d18d8a6bed3c7	0.001026	D_0__Bacteria; D_1__Acidobacteria; D_2__Acidobacteriia; D_3__Subgroup 2	925
9d30df1c09b60bb791f16b9f769c6335	0.0010258	D_0__Bacteria; D_1__Proteobacteria; D_2__Gammaproteobacteria; D_3__Pseudomonadales; D_4__Pseudomonadaceae; D_5__Pseudomonas	926
45d645977449e180e29498be25ce3251	0.00102477	D_0__Bacteria; D_1__Omnitrophicaeota; D_2__Omnitrophia; D_3__Omnitrophales; D_4__Omnitrophaceae; D_5__Candidatus Omnitrophus; D_6__uncultured bacterium	927
651a032a4d91ca43b13549f6057e0baf	0.0010236	D_0__Bacteria; D_1__Bacteroidetes; D_2__Bacteroidia; D_3__Sphingobacteriales; D_4__AKYH767; D_5__uncultured bacterium; D_6__uncultured bacterium	928
418082195a0d7d888f864b39ff36b78b	0.00102288	D_0__Bacteria; D_1__FCPU426; D_2__metagenome; D_3__metagenome; D_4__metagenome; D_5__metagenome; D_6__metagenome	929
5610e8fb17396c0d2744ccb4c286d6ed	0.0010219	D_0__Bacteria; D_1__Proteobacteria; D_2__Gammaproteobacteria; D_3__Betaproteobacteriales; D_4__Burkholderiaceae	930
56305c8683f939f4d2b20f35af7bc726	0.00102163	D_0__Bacteria; D_1__Acidobacteria; D_2__Subgroup 6	931
544ad0fe7ff864b6f888b8cde90ed6cc	0.00102053	D_0__Bacteria; D_1__Proteobacteria; D_2__Gammaproteobacteria; D_3__Betaproteobacteriales; D_4__Burkholderiaceae; D_5__Leptothrix; D_6__uncultured bacterium	932
4d56ab10677542b64bfd38155d4e3305	0.001019	D_0__Bacteria; D_1__Acidobacteria; D_2__Subgroup 6	933
839490e19f3b0a4a76c874e00ea935c2	0.0010184	D_0__Bacteria; D_1__Actinobacteria; D_2__Acidimicrobiia; D_3__uncultured; D_4__uncultured soil bacterium; D_5__uncultured soil bacterium; D_6__uncultured soil bacterium	934
e3a68c1ea6b7195c000c2c8c64f24e2f	0.001017	D_0__Bacteria; D_1__Actinobacteria; D_2__Thermoleophilia; D_3__Solirubrobacterales; D_4__67-14; D_5__uncultured soil bacterium; D_6__uncultured soil bacterium	935
d185fd325996f96d566a28b426095b7f	0.00101673	D_0__Bacteria; D_1__Verrucomicrobia; D_2__Verrucomicrobiae; D_3__Chthoniobacterales; D_4__Chthoniobacteraceae; D_5__Chthoniobacter	936
e4e16c12af6ec3ed45a78904ac260be8	0.00101303	D_0__Bacteria; D_1__Gemmatimonadetes; D_2__Gemmatimonadetes; D_3__Gemmatimonadales; D_4__Gemmatimonadaceae; D_5__uncultured; D_6__uncultured Gemmatimonas sp.	937
1007aa7447de0d03999cd1d4b705fc6e	0.00101163	D_0__Bacteria; D_1__Proteobacteria; D_2__Gammaproteobacteria; D_3__Betaproteobacteriales; D_4__Burkholderiaceae	938
13b6fe10adac49ecc9b14fe3058e7cc4	0.00101013	D_0__Bacteria; D_1__Bacteroidetes; D_2__Bacteroidia; D_3__Chitinophagales; D_4__Chitinophagaceae; D_5__Sediminibacterium; D_6__uncultured bacterium	939
b5acefe3903cb3152921a1c15d5ec7b5	0.00100833	D_0__Bacteria; D_1__Planctomycetes; D_2__Planctomycetacia; D_3__Gemmatales; D_4__Gemmataceae; D_5__uncultured; D_6__uncultured bacterium	940
07d888df7991a391a32bf0305b447287	0.00100817	D_0__Bacteria; D_1__Proteobacteria; D_2__Alphaproteobacteria; D_3__Rhizobiales; D_4__Beijerinckiaceae; D_5__Roseiarcus; D_6__uncultured bacterium	941
584dbd9cf4b609aecf37caf15ee9ebab	0.00100557	D_0__Bacteria; D_1__Proteobacteria; D_2__Gammaproteobacteria; D_3__Betaproteobacteriales; D_4__Burkholderiaceae	942
fbf12440b43a76ef526640bdb9592893	0.00100543	D_0__Bacteria; D_1__Bacteroidetes; D_2__Bacteroidia; D_3__Sphingobacteriales; D_4__env.OPS 17; D_5__uncultured bacterium; D_6__uncultured bacterium	943
e234c0d07b0652afe259ec8b7d551ecb	0.00100413	D_0__Bacteria; D_1__Proteobacteria; D_2__Deltaproteobacteria; D_3__Myxococcales; D_4__P3OB-42; D_5__metagenome; D_6__metagenome	944
0ace898147db58d340fa5efb8d9c1cab	0.00100367	D_0__Bacteria; D_1__Gemmatimonadetes; D_2__Gemmatimonadetes; D_3__Gemmatimonadales; D_4__Gemmatimonadaceae; D_5__Gemmatimonas	945
3c3a90ef330b9a182a0692f25dfdf024	0.00100367	D_0__Bacteria; D_1__Proteobacteria; D_2__Deltaproteobacteria; D_3__Myxococcales; D_4__Sandaracinaceae; D_5__uncultured	946
7876a5906e5be58d068237cd0b6ebb3c	0.00100297	D_0__Bacteria; D_1__Proteobacteria; D_2__Gammaproteobacteria; D_3__Gammaproteobacteria Incertae Sedis; D_4__Unknown Family; D_5__Acidibacter	947
faef71610aa24b3d201ee1da2cce1099	0.00100267	D_0__Bacteria; D_1__Proteobacteria; D_2__Gammaproteobacteria; D_3__Betaproteobacteriales; D_4__SC-I-84; D_5__metagenome; D_6__metagenome	948
9ef3321ad20cadc72156cab66b72a316	0.000999833	D_0__Bacteria; D_1__Proteobacteria; D_2__Deltaproteobacteria; D_3__Desulfuromonadales; D_4__Geobacteraceae; D_5__Geobacter	949
9bc8a76f719e8b3f68db4dd510134880	0.000998629	D_0__Bacteria; D_1__Bacteroidetes; D_2__Bacteroidia; D_3__Chitinophagales; D_4__Chitinophagaceae; D_5__Ferruginibacter	950
e3b096f22248bcc019a38896f15d2da5	0.000998133	D_0__Bacteria; D_1__Proteobacteria; D_2__Gammaproteobacteria; D_3__Betaproteobacteriales; D_4__B1-7BS	951
9477d45e83a2f8d1f61fd3cb9db73a0f	0.000997967	D_0__Bacteria; D_1__Proteobacteria; D_2__Alphaproteobacteria; D_3__Rhizobiales; D_4__Beijerinckiaceae; D_5__Methylocella	952
a57e8133deb4fc1a6cbeaac02d482d8f	0.000997533	D_0__Bacteria; D_1__Proteobacteria; D_2__Deltaproteobacteria; D_3__Bdellovibrionales; D_4__Bdellovibrionaceae; D_5__Bdellovibrio; D_6__Bdellovibrionales bacterium Ga0074137	953
fb5c2aa7e7a97d1ba29b2c9405cb6a41	0.000997167	D_0__Bacteria; D_1__Proteobacteria; D_2__Gammaproteobacteria; D_3__Enterobacteriales; D_4__Enterobacteriaceae	954
4bd28253a84441f9c5df7b58c49eb09a	0.0009967	D_0__Bacteria; D_1__Proteobacteria; D_2__Gammaproteobacteria; D_3__WD260; D_4__uncultured bacterium; D_5__uncultured bacterium; D_6__uncultured bacterium	955
76bfffef92e781859fe9fcc2a8d7d734	0.0009966	D_0__Bacteria; D_1__Proteobacteria; D_2__Deltaproteobacteria; D_3__Oligoflexales; D_4__0319-6G20; D_5__uncultured bacterium; D_6__uncultured bacterium	956
7ec13abe5f032696ea5802cc62091746	0.000994433	D_0__Bacteria; D_1__Verrucomicrobia; D_2__Verrucomicrobiae; D_3__Pedosphaerales; D_4__Pedosphaeraceae	957
ab0e845e385183f37025427e9d0ae0c5	0.0009934	D_0__Bacteria; D_1__Bacteroidetes; D_2__Bacteroidia; D_3__Sphingobacteriales; D_4__AKYH767; D_5__metagenome; D_6__metagenome	958
9bebdbbe0e2111492f1477e37af27519	0.000993233	D_0__Bacteria; D_1__Dependentiae; D_2__Babeliae; D_3__Babeliales; D_4__UBA12409; D_5__uncultured bacterium; D_6__uncultured bacterium	959
ad33fd9a3471f1890fde4095ce54e537	0.0009915	D_0__Bacteria; D_1__Bacteroidetes; D_2__Bacteroidia; D_3__Cytophagales; D_4__Spirosomaceae; D_5__Emticicia; D_6__Emticicia sp. HMF3825	960
a78fec0099c1144de5b7b5fcbd5eca7a	0.000990967	D_0__Bacteria; D_1__Proteobacteria; D_2__Alphaproteobacteria; D_3__Sphingomonadales; D_4__Sphingomonadaceae; D_5__Rhizorhapis; D_6__uncultured bacterium	961
80b6df7798b22dde6f51dd49a7a4a48d	0.000989033	D_0__Bacteria; D_1__Proteobacteria; D_2__Alphaproteobacteria; D_3__Rhodobacterales; D_4__Rhodobacteraceae	962
cfe7cd00eef85ea9cdae9af8fed5d810	0.0009882	D_0__Bacteria; D_1__Proteobacteria; D_2__Alphaproteobacteria; D_3__Micavibrionales; D_4__uncultured; D_5__uncultured bacterium; D_6__uncultured bacterium	963
44e0c0bc8d996434e1c2e4107d5ff996	0.000988167	D_0__Bacteria; D_1__Patescibacteria; D_2__CPR2	964
bdab169b36526090f1a6c92a14513d62	0.000986633	D_0__Bacteria; D_1__Proteobacteria; D_2__Alphaproteobacteria; D_3__Acetobacterales; D_4__Acetobacteraceae; D_5__uncultured; D_6__uncultured Acetobacteraceae bacterium	965
fc2bffb8ca911d241d6e1efbe780d0a5	0.000984333	D_0__Bacteria; D_1__Bacteroidetes; D_2__Bacteroidia; D_3__Chitinophagales; D_4__Chitinophagaceae; D_5__uncultured	966
0377da3bdc1fb0afd5d15cc72a426df6	0.000982	D_0__Bacteria; D_1__Verrucomicrobia; D_2__Verrucomicrobiae; D_3__Pedosphaerales; D_4__Pedosphaeraceae	967
e335f74033bc634af43ee6baa84fa247	0.000981333	D_0__Bacteria; D_1__Firmicutes; D_2__Clostridia; D_3__Clostridiales; D_4__Peptostreptococcaceae; D_5__Romboutsia	968
f25f8227c4655db5f00763589a206055	0.0009807	D_0__Bacteria; D_1__Proteobacteria; D_2__Alphaproteobacteria; D_3__Sphingomonadales; D_4__Sphingomonadaceae; D_5__Sphingorhabdus; D_6__uncultured bacterium	969
6985d1f642ea14cfe468a25f5d782130	0.0009783	D_0__Bacteria; D_1__Proteobacteria; D_2__Deltaproteobacteria; D_3__Bdellovibrionales; D_4__Bdellovibrionaceae; D_5__Bdellovibrio; D_6__unidentified	970
3a3e1182e2324297a02ae3ab71aa809d	0.000978167	D_0__Bacteria; D_1__Proteobacteria; D_2__Gammaproteobacteria; D_3__Betaproteobacteriales; D_4__Methylophilaceae; D_5__MM1; D_6__uncultured bacterium	971
7456780b077e41198854000a3d7865b7	0.000977667	D_0__Bacteria; D_1__Planctomycetes; D_2__Planctomycetacia; D_3__Planctomycetales; D_4__Rubinisphaeraceae; D_5__SH-PL14; D_6__uncultured Planctomycetaceae bacterium	972
36ef7d2bfadd5c2918dc948f3fff9a2e	0.000977167	D_0__Bacteria; D_1__Planctomycetes; D_2__Planctomycetacia; D_3__Gemmatales; D_4__Gemmataceae; D_5__uncultured; D_6__uncultured bacterium	973
8f23b4eb028e97da673b11e79ed271f9	0.000976181	D_0__Bacteria; D_1__Proteobacteria; D_2__Gammaproteobacteria; D_3__Pseudomonadales; D_4__Pseudomonadaceae; D_5__Pseudomonas	974
ba1c691adbc9b72088496c99e4da3320	0.000976167	D_0__Bacteria; D_1__Proteobacteria; D_2__Gammaproteobacteria; D_3__Cellvibrionales; D_4__Cellvibrionaceae; D_5__Cellvibrio; D_6__metagenome	975
4560347fdffd12f059f229a6c0901922	0.000975867	D_0__Bacteria; D_1__Chlamydiae; D_2__Chlamydiae; D_3__Chlamydiales	976
97993a7050ff88a25c8c82f4cdcbc707	0.000975633	D_0__Bacteria; D_1__Bacteroidetes; D_2__Bacteroidia; D_3__Chitinophagales; D_4__Chitinophagaceae; D_5__Ferruginibacter	977
3af62105b769083dc6bd56ed4183b7ad	0.0009753	D_0__Bacteria; D_1__Proteobacteria; D_2__Gammaproteobacteria; D_3__Diplorickettsiales; D_4__Diplorickettsiaceae; D_5__Aquicella; D_6__uncultured bacterium	978
e8d7f6856cf589d960651e09fb6a5da9	0.000973214	D_0__Bacteria; D_1__Elusimicrobia; D_2__Lineage IIa	979
d8b66f2293acd8eb868b3c5627745ef9	0.0009723	D_0__Bacteria; D_1__Verrucomicrobia; D_2__Verrucomicrobiae; D_3__Opitutales; D_4__Opitutaceae; D_5__Lacunisphaera	980
094d6c86862cd981fe91736eb33b329b	0.000971433	D_0__Bacteria; D_1__Omnitrophicaeota; D_2__uncultured bacterium; D_3__uncultured bacterium; D_4__uncultured bacterium; D_5__uncultured bacterium; D_6__uncultured bacterium	981
735e187360fdf25275eaef881190740e	0.000970533	D_0__Bacteria; D_1__Proteobacteria; D_2__Alphaproteobacteria; D_3__Acetobacterales; D_4__Acetobacteraceae; D_5__uncultured	982
3a504b7018c82cfbb5c06ba9d4b795fd	0.000970381	D_0__Bacteria; D_1__Actinobacteria; D_2__Thermoleophilia; D_3__Gaiellales; D_4__Gaiellaceae; D_5__Gaiella; D_6__uncultured bacterium	983
0e7a7c6bd526fd20498428048ebd1984	0.0009699	D_0__Bacteria; D_1__Acidobacteria; D_2__Blastocatellia (Subgroup 4); D_3__11-24; D_4__uncultured bacterium; D_5__uncultured bacterium; D_6__uncultured bacterium	984
e19d2ae3bb9663795ab3089680a3f9cc	0.0009691	D_0__Bacteria; D_1__Acidobacteria; D_2__Acidobacteriia; D_3__Acidobacteriales; D_4__uncultured	985
116bd6dd789c62a8e58a40ef4b162036	0.0009687	D_0__Archaea; D_1__Nanoarchaeaeota; D_2__Woesearchaeia	986
a96d68c70281dc345d8c66f95a83e664	0.0009682	D_0__Archaea; D_1__Thaumarchaeota; D_2__Nitrososphaeria; D_3__Nitrosopumilales; D_4__Nitrosopumilaceae	987
b1b624de70e1f90193e7e7f4490b984d	0.0009675	D_0__Bacteria; D_1__Proteobacteria; D_2__Alphaproteobacteria; D_3__Sphingomonadales; D_4__Sphingomonadaceae	988
20f97b095ffe21672d00d49599ab3140	0.000964514	D_0__Bacteria; D_1__Proteobacteria; D_2__Deltaproteobacteria; D_3__Bdellovibrionales; D_4__Bdellovibrionaceae; D_5__Bdellovibrio; D_6__Bdellovibrionales bacterium RIFCSPHIGHO2_01_FULL_40_29	989
3fac4012da94502516742441affae104	0.0009643	D_0__Bacteria; D_1__Bacteroidetes; D_2__Bacteroidia; D_3__Sphingobacteriales; D_4__AKYH767; D_5__metagenome; D_6__metagenome	990
c8ba9d52fde7e9fe713fb5eeb77b5e7b	0.000963967	D_0__Bacteria; D_1__Proteobacteria; D_2__Alphaproteobacteria; D_3__Rhizobiales; D_4__A0839; D_5__uncultured proteobacterium; D_6__uncultured proteobacterium	991
a59a0ca80518391c000ef7e090d9252c	0.000962833	D_0__Bacteria; D_1__Patescibacteria; D_2__ABY1; D_3__Candidatus Magasanikbacteria; D_4__Candidatus Magasanikbacteria bacterium RIFOXYD2_FULL_36_9; D_5__Candidatus Magasanikbacteria bacterium RIFOXYD2_FULL_36_9; D_6__Candidatus Magasanikbacteria bacterium RIFOXYD2_FULL_36_9	992
768b643d6bb2ab8f2ce0a33671cee8ef	0.000962762	D_0__Bacteria; D_1__Proteobacteria; D_2__Deltaproteobacteria; D_3__NB1-j; D_4__uncultured Desulfuromonadaceae bacterium; D_5__uncultured Desulfuromonadaceae bacterium; D_6__uncultured Desulfuromonadaceae bacterium	993
d4ec8aad8e920c757a40b317f6d8fd5b	0.000960633	D_0__Bacteria; D_1__Verrucomicrobia; D_2__Verrucomicrobiae; D_3__Opitutales; D_4__Opitutaceae; D_5__Lacunisphaera; D_6__metagenome	994
ef5caa5614920bdd79e4be35228fc539	0.000960548	D_0__Bacteria; D_1__Proteobacteria; D_2__Deltaproteobacteria; D_3__Myxococcales; D_4__Haliangiaceae; D_5__Haliangium	995
c65efd2e1184b3a32014f6b7a63d567a	0.000960033	D_0__Bacteria; D_1__Proteobacteria; D_2__Gammaproteobacteria; D_3__Diplorickettsiales; D_4__Diplorickettsiaceae; D_5__Aquicella	996
8f453042b45df80502f9ab3f7eab23c1	0.000959	D_0__Bacteria; D_1__Bacteroidetes; D_2__Bacteroidia; D_3__Sphingobacteriales; D_4__env.OPS 17	997
082af058fb38304f8263616283c92627	0.000958833	D_0__Bacteria; D_1__Omnitrophicaeota; D_2__uncultured bacterium; D_3__uncultured bacterium; D_4__uncultured bacterium; D_5__uncultured bacterium; D_6__uncultured bacterium	998
04b4ed8ceabf387ba2caa3e54509965d	0.000957533	D_0__Bacteria; D_1__Bacteroidetes; D_2__Bacteroidia; D_3__Chitinophagales; D_4__uncultured; D_5__uncultured delta proteobacterium; D_6__uncultured delta proteobacterium	999
6945d94103ada823c2811f2b81c56ba0	0.000957014	D_0__Bacteria; D_1__Proteobacteria; D_2__Alphaproteobacteria; D_3__Rhodobacterales; D_4__Rhodobacteraceae; D_5__Rhodobacter	1000
1fe4bbb329079fe6c6eb3a56bfeb74df	0.000956967	D_0__Bacteria; D_1__Proteobacteria; D_2__Gammaproteobacteria; D_3__JG36-TzT-191; D_4__uncultured bacterium; D_5__uncultured bacterium; D_6__uncultured bacterium	1001
08e95f8aadda45f7fa04b997b0579b10	0.000956633	D_0__Bacteria; D_1__Proteobacteria; D_2__Alphaproteobacteria; D_3__Rhizobiales; D_4__A0839; D_5__uncultured bacterium; D_6__uncultured bacterium	1002
fcacc1a798bb0322e8cd110c6d8d1011	0.0009565	D_0__Bacteria; D_1__Proteobacteria; D_2__Alphaproteobacteria; D_3__Micropepsales; D_4__Micropepsaceae; D_5__uncultured; D_6__metagenome	1003
f5910ef63a7adfe55c7585768524b7b0	0.0009561	D_0__Bacteria; D_1__Nitrospirae; D_2__Nitrospira; D_3__Nitrospirales; D_4__Nitrospiraceae; D_5__Nitrospira	1004
f0df1b94c3acd65fd4d3796dac34de2f	0.000955533	D_0__Bacteria; D_1__Patescibacteria; D_2__Parcubacteria; D_3__uncultured bacterium; D_4__uncultured bacterium; D_5__uncultured bacterium; D_6__uncultured bacterium	1005
76b4613a75c1ad735dbafea9561c6176	0.000953733	D_0__Bacteria; D_1__Proteobacteria; D_2__Deltaproteobacteria; D_3__Bdellovibrionales; D_4__Bacteriovoracaceae; D_5__Halobacteriovorax	1006
60719030e4ff8737eebeb23d9ac163e0	0.000950567	D_0__Bacteria; D_1__Verrucomicrobia; D_2__Verrucomicrobiae; D_3__Pedosphaerales; D_4__Pedosphaeraceae; D_5__uncultured Prosthecobacter sp.; D_6__uncultured Prosthecobacter sp.	1007
c9904273e595a862f5200defb855deaa	0.000950533	D_0__Bacteria; D_1__Proteobacteria; D_2__Gammaproteobacteria; D_3__Xanthomonadales; D_4__Xanthomonadaceae; D_5__Arenimonas	1008
a7fa7d36718ddc71098f55070b6d6067	0.000949333	D_0__Bacteria; D_1__Proteobacteria; D_2__Alphaproteobacteria; D_3__Caulobacterales; D_4__Caulobacteraceae; D_5__Caulobacter	1009
17321366055503715dcd7bef583621e9	0.000948333	D_0__Bacteria; D_1__Proteobacteria; D_2__Alphaproteobacteria; D_3__Rickettsiales; D_4__SM2D12; D_5__uncultured bacterium; D_6__uncultured bacterium	1010
1975f0f2b6531e29f1c84e99f1b51ef8	0.000948267	D_0__Bacteria; D_1__Actinobacteria; D_2__Actinobacteria; D_3__Frankiales; D_4__Acidothermaceae; D_5__Acidothermus	1011
a22934d86dff4393dbc2de54b26b535f	0.000947833	D_0__Bacteria; D_1__Bacteroidetes; D_2__Bacteroidia; D_3__Chitinophagales; D_4__Saprospiraceae; D_5__Aureispira; D_6__metagenome	1012
f74d3e9cf8ab72a1de9a92449da597ae	0.000947614	D_0__Bacteria; D_1__Proteobacteria; D_2__Gammaproteobacteria; D_3__Pseudomonadales; D_4__Moraxellaceae; D_5__[Agitococcus] lubricus group	1013
e3fb0fa1fdd2d372bf41c7f2613a7d8e	0.0009473	D_0__Bacteria; D_1__Elusimicrobia; D_2__Lineage IIa; D_3__metagenome; D_4__metagenome; D_5__metagenome; D_6__metagenome	1014
97c72e355e827f41eedfaf25bc8887c7	0.0009471	D_0__Bacteria; D_1__Proteobacteria; D_2__Deltaproteobacteria; D_3__Oligoflexales; D_4__0319-6G20; D_5__uncultured bacterium; D_6__uncultured bacterium	1015
d7e39008c0e1f7b2ea508dc0dc5f6274	0.0009468	D_0__Bacteria; D_1__Verrucomicrobia; D_2__Verrucomicrobiae; D_3__Pedosphaerales; D_4__Pedosphaeraceae; D_5__metagenome; D_6__metagenome	1016
070fc272903ae7ea02e3a26448029004	0.000945733	D_0__Bacteria; D_1__Acidobacteria; D_2__Holophagae; D_3__Holophagales; D_4__Holophagaceae; D_5__Geothrix	1017
175c76ca257c7ce4864a46c2db2aeb42	0.000943133	D_0__Bacteria; D_1__Proteobacteria; D_2__Deltaproteobacteria; D_3__Myxococcales; D_4__Phaselicystidaceae; D_5__Phaselicystis; D_6__metagenome	1018
420f630f2002f0fe6d9e99439d070ddb	0.000940281	D_0__Archaea; D_1__Nanoarchaeaeota; D_2__Woesearchaeia; D_3__uncultured euryarchaeote; D_4__uncultured euryarchaeote; D_5__uncultured euryarchaeote; D_6__uncultured euryarchaeote	1019
de4f7a665c3c4b00282bfdb5d2b28d59	0.0009393	D_0__Bacteria; D_1__Verrucomicrobia; D_2__Verrucomicrobiae; D_3__Pedosphaerales; D_4__Pedosphaeraceae	1020
f0e4bedc7067e6db4ac79edc24e86dcd	0.000938767	D_0__Bacteria; D_1__Proteobacteria; D_2__Deltaproteobacteria; D_3__NB1-j	1021
2390affbed101cee6ff89b675fbfe54a	0.000938133	D_0__Bacteria; D_1__Proteobacteria; D_2__Gammaproteobacteria; D_3__Betaproteobacteriales; D_4__Burkholderiaceae	1022
520ea65ab1ce1db6544346dea6b92288	0.0009378	D_0__Bacteria; D_1__Verrucomicrobia; D_2__Verrucomicrobiae; D_3__Pedosphaerales; D_4__Pedosphaeraceae; D_5__bacterium Ellin517; D_6__bacterium Ellin517	1023
6df56b846f58ff1af288ce2c72d38554	0.000937	D_0__Bacteria; D_1__Acidobacteria; D_2__Acidobacteriia; D_3__Subgroup 13	1024
98e5a76c91688197d2bf84af11db423c	0.0009348	D_0__Archaea; D_1__Nanoarchaeaeota; D_2__Woesearchaeia; D_3__uncultured euryarchaeote; D_4__uncultured euryarchaeote; D_5__uncultured euryarchaeote; D_6__uncultured euryarchaeote	1025
c6c62cd67b399b5d0e09c68e607862ec	0.000933981	D_0__Archaea; D_1__Nanoarchaeaeota; D_2__Woesearchaeia; D_3__uncultured bacterium; D_4__uncultured bacterium; D_5__uncultured bacterium; D_6__uncultured bacterium	1026
92886da043b3cfb88c385fc9b72752d5	0.000933967	D_0__Bacteria; D_1__Bacteroidetes; D_2__Bacteroidia; D_3__Chitinophagales; D_4__Chitinophagaceae; D_5__uncultured	1027
3937f7effb4e6c838dbb180a25609c17	0.0009309	D_0__Bacteria; D_1__Proteobacteria; D_2__Alphaproteobacteria; D_3__Rhizobiales; D_4__A0839; D_5__uncultured bacterium; D_6__uncultured bacterium	1028
b69067750876a4f7717c31e89d29022f	0.000930048	D_0__Bacteria; D_1__Proteobacteria; D_2__Alphaproteobacteria; D_3__Sphingomonadales; D_4__Sphingomonadaceae; D_5__Novosphingobium	1029
f7391ed79b0654155194e8c6d4e8145a	0.000926733	D_0__Bacteria; D_1__Kiritimatiellaeota; D_2__Kiritimatiellae; D_3__WCHB1-41; D_4__uncultured prokaryote; D_5__uncultured prokaryote; D_6__uncultured prokaryote	1030
9428533425b5018a11c317e9880927f7	0.0009267	D_0__Bacteria; D_1__Bacteroidetes; D_2__Bacteroidia; D_3__Chitinophagales; D_4__Chitinophagaceae; D_5__uncultured; D_6__metagenome	1031
3e727aef3051df91306a87322e3efacd	0.0009265	D_0__Bacteria; D_1__Acidobacteria; D_2__Holophagae; D_3__Subgroup 7; D_4__uncultured Acidobacterium sp.; D_5__uncultured Acidobacterium sp.; D_6__uncultured Acidobacterium sp.	1032
f9bdb066946d87043df55f28fdf97c09	0.0009263	D_0__Bacteria; D_1__Planctomycetes; D_2__Planctomycetacia; D_3__Gemmatales; D_4__Gemmataceae; D_5__uncultured; D_6__metagenome	1033
a5c32a892a71ecec6f0af5788bd2f524	0.000926286	D_0__Bacteria; D_1__Proteobacteria; D_2__Gammaproteobacteria; D_3__Betaproteobacteriales; D_4__Burkholderiaceae; D_5__AAP99; D_6__uncultured bacterium	1034
90cfc4fa9b2f3e42f012add017dea86f	0.0009234	D_0__Bacteria; D_1__Proteobacteria; D_2__Alphaproteobacteria; D_3__Micavibrionales; D_4__Micavibrionaceae; D_5__uncultured; D_6__uncultured alpha proteobacterium	1035
3209a1e49860e30a9135e714f413fd15	0.0009231	D_0__Bacteria; D_1__Proteobacteria; D_2__Alphaproteobacteria; D_3__Rhizobiales; D_4__Rhizobiales Incertae Sedis; D_5__uncultured	1036
6de8fff163b98c8aa71aeec462c52f49	0.000921833	D_0__Bacteria; D_1__Proteobacteria; D_2__Alphaproteobacteria; D_3__Caulobacterales; D_4__Caulobacteraceae; D_5__Phenylobacterium	1037
891f4e188fadbc3661081d172cdc6b0d	0.000920681	D_0__Bacteria; D_1__Rokubacteria; D_2__NC10; D_3__Rokubacteriales; D_4__uncultured bacterium; D_5__uncultured bacterium; D_6__uncultured bacterium	1038
3ebe761bfb1238c87195d431f41bf976	0.0009205	D_0__Bacteria; D_1__Proteobacteria; D_2__Gammaproteobacteria; D_3__Pseudomonadales; D_4__Moraxellaceae; D_5__Acinetobacter	1039
9f819052a02cdb8e998fdf7ac7147c6f	0.000919914	D_0__Bacteria; D_1__Omnitrophicaeota; D_2__uncultured bacterium; D_3__uncultured bacterium; D_4__uncultured bacterium; D_5__uncultured bacterium; D_6__uncultured bacterium	1040
03863e3470d66491b7273ecffa65f0f3	0.000919333	D_0__Bacteria; D_1__FCPU426; D_2__uncultured bacterium; D_3__uncultured bacterium; D_4__uncultured bacterium; D_5__uncultured bacterium; D_6__uncultured bacterium	1041
c4f2228514acf707d3e25e26d1366169	0.000918733	D_0__Bacteria; D_1__Proteobacteria; D_2__Gammaproteobacteria; D_3__Betaproteobacteriales; D_4__Burkholderiaceae; D_5__AAP99	1042
b745f1555e3f0f7e13e92185285b3c8e	0.000918333	D_0__Bacteria; D_1__Verrucomicrobia; D_2__Verrucomicrobiae; D_3__Chthoniobacterales; D_4__Chthoniobacteraceae; D_5__Chthoniobacter	1043
737b297f07a3f031c6f4ec41a6ba9dab	0.0009179	D_0__Bacteria; D_1__Proteobacteria; D_2__Gammaproteobacteria; D_3__Betaproteobacteriales; D_4__SC-I-84	1044
3cf7cf277daac885d04fc0371aecd9d1	0.000917614	D_0__Bacteria; D_1__Actinobacteria; D_2__Thermoleophilia; D_3__Gaiellales	1045
d0af476dd4961e87270f2c6d59f471a6	0.0009162	D_0__Bacteria; D_1__Proteobacteria; D_2__Deltaproteobacteria; D_3__Myxococcales; D_4__P3OB-42	1046
c1a919c0a7f5072418d76d102ba6f037	0.000915533	D_0__Bacteria; D_1__Verrucomicrobia; D_2__Verrucomicrobiae; D_3__Chthoniobacterales; D_4__Chthoniobacteraceae; D_5__Candidatus Udaeobacter; D_6__uncultured Prosthecobacter sp.	1047
02e7d89976514fb7aa41ac7aece991d5	0.000914214	D_0__Bacteria; D_1__Proteobacteria; D_2__Gammaproteobacteria; D_3__Enterobacteriales; D_4__Enterobacteriaceae; D_5__Providencia	1048
701757b8b79cbd35735b92c85063311e	0.000914167	D_0__Bacteria; D_1__Acidobacteria; D_2__Subgroup 6	1049
3ebe1f3e6b692a188ce0c7aad5d45827	0.0009128	D_0__Bacteria; D_1__Spirochaetes; D_2__Spirochaetia; D_3__Spirochaetales; D_4__Spirochaetaceae; D_5__Spirochaeta 2; D_6__Spirochaeta sp.	1050
26b0700b0dfc8aed0e2dd3fa138e759c	0.0009109	D_0__Bacteria; D_1__Proteobacteria; D_2__Deltaproteobacteria; D_3__Myxococcales; D_4__BIrii41; D_5__uncultured bacterium; D_6__uncultured bacterium	1051
218032efcc229ca5f302c134f3936da5	0.000908214	D_0__Bacteria; D_1__Verrucomicrobia; D_2__Verrucomicrobiae; D_3__Pedosphaerales; D_4__Pedosphaeraceae; D_5__uncultured bacterium; D_6__uncultured bacterium	1052
40081d5500fa275d1f947592e5e930a7	0.0009077	D_0__Bacteria; D_1__Proteobacteria; D_2__Alphaproteobacteria	1053
4b6c6797771dfa22c6e22963f70c1ea2	0.000907033	D_0__Bacteria; D_1__Proteobacteria; D_2__Alphaproteobacteria; D_3__Rhizobiales; D_4__Beijerinckiaceae; D_5__Roseiarcus; D_6__uncultured bacterium	1054
42e12837e1d703ebb333b8566e73fabc	0.0009066	D_0__Bacteria; D_1__Proteobacteria; D_2__Deltaproteobacteria; D_3__Oligoflexales; D_4__0319-6G20	1055
8ad545536c75d5960756c5470239bbbc	0.000906467	D_0__Bacteria; D_1__Chloroflexi; D_2__Anaerolineae; D_3__RBG-13-54-9; D_4__uncultured bacterium; D_5__uncultured bacterium; D_6__uncultured bacterium	1056
2148b10c7679b1c24780a20bad95f546	0.000903119	D_0__Bacteria; D_1__Actinobacteria; D_2__Acidimicrobiia; D_3__Microtrichales; D_4__uncultured; D_5__uncultured bacterium; D_6__uncultured bacterium	1057
63a687ca786750d27d65918139d03ddb	0.000902681	D_0__Bacteria; D_1__Bacteroidetes; D_2__Bacteroidia; D_3__Chitinophagales; D_4__Chitinophagaceae; D_5__Terrimonas	1058
9f2bf0c67b45279cca0f2ebad198aae7	0.000902214	D_0__Bacteria; D_1__Chloroflexi; D_2__Chloroflexia; D_3__Chloroflexales; D_4__Roseiflexaceae; D_5__uncultured; D_6__uncultured Chloroflexi bacterium	1059
1e4c881a8860dc325bcfe839a009aebd	0.000901467	D_0__Bacteria; D_1__Proteobacteria; D_2__Deltaproteobacteria; D_3__Bdellovibrionales; D_4__Bacteriovoracaceae; D_5__Bacteriovorax	1060
6c2bcd8043e4d1a1208914a636a54c83	0.000900967	D_0__Bacteria; D_1__Verrucomicrobia; D_2__Verrucomicrobiae; D_3__Pedosphaerales; D_4__Pedosphaeraceae	1061
de64cc90e7dbe5d1d8ad16af3141ccbd	0.0009005	D_0__Bacteria; D_1__Proteobacteria; D_2__Gammaproteobacteria; D_3__Arenicellales; D_4__Arenicellaceae; D_5__uncultured	1062
d20b46e3c9d79a8e49a48f112fc03d4f	0.000900333	D_0__Bacteria; D_1__Firmicutes; D_2__Clostridia; D_3__Clostridiales; D_4__Peptostreptococcaceae; D_5__Romboutsia	1063
180a79d6b7824478309efd722152aab6	0.000899833	D_0__Bacteria; D_1__Actinobacteria; D_2__Acidimicrobiia; D_3__Microtrichales; D_4__Ilumatobacteraceae; D_5__CL500-29 marine group; D_6__metagenome	1064
a6f297584d7e1e0bfc408b57fb1dce0e	0.000899833	D_0__Bacteria; D_1__Latescibacteria	1065
f5eca893f96c190869c63f34827dad7a	0.000899833	D_0__Bacteria; D_1__Patescibacteria; D_2__Microgenomatia; D_3__Candidatus Amesbacteria	1066
42e4d3c9f44369c5e4483c9fa9002741	0.000899648	D_0__Bacteria; D_1__Proteobacteria; D_2__Alphaproteobacteria; D_3__Sphingomonadales; D_4__Sphingomonadaceae; D_5__Rhizorhapis	1067
269ab23fd3b5b1384c0c286c22c6b790	0.000899133	D_0__Bacteria; D_1__Proteobacteria; D_2__Deltaproteobacteria; D_3__Bdellovibrionales; D_4__Bdellovibrionaceae; D_5__Bdellovibrio; D_6__unidentified	1068
25113574da75009664fe57dcc858c184	0.0008982	D_0__Bacteria; D_1__Bacteroidetes; D_2__Bacteroidia; D_3__Flavobacteriales; D_4__Flavobacteriaceae; D_5__Flavobacterium	1069
a109efa8ff0aa8a7c4ebbf9ffbaa2ad4	0.000897933	D_0__Bacteria; D_1__Bacteroidetes; D_2__Bacteroidia; D_3__Sphingobacteriales; D_4__AKYH767; D_5__uncultured Bacteroidetes bacterium; D_6__uncultured Bacteroidetes bacterium	1070
44e4b0e91c56013b45ab5ebd86deadcb	0.000897667	D_0__Bacteria; D_1__Proteobacteria; D_2__Deltaproteobacteria; D_3__Myxococcales; D_4__Sandaracinaceae; D_5__uncultured; D_6__metagenome	1071
3828d792c5a6438acf25783a43ae8d98	0.000894467	D_0__Bacteria; D_1__Acidobacteria; D_2__Acidobacteriia; D_3__Solibacterales; D_4__Solibacteraceae (Subgroup 3); D_5__Candidatus Solibacter	1072
151f25319c8715bb49632a77fb021ad5	0.000894367	D_0__Bacteria; D_1__Proteobacteria; D_2__Alphaproteobacteria; D_3__Reyranellales; D_4__Reyranellaceae; D_5__Reyranella	1073
90e981fad6dd289b2591747481d1b347	0.0008935	D_0__Bacteria; D_1__Chloroflexi; D_2__Anaerolineae; D_3__RBG-13-54-9; D_4__uncultured bacterium; D_5__uncultured bacterium; D_6__uncultured bacterium	1074
a93c990f5a02e4e5cbbf5e7aadfa6bcd	0.000892267	D_0__Bacteria; D_1__Bacteroidetes; D_2__Bacteroidia; D_3__Flavobacteriales; D_4__Flavobacteriaceae; D_5__Flavobacterium; D_6__Flavobacterium columnare	1075
f9ca5500b6ad96956a8885bc99954f8c	0.000890267	D_0__Bacteria; D_1__Patescibacteria; D_2__Parcubacteria; D_3__Candidatus Nomurabacteria; D_4__uncultured bacterium; D_5__uncultured bacterium; D_6__uncultured bacterium	1076
12e2e5faffb1fd81174485db8ed555b9	0.000889967	D_0__Bacteria; D_1__Proteobacteria; D_2__Gammaproteobacteria; D_3__Pseudomonadales; D_4__Moraxellaceae; D_5__Cavicella; D_6__uncultured bacterium	1077
bffb902ba2c811dee5bb6e675a5b5ffc	0.0008885	D_0__Bacteria; D_1__Patescibacteria; D_2__Parcubacteria; D_3__Candidatus Brennerbacteria; D_4__Parcubacteria group bacterium GW2011_GWA2_42_14; D_5__Parcubacteria group bacterium GW2011_GWA2_42_14; D_6__Parcubacteria group bacterium GW2011_GWA2_42_14	1078
fc12826092ab98829cc631667ec93e10	0.0008876	D_0__Bacteria; D_1__Planctomycetes; D_2__OM190; D_3__uncultured bacterium; D_4__uncultured bacterium; D_5__uncultured bacterium; D_6__uncultured bacterium	1079
9f8582ac15ca16ad17dca417d305d0bb	0.0008875	D_0__Bacteria; D_1__Proteobacteria; D_2__Gammaproteobacteria; D_3__Betaproteobacteriales; D_4__Burkholderiaceae	1080
a05e630962e2167245ebb77cb5aa49c2	0.000885767	D_0__Bacteria; D_1__Bacteroidetes; D_2__Bacteroidia; D_3__Chitinophagales; D_4__uncultured; D_5__uncultured bacterium; D_6__uncultured bacterium	1081
a282930c93732ad8556c172e09355cef	0.0008855	D_0__Bacteria; D_1__Proteobacteria; D_2__Alphaproteobacteria; D_3__Sneathiellales; D_4__Sneathiellaceae; D_5__uncultured; D_6__uncultured bacterium	1082
0e18187491b26db8126d343123179cde	0.0008853	D_0__Bacteria; D_1__Planctomycetes; D_2__Planctomycetacia; D_3__Pirellulales; D_4__Pirellulaceae; D_5__uncultured; D_6__metagenome	1083
b1b0101cd635384783ded085267e9d83	0.000884667	D_0__Bacteria; D_1__Chloroflexi; D_2__Anaerolineae; D_3__SBR1031; D_4__uncultured Gemmatimonadetes bacterium; D_5__uncultured Gemmatimonadetes bacterium; D_6__uncultured Gemmatimonadetes bacterium	1084
ba9ecb28932826e70d43988826679fbc	0.000881881	D_0__Bacteria; D_1__Bacteroidetes; D_2__Bacteroidia; D_3__Cytophagales; D_4__Microscillaceae; D_5__uncultured; D_6__metagenome	1085
9fbd00366d481b31645a93ec20c41777	0.000880833	D_0__Bacteria; D_1__Bacteroidetes; D_2__Bacteroidia; D_3__Chitinophagales; D_4__uncultured; D_5__uncultured bacterium; D_6__uncultured bacterium	1086
cdfb2c9e02e4f387c02256cafdcbeeec	0.0008805	D_0__Bacteria; D_1__Proteobacteria; D_2__Gammaproteobacteria; D_3__Diplorickettsiales; D_4__Diplorickettsiaceae; D_5__Rickettsiella	1087
86d6db0b6e15510fa5d27ceae8fd5e0d	0.000879333	D_0__Bacteria; D_1__Proteobacteria; D_2__Gammaproteobacteria; D_3__Pseudomonadales; D_4__Pseudomonadaceae; D_5__Pseudomonas	1088
bdc6b2e04197cd0807b9642cb29259df	0.000878933	D_0__Bacteria; D_1__Proteobacteria; D_2__Alphaproteobacteria; D_3__Rhizobiales; D_4__Xanthobacteraceae; D_5__uncultured	1089
c51e89fdf15615cc13c0d363771cbe61	0.000878467	D_0__Bacteria; D_1__Proteobacteria; D_2__Gammaproteobacteria; D_3__Betaproteobacteriales; D_4__SC-I-84	1090
7ce0ad491dcc979d92914ca1d3fed76a	0.0008757	D_0__Archaea; D_1__Thaumarchaeota; D_2__Nitrososphaeria; D_3__Nitrosopumilales; D_4__Nitrosopumilaceae; D_5__Candidatus Nitrosoarchaeum; D_6__uncultured archaeon	1091
d49532cd2f38b67da2c12cc932928de9	0.0008745	D_0__Archaea; D_1__Nanoarchaeaeota; D_2__Woesearchaeia; D_3__uncultured archaeon; D_4__uncultured archaeon; D_5__uncultured archaeon; D_6__uncultured archaeon	1092
80406f4229979c59b190101a1fcc678f	0.000873514	D_0__Bacteria; D_1__Planctomycetes; D_2__Planctomycetacia; D_3__Pirellulales; D_4__Pirellulaceae; D_5__Pir4 lineage	1093
eccd9a63335490600e8ae94b5d207f63	0.000872667	D_0__Bacteria; D_1__Bacteroidetes; D_2__Bacteroidia; D_3__Chitinophagales; D_4__Chitinophagaceae; D_5__uncultured; D_6__Chitinophaga sp. BN130233	1094
023ad08d7c5ac8f95ab68028e97b267e	0.000872548	D_0__Bacteria; D_1__Acidobacteria; D_2__Acidobacteriia; D_3__Subgroup 2	1095
223719187a68c608d2c516c11734a452	0.000871867	D_0__Bacteria; D_1__Proteobacteria; D_2__Alphaproteobacteria; D_3__Rhizobiales; D_4__Hyphomicrobiaceae	1096
5852ce31a517416a948edb3cbff5d881	0.000870448	D_0__Bacteria; D_1__Verrucomicrobia; D_2__Verrucomicrobiae; D_3__Verrucomicrobiales; D_4__Verrucomicrobiaceae; D_5__uncultured; D_6__uncultured verrucomicrobium DEV006	1097
60aa7df6693c2e5c4a6beae5313d63c7	0.000869	D_0__Bacteria; D_1__Spirochaetes; D_2__Spirochaetia; D_3__Spirochaetales; D_4__Spirochaetaceae; D_5__Spirochaeta 2; D_6__metagenome	1098
e4cb2b298ea33bce2142f482ae9fce69	0.000869	D_0__Bacteria; D_1__Acidobacteria; D_2__Subgroup 6; D_3__metagenome; D_4__metagenome; D_5__metagenome; D_6__metagenome	1099
1c0f8a1059d28d73ab3bf1cd3394300d	0.000865133	D_0__Bacteria; D_1__Bacteroidetes; D_2__Bacteroidia; D_3__Chitinophagales; D_4__Saprospiraceae; D_5__uncultured; D_6__uncultured bacterium	1100
166f13dad64499dfc9abfbfcc0929fc4	0.000863833	D_0__Archaea; D_1__Euryarchaeota; D_2__Methanobacteria; D_3__Methanobacteriales; D_4__Methanobacteriaceae; D_5__Methanobacterium	1101
81e289cb3e6ab00f81e597fb50498d68	0.000863348	D_0__Bacteria; D_1__Planctomycetes; D_2__Planctomycetacia; D_3__Planctomycetales; D_4__uncultured; D_5__uncultured bacterium; D_6__uncultured bacterium	1102
696363b9a907cd8c31ecfb108d71190f	0.000863167	D_0__Bacteria; D_1__Actinobacteria; D_2__Thermoleophilia; D_3__Gaiellales; D_4__Gaiellaceae; D_5__Gaiella	1103
9baeaa62d6d12e170efeef8be021cebb	0.000860667	D_0__Bacteria; D_1__Proteobacteria; D_2__Deltaproteobacteria; D_3__Myxococcales; D_4__bacteriap25; D_5__uncultured Syntrophobacterales bacterium; D_6__uncultured Syntrophobacterales bacterium	1104
59157b8db2b0c3722a41ed9cf693e3f2	0.00086	D_0__Bacteria; D_1__Bacteroidetes; D_2__Bacteroidia; D_3__Sphingobacteriales; D_4__env.OPS 17; D_5__uncultured bacterium; D_6__uncultured bacterium	1105
1ec12548cafe627d1212ffa9f9ef24c3	0.000859633	D_0__Bacteria; D_1__Acidobacteria; D_2__Acidobacteriia; D_3__Solibacterales; D_4__Solibacteraceae (Subgroup 3); D_5__Paludibaculum; D_6__uncultured soil bacterium	1106
389e30e7906baebc87819b2dc1c574a0	0.000857533	D_0__Bacteria; D_1__Proteobacteria; D_2__Deltaproteobacteria; D_3__Oligoflexales; D_4__Oligoflexaceae; D_5__Silvanigrella	1107
350e2ca44f40ce7ba455c4463730785e	0.000856633	D_0__Archaea; D_1__Euryarchaeota; D_2__Methanobacteria; D_3__Methanobacteriales; D_4__Methanobacteriaceae; D_5__Methanobacterium	1108
0d2465f094eb2f202f9b8517e10d9ff4	0.000856233	D_0__Bacteria; D_1__Proteobacteria; D_2__Deltaproteobacteria; D_3__Myxococcales; D_4__Nannocystaceae; D_5__Nannocystis; D_6__metagenome	1109
f8429be4085b86e92c99ed78e4d3923e	0.000856233	D_0__Bacteria; D_1__Proteobacteria; D_2__Gammaproteobacteria; D_3__Oceanospirillales; D_4__Halomonadaceae; D_5__Halomonas	1110
38eb18bdb8fc24ba2666bc99f04719ba	0.000855633	D_0__Bacteria; D_1__Proteobacteria; D_2__Gammaproteobacteria; D_3__Betaproteobacteriales; D_4__Burkholderiaceae	1111
b08cad2967f64ca6c18069e35255956b	0.0008555	D_0__Bacteria; D_1__Actinobacteria; D_2__Acidimicrobiia; D_3__IMCC26256	1112
7c34cc4f44f34ac78d238be5014c0dcc	0.0008553	D_0__Bacteria; D_1__Elusimicrobia; D_2__uncultured Acidobacteria bacterium; D_3__uncultured Acidobacteria bacterium; D_4__uncultured Acidobacteria bacterium; D_5__uncultured Acidobacteria bacterium; D_6__uncultured Acidobacteria bacterium	1113
f78f1158b73491519bff78a3109c0c51	0.000855	D_0__Bacteria; D_1__Verrucomicrobia; D_2__Verrucomicrobiae; D_3__Chthoniobacterales; D_4__Xiphinematobacteraceae; D_5__Candidatus Xiphinematobacter; D_6__uncultured Verrucomicrobia bacterium	1114
dfb29ec040a43ef8358181cec3ef0581	0.000853967	D_0__Bacteria; D_1__Proteobacteria; D_2__Gammaproteobacteria; D_3__Betaproteobacteriales; D_4__Nitrosomonadaceae; D_5__MND1	1115
3fc1780ad8a65280adc38ac56cc2b7d6	0.0008526	D_0__Bacteria; D_1__Armatimonadetes; D_2__Fimbriimonadia; D_3__Fimbriimonadales; D_4__Fimbriimonadaceae	1116
e920c3b4a58cc61e408bc4fbf269e9b5	0.000851729	D_0__Bacteria; D_1__Proteobacteria; D_2__Deltaproteobacteria; D_3__Oligoflexales; D_4__0319-6G20	1117
8736c4e09cfdbb134b354d5c70605c16	0.000850833	D_0__Bacteria; D_1__Proteobacteria; D_2__Alphaproteobacteria; D_3__Acetobacterales; D_4__Acetobacteraceae; D_5__uncultured; D_6__uncultured bacterium	1118
4f6d1f08742926067202dcdffb5a1c67	0.000850667	D_0__Bacteria; D_1__Proteobacteria; D_2__Alphaproteobacteria; D_3__Micropepsales; D_4__Micropepsaceae; D_5__uncultured	1119
c63a29416a7eabd7ff67a49489118771	0.0008496	D_0__Bacteria; D_1__Proteobacteria; D_2__Alphaproteobacteria; D_3__Rhizobiales; D_4__Xanthobacteraceae	1120
e61a7bc42a30f0ca4f170b5e3f6cad0c	0.000847467	D_0__Bacteria; D_1__Bacteroidetes; D_2__Bacteroidia; D_3__Flavobacteriales; D_4__Weeksellaceae; D_5__Chryseobacterium	1121
a12799701d6024c539cb5af64d6f0226	0.000846667	D_0__Bacteria; D_1__Actinobacteria; D_2__Acidimicrobiia; D_3__IMCC26256	1122
ecf34002e3cda4cc1ac3054b88d02335	0.000845833	D_0__Bacteria; D_1__Proteobacteria; D_2__Deltaproteobacteria; D_3__Myxococcales; D_4__Sandaracinaceae; D_5__uncultured	1123
65c0a8b4ce4b24b8c2759c8717a3a707	0.0008455	D_0__Bacteria; D_1__Verrucomicrobia; D_2__Verrucomicrobiae; D_3__Pedosphaerales; D_4__Pedosphaeraceae	1124
dcb5051ef63a2356b44080824453e6ec	0.0008451	D_0__Bacteria; D_1__Planctomycetes; D_2__Planctomycetacia; D_3__Gemmatales; D_4__Gemmataceae; D_5__uncultured; D_6__metagenome	1125
dd836f10a84a311aec7b27d57a22239f	0.000844333	D_0__Bacteria; D_1__Actinobacteria; D_2__Thermoleophilia; D_3__Gaiellales; D_4__Gaiellaceae; D_5__Gaiella	1126
6f193c5477f6ded32e4eb6634172011b	0.000843333	D_0__Bacteria; D_1__Dependentiae; D_2__Babeliae; D_3__Babeliales; D_4__Vermiphilaceae	1127
931f18337291723e8f6d8c61388b576a	0.0008395	D_0__Bacteria; D_1__Planctomycetes; D_2__Planctomycetacia; D_3__Gemmatales; D_4__Gemmataceae; D_5__Fimbriiglobus; D_6__uncultured Gemmata sp.	1128
d54c2e49e2d0135b00870d79482b5ac9	0.0008368	D_0__Bacteria; D_1__Proteobacteria; D_2__Deltaproteobacteria; D_3__Bdellovibrionales; D_4__Bacteriovoracaceae; D_5__Bacteriovorax; D_6__uncultured delta proteobacterium	1129
5e1dd0036a5c62df6902798e61207625	0.0008354	D_0__Bacteria; D_1__Armatimonadetes; D_2__Fimbriimonadia; D_3__Fimbriimonadales; D_4__Fimbriimonadaceae	1130
c9de210c5a513e7749d7e67ce403d19a	0.000833033	D_0__Bacteria; D_1__Proteobacteria; D_2__Gammaproteobacteria; D_3__Betaproteobacteriales; D_4__Burkholderiaceae	1131
875411adf1506374b06f93ba934efe57	0.000832867	D_0__Bacteria; D_1__Bacteroidetes; D_2__Bacteroidia; D_3__Cytophagales; D_4__Spirosomaceae; D_5__uncultured; D_6__metagenome	1132
7ca01366ed372913be88a4df28792f39	0.000832633	D_0__Bacteria; D_1__Proteobacteria; D_2__Deltaproteobacteria; D_3__Myxococcales; D_4__Haliangiaceae; D_5__Haliangium	1133
df65880bf2f7b1b054509ac15812ecad	0.0008315	D_0__Bacteria; D_1__Fusobacteria; D_2__Fusobacteriia; D_3__Fusobacteriales; D_4__Leptotrichiaceae; D_5__uncultured; D_6__uncultured bacterium	1134
6ab6d0e26d9c94a5dd2f53974368290c	0.000829333	D_0__Bacteria; D_1__Proteobacteria; D_2__Gammaproteobacteria; D_3__Pseudomonadales; D_4__Moraxellaceae; D_5__uncultured; D_6__metagenome	1135
0bf09abd8ed3df12276e932064600127	0.000828	D_0__Bacteria; D_1__Proteobacteria; D_2__Alphaproteobacteria; D_3__Rhodospirillales; D_4__uncultured; D_5__uncultured soil bacterium; D_6__uncultured soil bacterium	1136
5338e447022b3971d63f1fe2918e57b7	0.000828	D_0__Bacteria; D_1__Bacteroidetes; D_2__Bacteroidia; D_3__Cytophagales	1137
e63975fa2b3c09a7124f0ba60981170e	0.0008275	D_0__Bacteria; D_1__Dependentiae; D_2__Babeliae; D_3__Babeliales; D_4__uncultured bacterium; D_5__uncultured bacterium; D_6__uncultured bacterium	1138
d6a0042b4c3efdce70db04a7822aa175	0.000827048	D_0__Bacteria; D_1__Proteobacteria; D_2__Deltaproteobacteria; D_3__Oligoflexales; D_4__0319-6G20; D_5__uncultured bacterium; D_6__uncultured bacterium	1139
659604678972b48a218d5707eb070e10	0.0008257	D_0__Bacteria; D_1__Proteobacteria; D_2__Deltaproteobacteria	1140
85880493e5cc4f287d92faae14d123f3	0.000825633	D_0__Bacteria; D_1__Verrucomicrobia; D_2__Verrucomicrobiae; D_3__Chthoniobacterales; D_4__Chthoniobacteraceae; D_5__Candidatus Udaeobacter	1141
75e7b66ded6ae588111dfa6c31fa64ee	0.000820833	D_0__Bacteria; D_1__Proteobacteria; D_2__Deltaproteobacteria; D_3__Myxococcales; D_4__Sandaracinaceae; D_5__uncultured; D_6__metagenome	1142
2d860829e230fdb7acdf73c39edf7339	0.000820033	D_0__Bacteria; D_1__Proteobacteria; D_2__Gammaproteobacteria; D_3__Betaproteobacteriales; D_4__B1-7BS	1143
51d13c350871e7e3b09a090b61c89685	0.000819	D_0__Bacteria; D_1__Bacteroidetes; D_2__Bacteroidia; D_3__Sphingobacteriales; D_4__NS11-12 marine group; D_5__metagenome; D_6__metagenome	1144
407f66dafa0236b941af520320275e1a	0.000817448	D_0__Bacteria; D_1__Chloroflexi; D_2__Anaerolineae; D_3__SJA-15; D_4__uncultured soil bacterium; D_5__uncultured soil bacterium; D_6__uncultured soil bacterium	1145
e2c083a04bba36f7f3519d40a2944a58	0.000817333	D_0__Bacteria; D_1__Bacteroidetes; D_2__Bacteroidia; D_3__Chitinophagales; D_4__uncultured; D_5__metagenome; D_6__metagenome	1146
6c4615f252677b1784e22fdc5645921d	0.000817267	D_0__Bacteria; D_1__Bacteroidetes; D_2__Bacteroidia; D_3__Chitinophagales; D_4__37-13	1147
51b17b26ba159cede861e432262f0e8c	0.000816833	D_0__Bacteria; D_1__Patescibacteria; D_2__Gracilibacteria; D_3__metagenome; D_4__metagenome; D_5__metagenome; D_6__metagenome	1148
aaeaf48251cb111740428f41dd173118	0.000812495	D_0__Bacteria; D_1__Planctomycetes; D_2__Planctomycetacia; D_3__Isosphaerales; D_4__Isosphaeraceae; D_5__Aquisphaera	1149
bf19038ce5ec401e32da7c40324eac26	0.000809667	D_0__Bacteria; D_1__Planctomycetes; D_2__vadinHA49; D_3__uncultured bacterium; D_4__uncultured bacterium; D_5__uncultured bacterium; D_6__uncultured bacterium	1150
1fe113e847c51b5dc45da21b0cf1d22b	0.000809033	D_0__Bacteria; D_1__Proteobacteria; D_2__Gammaproteobacteria; D_3__Betaproteobacteriales; D_4__TRA3-20; D_5__metagenome; D_6__metagenome	1151
254fd220a2a13a386a0adbcc477ec3b6	0.000808062	D_0__Bacteria; D_1__Chloroflexi; D_2__Ktedonobacteria; D_3__Ktedonobacterales; D_4__Ktedonobacteraceae; D_5__HSB OF53-F07	1152
619cb4891cca1b186e9965c05f8c7cf5	0.0008078	D_0__Bacteria; D_1__Proteobacteria; D_2__Gammaproteobacteria	1153
f96351401be4e6d7e6924aef4beea134	0.000807714	D_0__Bacteria; D_1__Bacteroidetes; D_2__Bacteroidia; D_3__Flavobacteriales; D_4__Flavobacteriaceae; D_5__Flavobacterium	1154
02daaf2e2032cf158fbebcdb70d87c8f	0.000806833	D_0__Bacteria; D_1__Bacteroidetes; D_2__Bacteroidia; D_3__Sphingobacteriales; D_4__env.OPS 17	1155
a3ebd8312376a8b41412b6374a013b52	0.0008066	D_0__Bacteria; D_1__Planctomycetes; D_2__Planctomycetacia; D_3__Planctomycetales; D_4__uncultured; D_5__uncultured Planctomyces sp.; D_6__uncultured Planctomyces sp.	1156
5a7244da389d6835288abbd081a83130	0.000806233	D_0__Bacteria; D_1__Proteobacteria; D_2__Alphaproteobacteria; D_3__Rhizobiales; D_4__Hyphomicrobiaceae	1157
4c7781d637a6a8eed851cf6bab0d8da8	0.000805667	D_0__Bacteria; D_1__Planctomycetes; D_2__Planctomycetacia; D_3__Gemmatales; D_4__Gemmataceae; D_5__Fimbriiglobus; D_6__uncultured bacterium	1158
41b1d15533fd7737e3dce55cf5176a5a	0.000805	D_0__Bacteria; D_1__Bacteroidetes; D_2__Bacteroidia; D_3__Cytophagales	1159
25c42054f0150dee669ee51d1231ced7	0.000803	D_0__Bacteria; D_1__Bacteroidetes; D_2__Bacteroidia; D_3__Cytophagales; D_4__Microscillaceae; D_5__uncultured; D_6__uncultured Flexibacter sp.	1160
fca1ed7792b0c80cd00c60203ba400e8	0.000799533	D_0__Bacteria; D_1__Bacteroidetes; D_2__Bacteroidia; D_3__Flavobacteriales; D_4__Flavobacteriaceae; D_5__Flavobacterium; D_6__Flavobacterium aquatile	1161
08220c63935e60ddef0830ac0cd3a6c5	0.000797533	D_0__Bacteria; D_1__Actinobacteria; D_2__Actinobacteria; D_3__Micrococcales; D_4__Microbacteriaceae; D_5__Rhodoluna	1162
63f863846d1c0fba494513a16bbf05ea	0.0007975	D_0__Bacteria; D_1__Bacteroidetes; D_2__Bacteroidia; D_3__Cytophagales; D_4__Spirosomaceae; D_5__Emticicia; D_6__Emticicia aquatica	1163
224028f0d843b12cd01e15a348f75805	0.000797381	D_0__Bacteria; D_1__Bacteroidetes; D_2__Bacteroidia; D_3__Sphingobacteriales; D_4__KD3-93; D_5__uncultured Bacteroidetes bacterium; D_6__uncultured Bacteroidetes bacterium	1164
a7c166af2ab5eaab0aaa218a78eeb64a	0.000797219	D_0__Bacteria; D_1__Proteobacteria; D_2__Gammaproteobacteria; D_3__Betaproteobacteriales; D_4__TRA3-20	1165
956d1eebce9cf77f635c4111881014e4	0.0007955	D_0__Bacteria; D_1__Planctomycetes; D_2__Planctomycetacia; D_3__Gemmatales; D_4__Gemmataceae; D_5__uncultured; D_6__uncultured bacterium	1166
a11709c7a5aa96f44b47931de1a14fa4	0.000794667	D_0__Bacteria; D_1__Verrucomicrobia; D_2__Verrucomicrobiae; D_3__Pedosphaerales; D_4__Pedosphaeraceae; D_5__metagenome; D_6__metagenome	1167
c634b314497424260698a0ccb988a772	0.000794467	D_0__Bacteria; D_1__FCPU426; D_2__uncultured bacterium; D_3__uncultured bacterium; D_4__uncultured bacterium; D_5__uncultured bacterium; D_6__uncultured bacterium	1168
bad850464d14cd4eaef15cd01aa22b9d	0.000792367	D_0__Bacteria; D_1__Proteobacteria; D_2__Alphaproteobacteria; D_3__Rhizobiales; D_4__Rhizobiales Incertae Sedis; D_5__uncultured	1169
62b1c3a8464e0e5b73e7b17d571d6c34	0.000791667	D_0__Bacteria; D_1__Planctomycetes; D_2__Planctomycetacia; D_3__Gemmatales; D_4__Gemmataceae; D_5__uncultured; D_6__uncultured bacterium	1170
af23496c1138303ce09502d735b722d2	0.000791214	D_0__Archaea; D_1__Nanoarchaeaeota; D_2__Woesearchaeia; D_3__archaeon GW2011_AR18; D_4__archaeon GW2011_AR18; D_5__archaeon GW2011_AR18; D_6__archaeon GW2011_AR18	1171
9d848bb23e019470e759667c1ef89b54	0.0007908	D_0__Bacteria; D_1__Planctomycetes; D_2__Planctomycetacia; D_3__Planctomycetales; D_4__Rubinisphaeraceae; D_5__uncultured; D_6__metagenome	1172
ccc065b927e6f90dde3c90851b24f471	0.00079	D_0__Bacteria; D_1__Armatimonadetes; D_2__Armatimonadia; D_3__Armatimonadales; D_4__uncultured bacterium; D_5__uncultured bacterium; D_6__uncultured bacterium	1173
a3f8972cbbac94f0a91bdde057b7b0c0	0.000788467	D_0__Bacteria; D_1__Proteobacteria; D_2__Deltaproteobacteria; D_3__Oligoflexales; D_4__0319-6G20; D_5__uncultured bacterium; D_6__uncultured bacterium	1174
52a572f6cfd3396db858420bbce5ca94	0.000786667	D_0__Bacteria; D_1__Proteobacteria; D_2__Deltaproteobacteria; D_3__Bdellovibrionales; D_4__Bdellovibrionaceae; D_5__Bdellovibrio; D_6__uncultured bacterium	1175
4608fae4bbc9964cdd17af8782f2155e	0.000786448	D_0__Bacteria; D_1__Proteobacteria; D_2__Gammaproteobacteria; D_3__Betaproteobacteriales; D_4__Burkholderiaceae; D_5__Massilia	1176
d3e2aff32be9877cecd641fe200ca3d6	0.000786	D_0__Bacteria; D_1__Proteobacteria; D_2__Gammaproteobacteria; D_3__Cellvibrionales; D_4__Cellvibrionaceae; D_5__Cellvibrio; D_6__metagenome	1177
ecb5acc241a3b81fb0e22c05f010d855	0.000784667	D_0__Bacteria; D_1__Planctomycetes; D_2__Planctomycetacia; D_3__Gemmatales; D_4__Gemmataceae; D_5__Zavarzinella	1178
293bef917753708d02a4fa0746bd6f42	0.0007844	D_0__Bacteria; D_1__Proteobacteria; D_2__Gammaproteobacteria; D_3__Betaproteobacteriales; D_4__T34; D_5__uncultured Burkholderiales bacterium; D_6__uncultured Burkholderiales bacterium	1179
a1a8215383eee979dfbda724afe0fd3d	0.000784333	D_0__Bacteria; D_1__Verrucomicrobia; D_2__Verrucomicrobiae; D_3__Chthoniobacterales; D_4__Chthoniobacteraceae; D_5__Candidatus Udaeobacter	1180
61f03dd34f2ccc0e757246be4e79c7b9	0.000784	D_0__Bacteria; D_1__Proteobacteria; D_2__Deltaproteobacteria; D_3__Myxococcales; D_4__Haliangiaceae; D_5__Haliangium; D_6__metagenome	1181
862ea2eb7e75fa866c7130944f1ee0fb	0.000782667	D_0__Bacteria; D_1__Proteobacteria; D_2__Deltaproteobacteria; D_3__Myxococcales; D_4__Phaselicystidaceae; D_5__Phaselicystis; D_6__uncultured bacterium	1182
f5fc388c9bb3ff88b6a19cce90590803	0.000782167	D_0__Bacteria; D_1__Actinobacteria; D_2__MB-A2-108; D_3__uncultured bacterium; D_4__uncultured bacterium; D_5__uncultured bacterium; D_6__uncultured bacterium	1183
174d5f130345d1e7c65034ecf7263027	0.000781933	D_0__Bacteria; D_1__Proteobacteria; D_2__Gammaproteobacteria; D_3__uncultured; D_4__metagenome; D_5__metagenome; D_6__metagenome	1184
a37e2ae258b843db9b0cc4c9a4fbdedd	0.0007808	D_0__Bacteria; D_1__Proteobacteria; D_2__Deltaproteobacteria; D_3__Oligoflexales; D_4__0319-6G20; D_5__uncultured Roseobacter sp.; D_6__uncultured Roseobacter sp.	1185
efd27e31a25f50aea8fec2dda7eedd84	0.000778333	D_0__Bacteria; D_1__Proteobacteria; D_2__Gammaproteobacteria; D_3__Betaproteobacteriales; D_4__Rhodocyclaceae; D_5__Georgfuchsia; D_6__uncultured bacterium	1186
e29ad338a8ad32f7b3beae796de1f6a4	0.000778186	D_0__Bacteria; D_1__Proteobacteria; D_2__Alphaproteobacteria; D_3__Rickettsiales; D_4__uncultured bacterium; D_5__uncultured bacterium; D_6__uncultured bacterium	1187
220e7cfea993644719b4dadcb97495bc	0.000777367	D_0__Bacteria; D_1__Proteobacteria; D_2__Gammaproteobacteria; D_3__Coxiellales; D_4__Coxiellaceae; D_5__Coxiella; D_6__uncultured bacterium	1188
1bfe988599f5e19fa7fdfd572e285e76	0.000777233	D_0__Bacteria; D_1__Proteobacteria; D_2__Gammaproteobacteria	1189
4a63db749a0c521cae6e35cc8e6544a7	0.000776667	D_0__Bacteria; D_1__Gemmatimonadetes; D_2__Gemmatimonadetes; D_3__Gemmatimonadales; D_4__Gemmatimonadaceae; D_5__Gemmatimonas	1190
00ba0de360d5125b306f2032278e7cf7	0.000776367	D_0__Bacteria; D_1__Bacteroidetes; D_2__Bacteroidia; D_3__Cytophagales; D_4__Microscillaceae; D_5__uncultured; D_6__uncultured Cyclobacteriaceae bacterium	1191
62cbf1d985a16ad2cdb1d72b73d8e517	0.000771533	D_0__Bacteria; D_1__Proteobacteria; D_2__Gammaproteobacteria; D_3__Betaproteobacteriales	1192
3db5c7a45ec8a46191a0e70e69fb3ab3	0.0007714	D_0__Bacteria; D_1__Proteobacteria; D_2__Gammaproteobacteria; D_3__Betaproteobacteriales; D_4__Methylophilaceae; D_5__uncultured; D_6__uncultured bacterium	1193
60e788e44b093e436155116d1e8c46c8	0.000770567	D_0__Bacteria; D_1__Proteobacteria; D_2__Gammaproteobacteria; D_3__Acidiferrobacterales; D_4__Acidiferrobacteraceae; D_5__Sulfurifustis; D_6__uncultured Thiotrichaceae bacterium	1194
53f4fa5086ba14d2076e3f0a6345c832	0.000770548	D_0__Bacteria; D_1__Proteobacteria; D_2__Gammaproteobacteria; D_3__Betaproteobacteriales; D_4__Burkholderiaceae	1195
dd5d6ed771dadfa88dfc1d00e17888df	0.000769333	D_0__Bacteria; D_1__Armatimonadetes; D_2__Chthonomonadetes; D_3__Chthonomonadales; D_4__Chthonomonadaceae; D_5__Chthonomonas; D_6__uncultured bacterium	1196
9a084087e91373e205064bdb2fe3cb14	0.000767167	D_0__Bacteria; D_1__Bacteroidetes; D_2__Bacteroidia; D_3__Cytophagales; D_4__Microscillaceae; D_5__uncultured; D_6__uncultured Flexibacter sp.	1197
8005d4637ea6904235b5f986bd62434e	0.000765714	D_0__Bacteria; D_1__Proteobacteria; D_2__Alphaproteobacteria; D_3__Sphingomonadales; D_4__Sphingomonadaceae; D_5__Polymorphobacter; D_6__uncultured bacterium	1198
047f0e3ca34d0c39a2fc83d2e894fde2	0.000764248	D_0__Bacteria; D_1__Bacteroidetes; D_2__Bacteroidia; D_3__Sphingobacteriales; D_4__env.OPS 17	1199
42350ebc233073403f3e9087b5da9173	0.0007641	D_0__Bacteria; D_1__Proteobacteria; D_2__Deltaproteobacteria; D_3__Bdellovibrionales; D_4__Bdellovibrionaceae; D_5__Bdellovibrio; D_6__metagenome	1200
b3c40552fec4d0b1f6cc4c7bbf6496fa	0.000763	D_0__Bacteria; D_1__Chloroflexi; D_2__Anaerolineae; D_3__SBR1031; D_4__A4b; D_5__uncultured Anaerolineaceae bacterium; D_6__uncultured Anaerolineaceae bacterium	1201
5f0e66eedacd89ed61483c11ccaab276	0.000762933	D_0__Bacteria; D_1__Armatimonadetes; D_2__Armatimonadia; D_3__Armatimonadales	1202
4974cb7b11b22708c20ed9441ac32475	0.000762395	D_0__Bacteria	1203
091bd0a7d74efd38827cb488681cc001	0.000761833	D_0__Bacteria; D_1__Patescibacteria; D_2__Gracilibacteria; D_3__Absconditabacteriales (SR1); D_4__metagenome; D_5__metagenome; D_6__metagenome	1204
4313306b43246178431cfd48a6a6850a	0.000761514	D_0__Bacteria; D_1__Bacteroidetes; D_2__Bacteroidia; D_3__Sphingobacteriales; D_4__Sphingobacteriaceae; D_5__Mucilaginibacter	1205
2e6c30b7894239be4acf9038ffd54e1b	0.000760914	D_0__Bacteria; D_1__Planctomycetes; D_2__Planctomycetacia; D_3__Gemmatales; D_4__Gemmataceae; D_5__Gemmata; D_6__uncultured bacterium	1206
0e10edefcc32c36af222f25fad548496	0.000760167	D_0__Bacteria; D_1__Verrucomicrobia; D_2__Verrucomicrobiae; D_3__Pedosphaerales; D_4__Pedosphaeraceae; D_5__uncultured soil bacterium; D_6__uncultured soil bacterium	1207
2429131ca79bd3bda9e161abab192cce	0.000759033	D_0__Bacteria; D_1__Verrucomicrobia; D_2__Verrucomicrobiae; D_3__Pedosphaerales; D_4__Pedosphaeraceae	1208
f1398e8af5c702b4fe03b2e0caa34e9c	0.000757267	D_0__Bacteria; D_1__Bacteroidetes; D_2__Bacteroidia; D_3__Sphingobacteriales; D_4__LiUU-11-161; D_5__uncultured Bacteroidetes bacterium; D_6__uncultured Bacteroidetes bacterium	1209
481de4037ed3f3bcf51b47e548dcbd9e	0.000757167	D_0__Bacteria; D_1__Proteobacteria; D_2__Alphaproteobacteria; D_3__Sphingomonadales; D_4__Sphingomonadaceae; D_5__Novosphingobium	1210
d295b9a63b6148b9f4663819da1c914b	0.000757	D_0__Bacteria; D_1__Proteobacteria; D_2__Gammaproteobacteria; D_3__Betaproteobacteriales; D_4__Burkholderiaceae; D_5__Curvibacter	1211
2cd04b1d0e1b11f8c96708fa90e0def8	0.000756867	D_0__Bacteria; D_1__Proteobacteria; D_2__Deltaproteobacteria; D_3__Bdellovibrionales; D_4__Bdellovibrionaceae; D_5__Bdellovibrio; D_6__Bdellovibrio exovorus JSS	1212
da0e30b1ce5384180448c24db2ba4a20	0.000756167	D_0__Bacteria; D_1__Planctomycetes; D_2__OM190; D_3__uncultured bacterium; D_4__uncultured bacterium; D_5__uncultured bacterium; D_6__uncultured bacterium	1213
c5ec99c9f7a34a6e02a3574032dd4aff	0.000754133	D_0__Bacteria; D_1__Bacteroidetes; D_2__Bacteroidia; D_3__Bacteroidales; D_4__SB-5; D_5__uncultured soil bacterium; D_6__uncultured soil bacterium	1214
a233a8098658be179ffd45e22c27be19	0.000753667	D_0__Bacteria; D_1__Verrucomicrobia; D_2__Verrucomicrobiae; D_3__Pedosphaerales; D_4__Pedosphaeraceae	1215
6b94959874b693c3304e68c57cefd287	0.000753633	D_0__Bacteria; D_1__Actinobacteria; D_2__Actinobacteria; D_3__Frankiales; D_4__Sporichthyaceae	1216
2d417e76257724f7f17028b53d44ae32	0.000752133	D_0__Bacteria; D_1__Bacteroidetes; D_2__Bacteroidia; D_3__Sphingobacteriales; D_4__NS11-12 marine group; D_5__uncultured bacterium; D_6__uncultured bacterium	1217
468eb79b4c5212d08c2cdfe8cebbff6d	0.000751133	D_0__Bacteria; D_1__Acidobacteria; D_2__Subgroup 17; D_3__metagenome; D_4__metagenome; D_5__metagenome; D_6__metagenome	1218
b1c7050b2629df20b0a76f3eae0c32ba	0.000750333	D_0__Bacteria; D_1__Bacteroidetes; D_2__Bacteroidia; D_3__Chitinophagales; D_4__Saprospiraceae; D_5__uncultured; D_6__uncultured bacterium	1219
37c8010fc3f2b0643bd6bd8a5280ac42	0.000750167	D_0__Bacteria; D_1__Bacteroidetes; D_2__Bacteroidia; D_3__Cytophagales; D_4__Microscillaceae; D_5__uncultured	1220
ae8730948e8341f7273d1c99444b38db	0.000749833	D_0__Bacteria; D_1__Proteobacteria; D_2__Gammaproteobacteria; D_3__Betaproteobacteriales; D_4__Burkholderiaceae; D_5__AAP99	1221
d25dc8717dd5ef83ae7698dc77e60f3c	0.000749548	D_0__Bacteria; D_1__Proteobacteria; D_2__Deltaproteobacteria; D_3__Bdellovibrionales; D_4__Bdellovibrionaceae; D_5__Bdellovibrio; D_6__Bdellovibrio exovorus JSS	1222
3c59189f23426c785a00f7e7f0cdc9d9	0.0007495	D_0__Bacteria; D_1__Acidobacteria; D_2__Blastocatellia (Subgroup 4); D_3__11-24; D_4__uncultured bacterium; D_5__uncultured bacterium; D_6__uncultured bacterium	1223
45bc9006c6ce5b57267ed61bf799d5f7	0.0007483	D_0__Bacteria; D_1__Proteobacteria; D_2__Alphaproteobacteria; D_3__Sphingomonadales; D_4__Sphingomonadaceae; D_5__Novosphingobium	1224
6254434493716f3e8a33ca02a548fb6d	0.000747367	D_0__Bacteria; D_1__Omnitrophicaeota; D_2__Omnitrophia; D_3__Omnitrophales; D_4__Omnitrophaceae; D_5__Candidatus Omnitrophus; D_6__bioreactor metagenome	1225
ca61a23255c827cfccd3e9d1ff99cc41	0.000746667	D_0__Bacteria; D_1__Actinobacteria; D_2__Acidimicrobiia; D_3__IMCC26256; D_4__uncultured Ferrimicrobium sp.; D_5__uncultured Ferrimicrobium sp.; D_6__uncultured Ferrimicrobium sp.	1226
02285029505141c28a24eda214536c70	0.000745667	D_0__Bacteria; D_1__Bacteroidetes; D_2__Bacteroidia; D_3__Chitinophagales; D_4__Chitinophagaceae; D_5__Ferruginibacter	1227
2609d3023973266622c862d650ab7639	0.000745433	D_0__Bacteria; D_1__Bacteroidetes; D_2__Bacteroidia; D_3__Chitinophagales; D_4__Saprospiraceae; D_5__uncultured; D_6__uncultured soil bacterium	1228
31ee5dd79477b003bae8647a867e562d	0.000743167	D_0__Bacteria; D_1__Planctomycetes; D_2__Planctomycetacia; D_3__Isosphaerales; D_4__Isosphaeraceae; D_5__Aquisphaera; D_6__uncultured bacterium	1229
f4a571d2446a45752a149a80eeed1219	0.000742967	D_0__Bacteria; D_1__Patescibacteria; D_2__Gracilibacteria; D_3__Absconditabacteriales (SR1); D_4__uncultured bacterium; D_5__uncultured bacterium; D_6__uncultured bacterium	1230
3c24575448cf2ba721c0d77a1016a184	0.000742214	D_0__Bacteria; D_1__Proteobacteria; D_2__Alphaproteobacteria; D_3__Rhizobiales; D_4__Rhizobiales Incertae Sedis; D_5__uncultured	1231
8d0b8773afbab135c7fb282d6d45c7f6	0.000741933	D_0__Bacteria; D_1__Proteobacteria; D_2__Alphaproteobacteria; D_3__Rhizobiales; D_4__Rhodomicrobiaceae; D_5__Rhodomicrobium	1232
5df390383de1546795d7c52202910504	0.000740733	D_0__Bacteria; D_1__Proteobacteria; D_2__Gammaproteobacteria; D_3__Betaproteobacteriales; D_4__SC-I-84	1233
965262ac6958f858ecd36c349c276af4	0.0007403	D_0__Bacteria; D_1__Proteobacteria; D_2__Alphaproteobacteria; D_3__Caulobacterales; D_4__Caulobacteraceae; D_5__Asticcacaulis; D_6__uncultured Asticcacaulis sp.	1234
e8b520cf1c9aa4c56dcf06baca335727	0.000739167	D_0__Bacteria; D_1__Proteobacteria; D_2__Alphaproteobacteria; D_3__Rhizobiales; D_4__Rhizobiales Incertae Sedis; D_5__Bauldia	1235
4290584146d290b81c1342c50f038db0	0.000738452	D_0__Bacteria; D_1__Chloroflexi; D_2__Anaerolineae; D_3__RBG-13-54-9; D_4__hot springs metagenome; D_5__hot springs metagenome; D_6__hot springs metagenome	1236
100c7246d6c0804ee651f4649e2948af	0.000738252	D_0__Bacteria; D_1__Proteobacteria; D_2__Deltaproteobacteria; D_3__Bdellovibrionales; D_4__Bdellovibrionaceae; D_5__Bdellovibrio; D_6__uncultured bacterium	1237
ebfcee89238bfdd3d216f97a2804d805	0.0007364	D_0__Bacteria; D_1__Proteobacteria; D_2__Alphaproteobacteria; D_3__Rhodobacterales; D_4__Rhodobacteraceae	1238
824df3240b02290c07e54e47c457e7c1	0.000736333	D_0__Bacteria; D_1__Proteobacteria; D_2__Deltaproteobacteria; D_3__Oligoflexales; D_4__Oligoflexaceae; D_5__uncultured; D_6__metagenome	1239
091d1839ce8917d9b832aa079f40c85f	0.000735667	D_0__Bacteria; D_1__Planctomycetes; D_2__Planctomycetacia; D_3__Isosphaerales; D_4__Isosphaeraceae; D_5__Singulisphaera	1240
35900cdb587fefbe2fdff766cabea70f	0.000735333	D_0__Bacteria; D_1__Bacteroidetes; D_2__Bacteroidia; D_3__Sphingobacteriales; D_4__KD3-93	1241
d20145f36afc1772a219847104feedc6	0.000734167	D_0__Bacteria; D_1__Elusimicrobia; D_2__Lineage IIc; D_3__uncultured bacterium; D_4__uncultured bacterium; D_5__uncultured bacterium; D_6__uncultured bacterium	1242
655724c09214381456a8d7d80dae06a5	0.000730895	D_0__Bacteria; D_1__Proteobacteria; D_2__Gammaproteobacteria; D_3__Betaproteobacteriales; D_4__Burkholderiaceae; D_5__Aquabacterium	1243
48cade213d3a978b6f4b483e8612df22	0.000730867	D_0__Bacteria; D_1__Verrucomicrobia; D_2__Verrucomicrobiae; D_3__Verrucomicrobiales; D_4__Rubritaleaceae; D_5__Luteolibacter; D_6__Verrucomicrobium sp. IMCC25902	1244
ef44c71c5cdfaebba2d9d7f3ea71f937	0.0007301	D_0__Bacteria; D_1__Planctomycetes; D_2__Planctomycetacia; D_3__Planctomycetales; D_4__uncultured; D_5__uncultured planctomycete; D_6__uncultured planctomycete	1245
21c3733b21e1d08ab6ca3c4cac7cfd0e	0.000728333	D_0__Archaea; D_1__Nanoarchaeaeota; D_2__Woesearchaeia	1246
ea525e61d374f03d32bc52b850be0402	0.000727148	D_0__Bacteria; D_1__Acidobacteria; D_2__Subgroup 6	1247
af82ccb24816840033d669149cb76286	0.000726014	D_0__Bacteria; D_1__Patescibacteria; D_2__Parcubacteria; D_3__Candidatus Lloydbacteria; D_4__uncultured bacterium; D_5__uncultured bacterium; D_6__uncultured bacterium	1248
1f75aa4e996dbd70b17b61999c4ac307	0.000724167	D_0__Bacteria; D_1__Proteobacteria; D_2__Alphaproteobacteria; D_3__Caulobacterales; D_4__Hyphomonadaceae; D_5__Hirschia; D_6__metagenome	1249
0277494be9499ec5b4aee614004f4fce	0.000724167	D_0__Bacteria; D_1__Actinobacteria; D_2__Acidimicrobiia; D_3__Microtrichales; D_4__uncultured; D_5__metagenome; D_6__metagenome	1250
cd93017c92a76a9ce9abbee5f54f88bb	0.0007239	D_0__Bacteria; D_1__Bacteroidetes; D_2__Bacteroidia; D_3__Flavobacteriales; D_4__Flavobacteriaceae; D_5__Flavobacterium	1251
e815840fdd9a6038d67c6878dbb3af8e	0.0007234	D_0__Bacteria; D_1__Proteobacteria; D_2__Alphaproteobacteria; D_3__uncultured; D_4__bacterium Ellin6089; D_5__bacterium Ellin6089; D_6__bacterium Ellin6089	1252
10e66461a8bc7a22f281d12a2b03a636	0.0007223	D_0__Bacteria; D_1__Planctomycetes; D_2__Phycisphaerae; D_3__Phycisphaerales; D_4__Phycisphaeraceae; D_5__Phycisphaera; D_6__uncultured bacterium	1253
c5cdde99a004dfa44525450bc692b2e2	0.0007223	D_0__Bacteria; D_1__Proteobacteria; D_2__Deltaproteobacteria; D_3__Myxococcales; D_4__uncultured; D_5__uncultured bacterium; D_6__uncultured bacterium	1254
b01d6d235fce007020bb1fa108d61db0	0.000720767	D_0__Bacteria; D_1__Patescibacteria; D_2__Parcubacteria; D_3__uncultured bacterium; D_4__uncultured bacterium; D_5__uncultured bacterium; D_6__uncultured bacterium	1255
b180c09ce948252fa1d38b1675a9b35d	0.000720567	D_0__Bacteria; D_1__Proteobacteria; D_2__Alphaproteobacteria; D_3__Rickettsiales; D_4__SM2D12; D_5__metagenome; D_6__metagenome	1256
c3166f3291c05b508bf83fa32f5092f1	0.000718667	D_0__Bacteria; D_1__Proteobacteria; D_2__Deltaproteobacteria; D_3__Oligoflexales; D_4__Oligoflexaceae; D_5__uncultured; D_6__uncultured bacterium	1257
d9ec108ac35fe131b8f0e5ac6a4264c6	0.000718333	D_0__Bacteria; D_1__Acidobacteria; D_2__Acidobacteriia; D_3__Subgroup 2; D_4__uncultured Holophaga sp.; D_5__uncultured Holophaga sp.; D_6__uncultured Holophaga sp.	1258
ede28f08378e5630007fb38dfbc7590f	0.000718167	D_0__Bacteria; D_1__Proteobacteria; D_2__Gammaproteobacteria; D_3__KI89A clade; D_4__uncultured bacterium; D_5__uncultured bacterium; D_6__uncultured bacterium	1259
805d331f88bc7b2f2b82942ccd068aff	0.0007177	D_0__Bacteria; D_1__Proteobacteria; D_2__Gammaproteobacteria; D_3__Xanthomonadales; D_4__Xanthomonadaceae; D_5__Arenimonas; D_6__uncultured bacterium	1260
57e6bbb12641f8bd44db34d5c5952495	0.000717667	D_0__Bacteria; D_1__Proteobacteria; D_2__Gammaproteobacteria; D_3__CHAB-XI-27; D_4__uncultured bacterium; D_5__uncultured bacterium; D_6__uncultured bacterium	1261
703497173f6e2451e552dfe346681183	0.000717633	D_0__Bacteria; D_1__Patescibacteria; D_2__Parcubacteria; D_3__uncultured bacterium; D_4__uncultured bacterium; D_5__uncultured bacterium; D_6__uncultured bacterium	1262
7dbe22399a8a76e7dfac7a54a0408983	0.000715833	D_0__Bacteria; D_1__FCPU426; D_2__uncultured bacterium; D_3__uncultured bacterium; D_4__uncultured bacterium; D_5__uncultured bacterium; D_6__uncultured bacterium	1263
fde1434b94be6fec55122004f39904f7	0.000715267	D_0__Archaea; D_1__Nanoarchaeaeota; D_2__Woesearchaeia; D_3__uncultured archaeon; D_4__uncultured archaeon; D_5__uncultured archaeon; D_6__uncultured archaeon	1264
5e5f7563797535c2544aa83198b32895	0.000713633	D_0__Bacteria; D_1__Verrucomicrobia; D_2__Verrucomicrobiae; D_3__Chthoniobacterales; D_4__Chthoniobacteraceae	1265
2851d4f4db34365d076ca6125dd848c4	0.000713267	D_0__Bacteria; D_1__Verrucomicrobia; D_2__Verrucomicrobiae; D_3__Chthoniobacterales; D_4__Xiphinematobacteraceae; D_5__Candidatus Xiphinematobacter; D_6__uncultured Verrucomicrobia bacterium	1266
b05074e3587691fd3e8265e5fbbf5fcf	0.0007131	D_0__Bacteria; D_1__Verrucomicrobia; D_2__Verrucomicrobiae; D_3__Pedosphaerales; D_4__Pedosphaeraceae	1267
3953339614f9b17e9b031101d1cd2883	0.0007119	D_0__Archaea; D_1__Thaumarchaeota; D_2__Nitrososphaeria; D_3__Nitrosotaleales; D_4__Nitrosotaleaceae; D_5__uncultured archaeon; D_6__uncultured archaeon	1268
14d973bf124a2261a7c146993f588b52	0.000710633	D_0__Bacteria; D_1__Bacteroidetes; D_2__Bacteroidia; D_3__Chitinophagales; D_4__Chitinophagaceae	1269
6919033a128c9f347ea5cea06a38dfe5	0.000707286	D_0__Bacteria; D_1__Proteobacteria; D_2__Deltaproteobacteria; D_3__Oligoflexales; D_4__0319-6G20	1270
2b5491f6d1166c3210f41ea54b325a18	0.000707133	D_0__Bacteria; D_1__Proteobacteria; D_2__Deltaproteobacteria; D_3__Bdellovibrionales; D_4__Bacteriovoracaceae; D_5__Peredibacter; D_6__microbial mat metagenome	1271
02ea5ec82f19361c276c9ce80973dd58	0.000707033	D_0__Bacteria; D_1__Proteobacteria; D_2__Deltaproteobacteria; D_3__Desulfarculales; D_4__Desulfarculaceae; D_5__uncultured	1272
79446e81bd023ac5680a8bf364e0e92a	0.000704033	D_0__Bacteria; D_1__Proteobacteria; D_2__Deltaproteobacteria; D_3__Oligoflexales; D_4__Oligoflexaceae; D_5__Oligoflexus	1273
0518e21e2e362fd0ecbfe97e1971604d	0.000702333	D_0__Bacteria; D_1__Proteobacteria; D_2__Gammaproteobacteria; D_3__Cellvibrionales; D_4__Spongiibacteraceae; D_5__BD1-7 clade; D_6__uncultured bacterium	1274
caaeb13972dba50284768ac250c03b6a	0.0007022	D_0__Bacteria; D_1__Planctomycetes; D_2__Planctomycetacia; D_3__Planctomycetales; D_4__uncultured; D_5__uncultured Crater Lake bacterium CL500-4; D_6__uncultured Crater Lake bacterium CL500-4	1275
7d2c0bf77d1048b740a0eb47b3f80c23	0.000700733	D_0__Bacteria; D_1__Proteobacteria; D_2__Gammaproteobacteria; D_3__Betaproteobacteriales; D_4__Burkholderiaceae	1276
1714a2b47025358c59aed92b3ac8bbbf	0.000700581	D_0__Bacteria; D_1__Proteobacteria; D_2__Deltaproteobacteria; D_3__Oligoflexales; D_4__0319-6G20; D_5__uncultured bacterium; D_6__uncultured bacterium	1277
62f7ecf7d05f92813a3f21b862040dda	0.0006972	D_0__Bacteria; D_1__Verrucomicrobia; D_2__Verrucomicrobiae; D_3__Verrucomicrobiales; D_4__Verrucomicrobiaceae; D_5__Verrucomicrobium	1278
9d77cb79f29735ac46eb373959f42bfc	0.0006966	D_0__Bacteria; D_1__Bacteroidetes; D_2__Bacteroidia; D_3__Sphingobacteriales; D_4__env.OPS 17	1279
093dbcff1372d79fd828467dbbd5d9a7	0.000696533	D_0__Bacteria; D_1__Verrucomicrobia; D_2__Verrucomicrobiae; D_3__Pedosphaerales; D_4__Pedosphaeraceae; D_5__ADurb.Bin063-1	1280
7bc3fdf15a184f9b63238f386196bedd	0.000696133	D_0__Archaea; D_1__Nanoarchaeaeota; D_2__Woesearchaeia	1281
de31bb03f3d7398695aa04e993a77e12	0.000695514	D_0__Bacteria; D_1__Acidobacteria; D_2__Subgroup 6	1282
22737a7ea5265f4f578860342adbe922	0.0006952	D_0__Bacteria; D_1__Proteobacteria; D_2__Gammaproteobacteria; D_3__JG36-GS-52; D_4__uncultured bacterium; D_5__uncultured bacterium; D_6__uncultured bacterium	1283
4351d2689ebb61f85de63d886ea4c309	0.0006927	D_0__Bacteria; D_1__Acidobacteria; D_2__Acidobacteriia; D_3__Subgroup 2; D_4__uncultured Acidobacteria bacterium; D_5__uncultured Acidobacteria bacterium; D_6__uncultured Acidobacteria bacterium	1284
dfbff6a782824dc0507d4a9bea98181f	0.000692367	D_0__Bacteria; D_1__Bacteroidetes; D_2__Bacteroidia; D_3__Sphingobacteriales; D_4__AKYH767; D_5__uncultured bacterium; D_6__uncultured bacterium	1285
f3a59fea733d8ba7caf524270f996962	0.000691633	D_0__Bacteria; D_1__Verrucomicrobia; D_2__Verrucomicrobiae; D_3__Pedosphaerales; D_4__Pedosphaeraceae; D_5__ADurb.Bin063-1; D_6__uncultured Verrucomicrobia bacterium	1286
68552891367bd977dda6ccbc051dcd72	0.000689167	D_0__Archaea; D_1__Thaumarchaeota; D_2__Nitrososphaeria; D_3__Nitrosopumilales; D_4__Nitrosopumilaceae; D_5__Candidatus Nitrosoarchaeum	1287
3ba61e247fcd56e5d989568543916901	0.000687014	D_0__Bacteria; D_1__Actinobacteria; D_2__Actinobacteria; D_3__Frankiales; D_4__Sporichthyaceae; D_5__hgcI clade; D_6__uncultured actinobacterium	1288
b6a04e5845f8841ac6d23f9416c868c1	0.000685881	D_0__Bacteria; D_1__Planctomycetes; D_2__Planctomycetacia; D_3__Pirellulales; D_4__Pirellulaceae; D_5__Pirellula	1289
0a29b5cff848518d51d87dca27c94d4d	0.000685595	D_0__Bacteria; D_1__Bacteroidetes; D_2__Bacteroidia; D_3__Chitinophagales; D_4__Chitinophagaceae; D_5__Ferruginibacter	1290
72f53019cbff0d1b13cd86c787e5054d	0.000685167	D_0__Bacteria; D_1__Acidobacteria; D_2__Acidobacteriia; D_3__Subgroup 12; D_4__uncultured bacterium; D_5__uncultured bacterium; D_6__uncultured bacterium	1291
b3aad3848168996c95ca91098e786a23	0.0006846	D_0__Bacteria; D_1__Proteobacteria; D_2__Deltaproteobacteria; D_3__Myxococcales; D_4__Sandaracinaceae; D_5__uncultured	1292
db51f7dc46bbc02779ea2865e0a0e210	0.0006838	D_0__Bacteria; D_1__Actinobacteria; D_2__Actinobacteria; D_3__PeM15	1293
374a767b7934a9a4f2d15709b6dc3e3a	0.000683667	D_0__Bacteria; D_1__Gemmatimonadetes; D_2__Gemmatimonadetes; D_3__Gemmatimonadales; D_4__Gemmatimonadaceae; D_5__uncultured	1294
f4ff7f76850896c5c1bcd6931261882c	0.000683214	D_0__Bacteria; D_1__Verrucomicrobia; D_2__Verrucomicrobiae; D_3__S-BQ2-57 soil group; D_4__uncultured Verrucomicrobia bacterium; D_5__uncultured Verrucomicrobia bacterium; D_6__uncultured Verrucomicrobia bacterium	1295
2249e7a5b2391dd247da54e83aabf856	0.000682548	D_0__Bacteria; D_1__Proteobacteria; D_2__Gammaproteobacteria; D_3__Betaproteobacteriales; D_4__Burkholderiaceae; D_5__Massilia	1296
295d94fd5c278d3ac45c413c55d6b143	0.0006821	D_0__Bacteria; D_1__Planctomycetes; D_2__Planctomycetacia; D_3__Planctomycetales; D_4__Rubinisphaeraceae; D_5__SH-PL14; D_6__uncultured planctomycete	1297
9d7a4f60c935879cc0aa79381fb179c9	0.0006812	D_0__Bacteria; D_1__Proteobacteria; D_2__Gammaproteobacteria; D_3__Legionellales; D_4__Legionellaceae; D_5__Legionella; D_6__uncultured bacterium	1298
b74109e20bb2c7a89b6b48f9570721bb	0.000681	D_0__Bacteria; D_1__Verrucomicrobia; D_2__Verrucomicrobiae; D_3__Pedosphaerales; D_4__Pedosphaeraceae; D_5__uncultured bacterium; D_6__uncultured bacterium	1299
7402c6fd98e177d4694261a9dd23eac6	0.000679233	D_0__Bacteria; D_1__Proteobacteria; D_2__Gammaproteobacteria; D_3__Gammaproteobacteria Incertae Sedis; D_4__Unknown Family; D_5__Candidatus Berkiella; D_6__uncultured bacterium	1300
f01b5b72271388d21f3ebaf4c732e296	0.000679181	D_0__Bacteria; D_1__Proteobacteria; D_2__Deltaproteobacteria; D_3__Oligoflexales; D_4__0319-6G20; D_5__uncultured bacterium; D_6__uncultured bacterium	1301
8564266fc328640cdd39dcde1e00b861	0.000677967	D_0__Bacteria; D_1__FCPU426; D_2__uncultured bacterium; D_3__uncultured bacterium; D_4__uncultured bacterium; D_5__uncultured bacterium; D_6__uncultured bacterium	1302
1f5fcd3f2cb1d8d3e125e06d9cc9d778	0.0006773	D_0__Bacteria; D_1__Acidobacteria; D_2__Blastocatellia (Subgroup 4); D_3__Blastocatellales; D_4__Blastocatellaceae; D_5__Blastocatella	1303
8545ae8f4db250d954fcf2fbe582049c	0.0006771	D_0__Bacteria; D_1__Patescibacteria; D_2__Parcubacteria; D_3__Candidatus Yanofskybacteria; D_4__Candidatus Yanofskybacteria bacterium GW2011_GWF2_43_596; D_5__Candidatus Yanofskybacteria bacterium GW2011_GWF2_43_596; D_6__Candidatus Yanofskybacteria bacterium GW2011_GWF2_43_596	1304
7a67829240bc3b836b920318f67c4b1a	0.000675781	D_0__Bacteria; D_1__Acidobacteria; D_2__Acidobacteriia; D_3__Solibacterales; D_4__Solibacteraceae (Subgroup 3); D_5__Candidatus Solibacter; D_6__metagenome	1305
cb44efac7ef0b8b14d50c6f76bce58ea	0.000674667	D_0__Bacteria; D_1__Planctomycetes; D_2__Planctomycetacia; D_3__Gemmatales; D_4__Gemmataceae; D_5__Fimbriiglobus; D_6__uncultured bacterium	1306
f679717cac14f400b9fe51ba632d97c3	0.000673333	D_0__Bacteria; D_1__Patescibacteria; D_2__Parcubacteria; D_3__Candidatus Moranbacteria; D_4__uncultured bacterium; D_5__uncultured bacterium; D_6__uncultured bacterium	1307
06ffb54aa038517b3fe0ea43f6eb3380	0.000672633	D_0__Bacteria; D_1__Bacteroidetes; D_2__Bacteroidia; D_3__Sphingobacteriales; D_4__KD3-93; D_5__metagenome; D_6__metagenome	1308
e5ffe2b234e4019af30c0972f697b614	0.000671667	D_0__Bacteria; D_1__Proteobacteria; D_2__Gammaproteobacteria; D_3__Betaproteobacteriales; D_4__SC-I-84	1309
911c57e04667d7eb56b5b00c08f78c2e	0.0006715	D_0__Bacteria; D_1__Patescibacteria; D_2__Parcubacteria; D_3__uncultured bacterium; D_4__uncultured bacterium; D_5__uncultured bacterium; D_6__uncultured bacterium	1310
7f4b79091c78477769c41850eca97076	0.000670833	D_0__Bacteria; D_1__Verrucomicrobia; D_2__Verrucomicrobiae; D_3__Opitutales; D_4__Opitutaceae; D_5__Lacunisphaera	1311
b7b7e3f91263224beee15939f9193c46	0.0006708	D_0__Bacteria; D_1__Proteobacteria; D_2__Gammaproteobacteria; D_3__Betaproteobacteriales; D_4__Burkholderiaceae	1312
2e1ad4de8caa2af94cb2ae810b2ed9ce	0.000670167	D_0__Bacteria; D_1__Acidobacteria; D_2__Subgroup 6	1313
00d4306620fb956f4cb8ea6616da13a3	0.000669867	D_0__Bacteria; D_1__Proteobacteria; D_2__Alphaproteobacteria; D_3__Rhizobiales; D_4__Rhizobiales Incertae Sedis; D_5__uncultured; D_6__metagenome	1314
a46744c0844c677ed8d6e06aa0cf4577	0.000669833	D_0__Bacteria; D_1__Actinobacteria; D_2__Acidimicrobiia; D_3__Microtrichales; D_4__Ilumatobacteraceae; D_5__CL500-29 marine group; D_6__metagenome	1315
65d43491988bfe557da4d86a5ba25dae	0.000669167	D_0__Bacteria; D_1__Firmicutes; D_2__Bacilli; D_3__Bacillales; D_4__Staphylococcaceae; D_5__Staphylococcus	1316
ee4d794fc5436d447a4b361103431c15	0.000665714	D_0__Bacteria; D_1__Bacteroidetes; D_2__Bacteroidia; D_3__Chitinophagales; D_4__Saprospiraceae; D_5__uncultured; D_6__uncultured bacterium	1317
00c26d87434ec932047094bac51ce869	0.000664667	D_0__Bacteria; D_1__Bacteroidetes; D_2__Bacteroidia; D_3__Flavobacteriales; D_4__Flavobacteriaceae; D_5__Flavobacterium	1318
438f23f4b4a90373bb8aa6c9d5301d79	0.0006644	D_0__Bacteria; D_1__Proteobacteria; D_2__Deltaproteobacteria; D_3__Myxococcales; D_4__Sandaracinaceae; D_5__uncultured	1319
5bceb4253edc23ba647152a3529384f6	0.000663548	D_0__Bacteria; D_1__Bacteroidetes; D_2__Bacteroidia; D_3__Chitinophagales; D_4__Saprospiraceae; D_5__uncultured	1320
47f2617de53ce85d035fd4d1cc587272	0.000663	D_0__Bacteria; D_1__Bacteroidetes; D_2__Bacteroidia; D_3__Chitinophagales; D_4__Chitinophagaceae	1321
d347d3c970cef12b6ff1cda2c60320a2	0.0006627	D_0__Bacteria	1322
a086e0783b3bb2fe245e68751c239319	0.000662595	D_0__Bacteria; D_1__Proteobacteria; D_2__Gammaproteobacteria; D_3__Betaproteobacteriales; D_4__TRA3-20; D_5__uncultured Nitrosomonadaceae bacterium; D_6__uncultured Nitrosomonadaceae bacterium	1323
e3c734e86aca0b47424e8b3477cd00a1	0.000662467	D_0__Bacteria; D_1__Proteobacteria; D_2__Gammaproteobacteria; D_3__Legionellales; D_4__Legionellaceae; D_5__Legionella	1324
16e54597145ce25ef9db682547032d13	0.000662286	D_0__Bacteria; D_1__Proteobacteria; D_2__Gammaproteobacteria; D_3__Salinisphaerales; D_4__Solimonadaceae; D_5__uncultured; D_6__uncultured bacterium	1325
db6295e7d46f9bee720be4ab16ff54fb	0.000660933	D_0__Bacteria; D_1__Patescibacteria; D_2__Parcubacteria; D_3__uncultured bacterium; D_4__uncultured bacterium; D_5__uncultured bacterium; D_6__uncultured bacterium	1326
e5ac727aa541ed237c182caa6305023c	0.000660933	D_0__Bacteria; D_1__Proteobacteria; D_2__Deltaproteobacteria; D_3__Myxococcales; D_4__BIrii41; D_5__uncultured delta proteobacterium; D_6__uncultured delta proteobacterium	1327
bc9a99e95c42d814dbaeab935b2ba74c	0.000660733	D_0__Bacteria; D_1__Proteobacteria; D_2__Alphaproteobacteria; D_3__Rhodobacterales; D_4__Rhodobacteraceae; D_5__Rhodobacter	1328
0f34910f37338a141d04e12b11a5c835	0.000660681	D_0__Bacteria; D_1__Proteobacteria; D_2__Gammaproteobacteria; D_3__Betaproteobacteriales; D_4__Nitrosomonadaceae; D_5__DSSD61; D_6__uncultured bacterium	1329
68a30390c8b32234e8b5807a39fbd507	0.0006605	D_0__Bacteria; D_1__Proteobacteria; D_2__Deltaproteobacteria; D_3__Desulfuromonadales; D_4__Geobacteraceae; D_5__Geobacter; D_6__uncultured Geobacteraceae bacterium	1330
d8ff4a0f1c170ed4c608cede33054305	0.000659548	D_0__Bacteria; D_1__Proteobacteria; D_2__Alphaproteobacteria; D_3__Rhizobiales; D_4__Rhizobiales Incertae Sedis; D_5__uncultured; D_6__uncultured bacterium	1331
90e2d4906895b560390c22f814bd3a1a	0.000658514	D_0__Bacteria; D_1__Bacteroidetes; D_2__Bacteroidia; D_3__Sphingobacteriales; D_4__KD3-93	1332
7d344d66984e3411203d825fbf8ebab8	0.000658033	D_0__Bacteria; D_1__Patescibacteria; D_2__ABY1; D_3__Candidatus Kerfeldbacteria; D_4__Parcubacteria group bacterium GW2011_GWD2_43_10; D_5__Parcubacteria group bacterium GW2011_GWD2_43_10; D_6__Parcubacteria group bacterium GW2011_GWD2_43_10	1333
84b420ce85c1e0865efb58ccf7e84c0a	0.000657733	D_0__Bacteria; D_1__Proteobacteria; D_2__Gammaproteobacteria; D_3__Xanthomonadales; D_4__Xanthomonadaceae; D_5__Arenimonas	1334
e3250d1d0736d4f375baaff730cfcf24	0.0006576	D_0__Bacteria; D_1__Proteobacteria; D_2__Deltaproteobacteria; D_3__Oligoflexales; D_4__0319-6G20; D_5__uncultured Myxococcales bacterium; D_6__uncultured Myxococcales bacterium	1335
35bcf0206288fb49b7b43480dbb5afcc	0.000656181	D_0__Bacteria; D_1__Verrucomicrobia; D_2__Verrucomicrobiae; D_3__Chthoniobacterales; D_4__Chthoniobacteraceae; D_5__Candidatus Udaeobacter; D_6__uncultured soil bacterium	1336
aa11b7fecbbca304e3b36cce12f5bb66	0.000655533	D_0__Bacteria; D_1__Proteobacteria; D_2__Alphaproteobacteria; D_3__Sphingomonadales; D_4__Sphingomonadaceae; D_5__Novosphingobium	1337
a449fa7f00650d7eeafd9edbbf97af5a	0.0006549	D_0__Bacteria; D_1__Proteobacteria; D_2__Gammaproteobacteria; D_3__Betaproteobacteriales; D_4__Methylophilaceae; D_5__Methylotenera	1338
3d96aa62634d66976cd4aa760da99986	0.000654433	D_0__Bacteria; D_1__Chlamydiae; D_2__Chlamydiae; D_3__Chlamydiales	1339
0788164f323b8c67fc2a731b5daa3fd3	0.000652833	D_0__Bacteria; D_1__Proteobacteria; D_2__Gammaproteobacteria; D_3__Betaproteobacteriales; D_4__B1-7BS; D_5__uncultured soil bacterium; D_6__uncultured soil bacterium	1340
8faf6916875b4a3437a6a10881d85cbe	0.000652667	D_0__Bacteria; D_1__Tenericutes; D_2__Mollicutes; D_3__Entomoplasmatales; D_4__Entomoplasmatales Incertae Sedis; D_5__Candidatus Hepatoplasma; D_6__uncultured Mollicutes bacterium	1341
9f68446bc64b1687122a0bbef1f42983	0.000651567	D_0__Bacteria; D_1__Proteobacteria; D_2__Gammaproteobacteria; D_3__Cellvibrionales; D_4__Spongiibacteraceae; D_5__BD1-7 clade; D_6__metagenome	1342
26f173c04574871aba8876838e2d9e61	0.0006511	D_0__Bacteria; D_1__Proteobacteria; D_2__Alphaproteobacteria; D_3__Sphingomonadales; D_4__Sphingomonadaceae; D_5__Novosphingobium	1343
86067d224648ad6a8fe9cb3ee7e18827	0.0006509	D_0__Bacteria; D_1__Planctomycetes; D_2__Planctomycetacia; D_3__Isosphaerales; D_4__Isosphaeraceae; D_5__Aquisphaera; D_6__uncultured planctomycete	1344
f193f7233d39e288252d8758a9273208	0.000650167	D_0__Bacteria; D_1__Proteobacteria; D_2__Alphaproteobacteria; D_3__Rhizobiales; D_4__Xanthobacteraceae; D_5__uncultured	1345
ca0f5e56ade21c1197f47bdb1e647fb4	0.000649148	D_0__Bacteria; D_1__Planctomycetes; D_2__Planctomycetacia; D_3__Planctomycetales; D_4__uncultured	1346
99f3bc0f65bb70137078d30c5ee378cb	0.000647967	D_0__Bacteria; D_1__Bacteroidetes; D_2__Bacteroidia; D_3__Chitinophagales; D_4__Chitinophagaceae; D_5__uncultured	1347
5f0693d2490d303c92e1b592b6dccdb3	0.000647881	D_0__Bacteria; D_1__Planctomycetes; D_2__Planctomycetacia; D_3__Isosphaerales; D_4__Isosphaeraceae; D_5__Singulisphaera	1348
88e8b140d48087fd58b3f87708288d0c	0.000647067	D_0__Bacteria; D_1__Armatimonadetes; D_2__Fimbriimonadia; D_3__Fimbriimonadales; D_4__Fimbriimonadaceae; D_5__uncultured bacterium; D_6__uncultured bacterium	1349
f229bc8757981ab84ae78a847d2bcabd	0.000646981	D_0__Bacteria; D_1__Proteobacteria; D_2__Deltaproteobacteria; D_3__Myxococcales; D_4__Haliangiaceae; D_5__Haliangium	1350
a9cdace376f468b22ea7bac7de7e029c	0.000646533	D_0__Bacteria; D_1__Proteobacteria; D_2__Deltaproteobacteria; D_3__MBNT15; D_4__uncultured prokaryote; D_5__uncultured prokaryote; D_6__uncultured prokaryote	1351
fe6ded5c9d96beb2f8375223321a332c	0.000646333	D_0__Bacteria; D_1__Proteobacteria; D_2__Deltaproteobacteria; D_3__Oligoflexales; D_4__0319-6G20; D_5__uncultured Syntrophobacteraceae bacterium; D_6__uncultured Syntrophobacteraceae bacterium	1352
7339c8f5dddf72be7185b0923c694d9d	0.000644119	D_0__Bacteria; D_1__Planctomycetes; D_2__Planctomycetacia; D_3__Gemmatales; D_4__Gemmataceae; D_5__uncultured; D_6__uncultured bacterium	1353
7dc1508ac6fbcc4569030dcdd047263a	0.0006435	D_0__Bacteria; D_1__Firmicutes; D_2__Clostridia; D_3__Clostridiales; D_4__Lachnospiraceae; D_5__Tyzzerella 3; D_6__uncultured bacterium	1354
b08518861aad3a55ec7ee5dee551c3a1	0.000642833	D_0__Bacteria; D_1__Bacteroidetes; D_2__Bacteroidia; D_3__Sphingobacteriales; D_4__env.OPS 17	1355
d18e9d624d8998002c408f0d07e9862a	0.000639067	D_0__Bacteria; D_1__Verrucomicrobia; D_2__Verrucomicrobiae; D_3__uncultured; D_4__metagenome; D_5__metagenome; D_6__metagenome	1356
4b44a8fdda93baa3c8dba677986a246e	0.000638381	D_0__Bacteria; D_1__Proteobacteria; D_2__Gammaproteobacteria; D_3__Betaproteobacteriales; D_4__Nitrosomonadaceae; D_5__MND1; D_6__uncultured Rhodocyclaceae bacterium	1357
6cb87b9319bdbc4a22f4b297518fb8c7	0.000638167	D_0__Bacteria; D_1__Proteobacteria; D_2__Alphaproteobacteria; D_3__Rhizobiales; D_4__Beijerinckiaceae	1358
83dd78f2cb399d9ed7dc6f82893893fc	0.000638014	D_0__Bacteria; D_1__Acidobacteria; D_2__Thermoanaerobaculia; D_3__Thermoanaerobaculales; D_4__Thermoanaerobaculaceae; D_5__Subgroup 10	1359
e1a9430f9c3611fc149a9f8e65bf5259	0.000637667	D_0__Bacteria; D_1__Proteobacteria; D_2__Alphaproteobacteria; D_3__Rhodobacterales; D_4__Rhodobacteraceae; D_5__Pseudorhodobacter	1360
0d20658811c1d615ba21e9aa99bb818f	0.0006373	D_0__Bacteria; D_1__Proteobacteria; D_2__Alphaproteobacteria; D_3__Sphingomonadales; D_4__Sphingomonadaceae; D_5__Sphingomonas; D_6__Sphingomonas glacialis	1361
0ab4cf653c1af8eba081a1247e7747fe	0.000635367	D_0__Bacteria; D_1__Proteobacteria; D_2__Gammaproteobacteria	1362
e645157a8c79181c5ac478ffc3a3e975	0.000634667	D_0__Bacteria; D_1__Proteobacteria; D_2__Alphaproteobacteria; D_3__Micropepsales; D_4__Micropepsaceae; D_5__uncultured	1363
58540ccde4dec965024c3ea4439cbb6b	0.000633667	D_0__Bacteria; D_1__Planctomycetes; D_2__Planctomycetacia; D_3__Pirellulales; D_4__Pirellulaceae; D_5__uncultured; D_6__uncultured bacterium	1364
8c040574e898487825d01e1d743288a9	0.0006328	D_0__Bacteria; D_1__Bacteroidetes; D_2__Bacteroidia; D_3__Cytophagales	1365
ebe51dfed62cf703d4a495a65ae3267f	0.000632333	D_0__Bacteria; D_1__Omnitrophicaeota; D_2__uncultured bacterium; D_3__uncultured bacterium; D_4__uncultured bacterium; D_5__uncultured bacterium; D_6__uncultured bacterium	1366
47a9d10e32ffbceb163e240b65825d7e	0.0006323	D_0__Bacteria; D_1__Proteobacteria; D_2__Gammaproteobacteria; D_3__Betaproteobacteriales; D_4__Burkholderiaceae	1367
7b99cdb62f38755dcd010b714b35496c	0.000631567	D_0__Bacteria; D_1__Proteobacteria; D_2__Deltaproteobacteria; D_3__Bdellovibrionales; D_4__Bdellovibrionaceae; D_5__Bdellovibrio	1368
82e0d878cedea16d7502d7e8f5b30202	0.000631333	D_0__Bacteria; D_1__Proteobacteria; D_2__Gammaproteobacteria; D_3__Betaproteobacteriales; D_4__Nitrosomonadaceae; D_5__Ellin6067	1369
f908a38600f83fdc81be5d4d19e1c44e	0.000630648	D_0__Bacteria; D_1__Proteobacteria; D_2__Gammaproteobacteria; D_3__Aeromonadales; D_4__Aeromonadaceae; D_5__Tolumonas; D_6__uncultured bacterium	1370
7027b182801c6def85420e9b82b47121	0.000629148	D_0__Bacteria; D_1__Bacteroidetes; D_2__Bacteroidia; D_3__Sphingobacteriales; D_4__NS11-12 marine group; D_5__metagenome; D_6__metagenome	1371
528bb33b9bbca2b34df02ce0473e3774	0.000629	D_0__Bacteria; D_1__Proteobacteria; D_2__Gammaproteobacteria; D_3__Betaproteobacteriales; D_4__Burkholderiaceae	1372
1b1e5a81a3839aa6e226a2463b87b6c4	0.000628167	D_0__Bacteria; D_1__Actinobacteria; D_2__Acidimicrobiia; D_3__IMCC26256; D_4__metagenome; D_5__metagenome; D_6__metagenome	1373
a99652a3cbe93c3717ccad39abf8650f	0.000625667	D_0__Archaea; D_1__Crenarchaeota; D_2__Bathyarchaeia; D_3__unidentified archaeon; D_4__unidentified archaeon; D_5__unidentified archaeon; D_6__unidentified archaeon	1374
6ae9571f1d8479a2e9e9625fd5a46a6f	0.000625367	D_0__Bacteria; D_1__Proteobacteria; D_2__Gammaproteobacteria	1375
d48ff28003dc8aeaa208b18989586b3c	0.000625095	D_0__Bacteria; D_1__Patescibacteria; D_2__Parcubacteria; D_3__Candidatus Moranbacteria; D_4__uncultured bacterium; D_5__uncultured bacterium; D_6__uncultured bacterium	1376
ef8a9905463ef71e4e154b97619ae1a1	0.000625081	D_0__Bacteria; D_1__Proteobacteria; D_2__Deltaproteobacteria; D_3__Myxococcales; D_4__Phaselicystidaceae; D_5__Phaselicystis; D_6__uncultured Polyangiaceae bacterium	1377
8df5a5aaa4151285e928fba5be95a4d3	0.000624533	D_0__Bacteria; D_1__Proteobacteria; D_2__Gammaproteobacteria; D_3__Betaproteobacteriales; D_4__Burkholderiaceae	1378
7675f76b34183b1341c9e22e6a27146c	0.000624333	D_0__Bacteria; D_1__Planctomycetes; D_2__Planctomycetacia; D_3__Gemmatales; D_4__Gemmataceae; D_5__Fimbriiglobus; D_6__uncultured bacterium	1379
130d263b24a9325c72e7762a98a713df	0.000624167	D_0__Bacteria; D_1__Proteobacteria; D_2__Gammaproteobacteria; D_3__Betaproteobacteriales	1380
5ae6b61c221e47b24fa81689453660b3	0.0006232	D_0__Bacteria; D_1__Proteobacteria; D_2__Gammaproteobacteria; D_3__Pseudomonadales; D_4__Moraxellaceae; D_5__uncultured; D_6__metagenome	1381
42999b9a363bf31c4273f7cfa18f4c24	0.000623119	D_0__Bacteria; D_1__Bacteroidetes; D_2__Bacteroidia; D_3__Cytophagales; D_4__Spirosomaceae; D_5__uncultured; D_6__Ephemera danica	1382
ce4f0c5ed17aaf9e00ead3b31eeae886	0.000621667	D_0__Bacteria; D_1__Bacteroidetes; D_2__Bacteroidia; D_3__Chitinophagales; D_4__Chitinophagaceae; D_5__Terrimonas	1383
2437fda68fd398d7dfe49872d473b954	0.0006201	D_0__Bacteria; D_1__Verrucomicrobia; D_2__Verrucomicrobiae; D_3__Pedosphaerales; D_4__Pedosphaeraceae	1384
7e69bf9ba28366edaa8ddf6bb8975787	0.000619833	D_0__Bacteria; D_1__Gemmatimonadetes; D_2__Gemmatimonadetes; D_3__Gemmatimonadales; D_4__Gemmatimonadaceae; D_5__uncultured	1385
4430787be5364a7ce41a18d9cd038653	0.000619333	D_0__Bacteria; D_1__Bacteroidetes; D_2__Bacteroidia; D_3__Sphingobacteriales; D_4__AKYH767; D_5__uncultured Bacteroidetes bacterium; D_6__uncultured Bacteroidetes bacterium	1386
4e127797f4acf93b57a800528ed103f6	0.000619167	D_0__Bacteria; D_1__Bacteroidetes; D_2__Bacteroidia; D_3__Chitinophagales; D_4__Saprospiraceae; D_5__uncultured; D_6__uncultured Haliscomenobacter sp.	1387
7c59ab5375efbec360a62b3c59c0b1ab	0.0006183	D_0__Bacteria; D_1__Bacteroidetes; D_2__Bacteroidia; D_3__Chitinophagales; D_4__Chitinophagaceae	1388
945f562bda86790338922e12f9854407	0.000617067	D_0__Bacteria; D_1__Bacteroidetes; D_2__Bacteroidia; D_3__Flavobacteriales; D_4__Flavobacteriaceae; D_5__Flavobacterium	1389
2b76414edbbbabd0da4facfcbab24564	0.000616833	D_0__Bacteria; D_1__Proteobacteria; D_2__Deltaproteobacteria; D_3__Bdellovibrionales; D_4__Bacteriovoracaceae	1390
9462b6e1178c798e39994e1638c26c15	0.000616567	D_0__Bacteria; D_1__Proteobacteria; D_2__Alphaproteobacteria; D_3__Rickettsiales; D_4__AB1; D_5__Alphaproteobacteria bacterium GWB1_45_5; D_6__Alphaproteobacteria bacterium GWB1_45_5	1391
a80616dba1a6d362b957660c08aa3517	0.000613919	D_0__Bacteria; D_1__Proteobacteria; D_2__Gammaproteobacteria; D_3__Coxiellales; D_4__Coxiellaceae; D_5__Coxiella; D_6__metagenome	1392
89d9cbcde3a0b5391b825fa27f84f792	0.000613452	D_0__Bacteria; D_1__Proteobacteria; D_2__Gammaproteobacteria; D_3__Betaproteobacteriales; D_4__Rhodocyclaceae; D_5__Dechloromonas	1393
1613c58897f957af902799e5d46fc8d0	0.000613333	D_0__Bacteria; D_1__Bacteroidetes; D_2__Bacteroidia; D_3__Chitinophagales; D_4__Chitinophagaceae; D_5__Niastella	1394
9597fc3785cf1fa55fae3a6a76e3e1d7	0.000613119	D_0__Bacteria; D_1__Bacteroidetes; D_2__Bacteroidia; D_3__Flavobacteriales; D_4__Flavobacteriaceae; D_5__Flavobacterium	1395
101e498d32d01c683b937a772d4f6bb1	0.000612767	D_0__Bacteria; D_1__Planctomycetes; D_2__Planctomycetacia; D_3__Gemmatales; D_4__Gemmataceae; D_5__uncultured	1396
699feec46495b1eab43dfdcce73c809c	0.000612433	D_0__Bacteria; D_1__Dependentiae; D_2__Babeliae; D_3__Babeliales; D_4__uncultured bacterium; D_5__uncultured bacterium; D_6__uncultured bacterium	1397
5f28e5b3c290aa5cb58b54133a320e22	0.000611367	D_0__Bacteria; D_1__Dependentiae; D_2__Babeliae; D_3__Babeliales; D_4__uncultured bacterium; D_5__uncultured bacterium; D_6__uncultured bacterium	1398
cba392423af053937aad355bdc8ff38b	0.000611067	D_0__Bacteria; D_1__Armatimonadetes; D_2__Chthonomonadetes; D_3__Chthonomonadales; D_4__uncultured bacterium; D_5__uncultured bacterium; D_6__uncultured bacterium	1399
4987249840f5d51a59f05c4124f5b636	0.000608467	D_0__Bacteria; D_1__Dependentiae; D_2__Babeliae; D_3__Babeliales; D_4__uncultured bacterium SBRH58; D_5__uncultured bacterium SBRH58; D_6__uncultured bacterium SBRH58	1400
7bb33b2f97cc0d544e1d0cb33798c71d	0.000608233	D_0__Bacteria; D_1__Bacteroidetes; D_2__Bacteroidia; D_3__Cytophagales; D_4__Microscillaceae; D_5__uncultured; D_6__uncultured bacterium	1401
6261b59422a18e6423b6f659a8533f2f	0.0006076	D_0__Bacteria; D_1__Proteobacteria; D_2__Alphaproteobacteria; D_3__Rhizobiales; D_4__A0839; D_5__uncultured bacterium; D_6__uncultured bacterium	1402
6aa42c0a2079d992066ef19a3819eca0	0.0006075	D_0__Bacteria; D_1__Proteobacteria; D_2__Deltaproteobacteria; D_3__Myxococcales; D_4__Haliangiaceae; D_5__Haliangium	1403
8f23fdcf6f94f67605d968b6e4a61a01	0.0006075	D_0__Bacteria; D_1__Actinobacteria; D_2__Actinobacteria; D_3__Frankiales; D_4__Sporichthyaceae; D_5__hgcI clade; D_6__uncultured actinobacterium	1404
17c05ec7364b9898eeb15037cffae69e	0.000606867	D_0__Bacteria; D_1__Bacteroidetes; D_2__Bacteroidia; D_3__Bacteroidales; D_4__Prolixibacteraceae; D_5__WCHB1-32; D_6__uncultured bacterium	1405
c9a30be6c0be94e4b2a755d1dde37760	0.000605667	D_0__Bacteria; D_1__Verrucomicrobia; D_2__Verrucomicrobiae; D_3__Pedosphaerales; D_4__Pedosphaeraceae	1406
8c2b832dd5491a40a79aea2525e54341	0.000603	D_0__Bacteria; D_1__Proteobacteria; D_2__Gammaproteobacteria; D_3__Cellvibrionales; D_4__Halieaceae; D_5__OM60(NOR5) clade	1407
97a7fce8cdd13b1e08878a12b1ece4fd	0.0006025	D_0__Bacteria; D_1__Actinobacteria; D_2__Thermoleophilia; D_3__Gaiellales; D_4__uncultured; D_5__uncultured Conexibacter sp.; D_6__uncultured Conexibacter sp.	1408
ee7a5b3b628d28be01a2f29fe2c2d4a5	0.0006015	D_0__Bacteria; D_1__Proteobacteria; D_2__Alphaproteobacteria; D_3__Rhizobiales; D_4__Rhizobiales Incertae Sedis; D_5__Phreatobacter; D_6__uncultured alpha proteobacterium	1409
938aa8b7e6118d3b6bc9a6d002a85dc3	0.000601333	D_0__Bacteria; D_1__Proteobacteria; D_2__Alphaproteobacteria; D_3__Sphingomonadales; D_4__Sphingomonadaceae; D_5__Novosphingobium	1410
b5e060f53a5dbecdd122f5865e57864f	0.0006012	D_0__Bacteria; D_1__Bacteroidetes; D_2__Bacteroidia; D_3__Cytophagales	1411
0fa9b44d52836d2f173f4ac532f8a013	0.000600848	D_0__Bacteria; D_1__Proteobacteria; D_2__Alphaproteobacteria; D_3__Azospirillales; D_4__Azospirillaceae; D_5__Skermanella	1412
85bab0fc51674b058af819456e96d0f2	0.000600667	D_0__Bacteria; D_1__Proteobacteria; D_2__Deltaproteobacteria; D_3__Myxococcales; D_4__Sandaracinaceae; D_5__uncultured; D_6__uncultured soil bacterium	1413
9e6f3b1cf1e6d949a12eded274aef562	0.0006005	D_0__Bacteria; D_1__Omnitrophicaeota; D_2__uncultured bacterium; D_3__uncultured bacterium; D_4__uncultured bacterium; D_5__uncultured bacterium; D_6__uncultured bacterium	1414
ceb36da1a26eecc6429aa5cefb368a09	0.0006004	D_0__Bacteria; D_1__Acidobacteria; D_2__Acidobacteriia; D_3__Acidobacteriales; D_4__uncultured	1415
0b03f505dc92ff790b6d1ea5da0aad0d	0.000600167	D_0__Bacteria; D_1__Proteobacteria; D_2__Alphaproteobacteria; D_3__Rickettsiales; D_4__SM2D12	1416
8f41f1448196a50938e805fa7a300eb7	0.000600048	D_0__Bacteria; D_1__Proteobacteria; D_2__Alphaproteobacteria; D_3__Rhizobiales	1417
f61e27068d4e0899e1a9768ff288ca28	0.0005989	D_0__Bacteria; D_1__Bacteroidetes; D_2__Bacteroidia; D_3__Sphingobacteriales; D_4__AKYH767	1418
ccb7c59ce99cabbd127bbc043b57f974	0.000598467	D_0__Bacteria; D_1__Proteobacteria; D_2__Gammaproteobacteria; D_3__Betaproteobacteriales	1419
8090d7d12e13ae50fbfdb18aac002583	0.000598381	D_0__Bacteria; D_1__Proteobacteria; D_2__Alphaproteobacteria; D_3__Rhizobiales; D_4__A0839; D_5__uncultured bacterium; D_6__uncultured bacterium	1420
13fbfbab2917e162e0a77c5dac7fa909	0.0005979	D_0__Bacteria; D_1__Bacteroidetes; D_2__Bacteroidia; D_3__Chitinophagales; D_4__Saprospiraceae; D_5__uncultured; D_6__uncultured bacterium	1421
1bf28b748e78c1e80fc6df716c119bf6	0.000597867	D_0__Bacteria; D_1__Proteobacteria; D_2__Deltaproteobacteria; D_3__Desulfuromonadales; D_4__Geobacteraceae; D_5__Geobacter	1422
d3ac11ce8c19eea8d02d1a0f5eec7d48	0.0005975	D_0__Bacteria; D_1__Bacteroidetes; D_2__Bacteroidia; D_3__Cytophagales; D_4__Spirosomaceae; D_5__Pseudarcicella	1423
43fddf1528d4a98928fd8c3a8ac23bfd	0.000594881	D_0__Bacteria; D_1__Proteobacteria; D_2__Gammaproteobacteria; D_3__Pseudomonadales; D_4__Pseudomonadaceae; D_5__Pseudomonas	1424
4b68d080a9125c93005d474680f5dd4f	0.000594648	D_0__Bacteria; D_1__Proteobacteria; D_2__Deltaproteobacteria; D_3__Myxococcales; D_4__P3OB-42; D_5__uncultured bacterium; D_6__uncultured bacterium	1425
db729daf53a643b3caead734dc052752	0.000593667	D_0__Archaea; D_1__Nanoarchaeaeota; D_2__Woesearchaeia	1426
db91cf6e76d061e9b52e93a0e47607b7	0.000592633	D_0__Bacteria; D_1__Proteobacteria; D_2__Gammaproteobacteria; D_3__Betaproteobacteriales; D_4__Burkholderiaceae	1427
4301e7dadc5ecb47897c462be4050f16	0.000590833	D_0__Bacteria; D_1__Planctomycetes; D_2__Planctomycetacia; D_3__Gemmatales; D_4__Gemmataceae; D_5__uncultured; D_6__uncultured bacterium	1428
a2a65a425cf63cfd9dcbcbd540d21c33	0.000589119	D_0__Bacteria; D_1__Planctomycetes; D_2__vadinHA49; D_3__uncultured soil bacterium; D_4__uncultured soil bacterium; D_5__uncultured soil bacterium; D_6__uncultured soil bacterium	1429
5bf4b359a385d1ece10a86443a48d4c6	0.000589	D_0__Bacteria; D_1__Verrucomicrobia; D_2__Verrucomicrobiae; D_3__Pedosphaerales; D_4__Pedosphaeraceae	1430
bdae413c316f5dfb528ae302df4cecec	0.000587952	D_0__Bacteria; D_1__Bacteroidetes; D_2__Ignavibacteria; D_3__OPB56; D_4__uncultured sludge bacterium A12b; D_5__uncultured sludge bacterium A12b; D_6__uncultured sludge bacterium A12b	1431
6e105f3f79341d4c6ac024b928786898	0.000587467	D_0__Bacteria; D_1__Proteobacteria; D_2__Alphaproteobacteria; D_3__Rhizobiales; D_4__Beijerinckiaceae; D_5__Roseiarcus; D_6__uncultured bacterium	1432
ae484a4878bd7ebc4ec5b36f19b7183b	0.000587333	D_0__Bacteria; D_1__Verrucomicrobia; D_2__Verrucomicrobiae; D_3__Pedosphaerales; D_4__Pedosphaeraceae; D_5__uncultured verrucomicrobium DEV064; D_6__uncultured verrucomicrobium DEV064	1433
3626dcb91e4502011b1fcdfe95eef509	0.000586667	D_0__Bacteria; D_1__Bacteroidetes; D_2__Bacteroidia; D_3__Chitinophagales; D_4__uncultured; D_5__uncultured bacterium; D_6__uncultured bacterium	1434
3b85dc79386362e93f5385a08f99dbb2	0.000586048	D_0__Bacteria; D_1__Planctomycetes; D_2__Pla4 lineage; D_3__uncultured bacterium; D_4__uncultured bacterium; D_5__uncultured bacterium; D_6__uncultured bacterium	1435
f799b35236ba38b0d0bc4bb8c00e188a	0.000584433	D_0__Bacteria; D_1__Chloroflexi; D_2__Anaerolineae; D_3__Anaerolineales; D_4__Anaerolineaceae; D_5__uncultured	1436
9bcfe27406be32d9f99f28fe575ddaa4	0.000584405	D_0__Bacteria; D_1__Cyanobacteria; D_2__Oxyphotobacteria; D_3__Leptolyngbyales; D_4__Leptolyngbyaceae; D_5__Chamaesiphon PCC-7430; D_6__uncultured bacterium	1437
26b36ce178d7077c96a62de9701f7c3a	0.000584133	D_0__Bacteria; D_1__Bacteroidetes; D_2__Ignavibacteria; D_3__Kryptoniales; D_4__BSV26; D_5__denitrifying bacterium enrichment culture clone NOB_2_A7; D_6__denitrifying bacterium enrichment culture clone NOB_2_A7	1438
a6eddd34d2b67e98587351e9ba426d62	0.000584	D_0__Bacteria; D_1__Planctomycetes; D_2__Planctomycetacia; D_3__Pirellulales; D_4__Pirellulaceae; D_5__uncultured; D_6__metagenome	1439
d6dd5e4a9504339f81d7f7936f3a2577	0.0005828	D_0__Bacteria; D_1__Proteobacteria; D_2__Deltaproteobacteria; D_3__Desulfuromonadales; D_4__Geobacteraceae; D_5__Geobacter	1440
280732ac15c74768d5eb699442bd670b	0.000582619	D_0__Bacteria; D_1__Tenericutes; D_2__Mollicutes; D_3__Mycoplasmatales; D_4__Mycoplasmataceae	1441
0457643b758d54cc369eb3f1f4196454	0.0005826	D_0__Bacteria; D_1__Verrucomicrobia; D_2__Verrucomicrobiae; D_3__Verrucomicrobiales; D_4__Verrucomicrobiaceae; D_5__Prosthecobacter; D_6__uncultured bacterium	1442
ad4cba5280fb47cbebea01e7031af61c	0.000582567	D_0__Bacteria; D_1__Firmicutes; D_2__Bacilli; D_3__Bacillales; D_4__Bacillaceae; D_5__Bacillus	1443
b588e1861beb5bf0c8e325b0ddab9e52	0.000580167	D_0__Bacteria; D_1__Verrucomicrobia; D_2__Verrucomicrobiae; D_3__Methylacidiphilales; D_4__Methylacidiphilaceae; D_5__uncultured; D_6__uncultured bacterium	1444
6f71fe4846fcde9e777a85895e2dea18	0.000579333	D_0__Bacteria; D_1__Bacteroidetes; D_2__Bacteroidia; D_3__Cytophagales; D_4__Microscillaceae; D_5__uncultured; D_6__uncultured Flexibacter sp.	1445
f9598f69ca65644bef9c7f6c40f0b6cd	0.0005788	D_0__Archaea; D_1__Nanoarchaeaeota; D_2__Woesearchaeia; D_3__uncultured euryarchaeote; D_4__uncultured euryarchaeote; D_5__uncultured euryarchaeote; D_6__uncultured euryarchaeote	1446
d3e4200682dd7d4ec88c791ce99de418	0.000578667	D_0__Bacteria; D_1__Proteobacteria; D_2__Alphaproteobacteria; D_3__Sphingomonadales; D_4__Sphingomonadaceae; D_5__Altererythrobacter; D_6__Altererythrobacter sp.	1447
f8a74be66da914549350a86cb3b9f6f8	0.000577733	D_0__Bacteria; D_1__Proteobacteria; D_2__Alphaproteobacteria; D_3__Sphingomonadales; D_4__Sphingomonadaceae; D_5__Novosphingobium	1448
fec897381d27796e074c6c9b05a1de93	0.000576667	D_0__Bacteria; D_1__Proteobacteria; D_2__Alphaproteobacteria; D_3__Caulobacterales; D_4__Caulobacteraceae; D_5__Phenylobacterium	1449
87f7bda80919ffab188eeefda5e0e427	0.0005766	D_0__Bacteria; D_1__Actinobacteria; D_2__Acidimicrobiia; D_3__uncultured; D_4__uncultured bacterium; D_5__uncultured bacterium; D_6__uncultured bacterium	1450
c2f718db1d70a0792da5607a7a7b34a3	0.000576567	D_0__Bacteria; D_1__Planctomycetes; D_2__Planctomycetacia; D_3__Gemmatales; D_4__Gemmataceae; D_5__Fimbriiglobus; D_6__metagenome	1451
5183d97b2862d0ab4cacfd081ab5d0fe	0.000575833	D_0__Bacteria; D_1__Proteobacteria; D_2__Alphaproteobacteria; D_3__Rickettsiales; D_4__Rickettsiaceae; D_5__Candidatus Megaira	1452
00d8a7bed24c064b208816e35279655b	0.0005751	D_0__Bacteria; D_1__Verrucomicrobia; D_2__Verrucomicrobiae; D_3__Pedosphaerales; D_4__Pedosphaeraceae	1453
9cf9cede6b0efee737d375afc1b153ee	0.000574681	D_0__Archaea; D_1__Nanoarchaeaeota; D_2__Nanohaloarchaeia; D_3__Deep Sea Euryarchaeotic Group(DSEG); D_4__uncultured archaeon; D_5__uncultured archaeon; D_6__uncultured archaeon	1454
8afc3356b5442038c84080bcaf565654	0.000574619	D_0__Bacteria; D_1__Planctomycetes; D_2__Planctomycetacia; D_3__Gemmatales; D_4__Gemmataceae; D_5__uncultured	1455
fd3adf50307400ef20d8239c875dd27c	0.000574595	D_0__Bacteria; D_1__Actinobacteria; D_2__Actinobacteria; D_3__Micromonosporales; D_4__Micromonosporaceae	1456
d4b9525f54e381790516cb050b3b9e0f	0.000573033	D_0__Bacteria; D_1__Proteobacteria; D_2__Gammaproteobacteria; D_3__Betaproteobacteriales; D_4__Burkholderiaceae	1457
fac14c98bf89734b51caf192efdb5c6d	0.000572967	D_0__Bacteria; D_1__Omnitrophicaeota; D_2__Omnitrophia; D_3__Omnitrophales; D_4__Omnitrophaceae; D_5__Candidatus Omnitrophus; D_6__uncultured bacterium	1458
abf702d695a4d484d3708ea8b04cda06	0.000572214	D_0__Bacteria; D_1__Verrucomicrobia; D_2__Verrucomicrobiae; D_3__Pedosphaerales; D_4__Pedosphaeraceae; D_5__uncultured bacterium; D_6__uncultured bacterium	1459
9759e1ae5ef5b1d02523adc96736292b	0.000572133	D_0__Bacteria; D_1__Bacteroidetes; D_2__Bacteroidia; D_3__Cytophagales; D_4__Microscillaceae	1460
f6786631abcffb3b40b5c03795f4de0f	0.000570086	D_0__Bacteria; D_1__Planctomycetes; D_2__Planctomycetacia; D_3__Pirellulales; D_4__Pirellulaceae; D_5__uncultured; D_6__bacterium enrichment culture clone KIST-JJY167	1461
6ee9a1e48df1257049776851d55dbb69	0.0005698	D_0__Bacteria; D_1__Proteobacteria; D_2__Deltaproteobacteria; D_3__Oligoflexales; D_4__Oligoflexaceae; D_5__Oligoflexus; D_6__metagenome	1462
8b34a818653af6277c46e16825334edd	0.000569381	D_0__Bacteria; D_1__Bacteroidetes; D_2__Bacteroidia; D_3__Chitinophagales; D_4__uncultured; D_5__metagenome; D_6__metagenome	1463
ffaaeeedff2c0260533887d9b88a3393	0.000569233	D_0__Bacteria; D_1__Proteobacteria; D_2__Deltaproteobacteria; D_3__Syntrophobacterales; D_4__Syntrophaceae; D_5__Desulfobacca; D_6__uncultured bacterium	1464
9d28294c8053c94529a553f80f87efbc	0.000568381	D_0__Bacteria; D_1__Bacteroidetes; D_2__Bacteroidia; D_3__Chitinophagales; D_4__Saprospiraceae; D_5__uncultured	1465
46963d0a075f4c32c55590affda7cbc2	0.000568133	D_0__Bacteria; D_1__Proteobacteria	1466
3bbb2cb6bbab256e62c7bdefa975e87c	0.000568048	D_0__Bacteria; D_1__Proteobacteria; D_2__Alphaproteobacteria; D_3__Rhodobacterales; D_4__Rhodobacteraceae	1467
9ab3ff56fc287e033e4ebb31c7189345	0.000568	D_0__Bacteria; D_1__Elusimicrobia; D_2__Lineage IIb; D_3__uncultured bacterium; D_4__uncultured bacterium; D_5__uncultured bacterium; D_6__uncultured bacterium	1468
74f07763358134479e353d2d34c0f7c0	0.0005673	D_0__Bacteria; D_1__Patescibacteria; D_2__Gracilibacteria; D_3__Candidatus Peribacteria	1469
12809b8ad30d1b86c6e6dc9afa9d64e5	0.000567219	D_0__Bacteria; D_1__Verrucomicrobia; D_2__Verrucomicrobiae; D_3__Pedosphaerales; D_4__Pedosphaeraceae; D_5__uncultured bacterium; D_6__uncultured bacterium	1470
1dc1cb5fe3a3e6509a0d94fb832434cb	0.000567119	D_0__Bacteria; D_1__Proteobacteria; D_2__Gammaproteobacteria; D_3__Pseudomonadales; D_4__Moraxellaceae	1471
79726bd1d1b1f4f0f9a8cd6fe86cbc58	0.000566667	D_0__Bacteria; D_1__Nitrospirae; D_2__Thermodesulfovibrionia; D_3__uncultured; D_4__uncultured prokaryote; D_5__uncultured prokaryote; D_6__uncultured prokaryote	1472
b135fbde5a9c861d458a21258afbda94	0.000566533	D_0__Bacteria; D_1__Fusobacteria; D_2__Fusobacteriia; D_3__Fusobacteriales; D_4__Leptotrichiaceae; D_5__Hypnocyclicus; D_6__uncultured Fusobacteria bacterium	1473
a9b06d45896eadca5087095f10142d6d	0.0005665	D_0__Bacteria; D_1__Bacteroidetes; D_2__Bacteroidia; D_3__Chitinophagales; D_4__Chitinophagaceae	1474
7ce9e4f259db2c94136e470eb8ccfabd	0.0005664	D_0__Bacteria; D_1__Cyanobacteria; D_2__Oxyphotobacteria; D_3__Oxyphotobacteria Incertae Sedis; D_4__Unknown Family; D_5__Calothrix KVSF5; D_6__uncultured bacterium	1475
cbe5b99184744938bbdb386295c4788b	0.000566133	D_0__Bacteria; D_1__Verrucomicrobia; D_2__Verrucomicrobiae; D_3__Chthoniobacterales; D_4__Chthoniobacteraceae; D_5__Candidatus Udaeobacter	1476
90e592efca2fff3a503a196a7088f7aa	0.000565633	D_0__Bacteria; D_1__Planctomycetes; D_2__Planctomycetacia; D_3__Pirellulales; D_4__Pirellulaceae; D_5__uncultured; D_6__uncultured bacterium	1477
b64e81675e0d5c7ac09b3ea14497a2a2	0.000565133	D_0__Bacteria; D_1__Planctomycetes; D_2__vadinHA49; D_3__uncultured bacterium; D_4__uncultured bacterium; D_5__uncultured bacterium; D_6__uncultured bacterium	1478
b922d2f6375857b024092a197e7d6d27	0.0005623	D_0__Bacteria; D_1__Verrucomicrobia; D_2__Verrucomicrobiae; D_3__Pedosphaerales; D_4__Pedosphaeraceae; D_5__Pedosphaera; D_6__uncultured bacterium	1479
38679510bdfe45ae67f4e8f68ef3ae39	0.0005616	D_0__Bacteria; D_1__Verrucomicrobia; D_2__Verrucomicrobiae; D_3__Pedosphaerales; D_4__Pedosphaeraceae	1480
6fb0b6be13b03ac4b049e5155f23ed45	0.000560667	D_0__Bacteria; D_1__Planctomycetes; D_2__Phycisphaerae; D_3__Tepidisphaerales; D_4__WD2101 soil group; D_5__uncultured bacterium; D_6__uncultured bacterium	1481
3939dd9d9dc55afd1a0c3ba7e3b7a4d3	0.0005604	D_0__Archaea; D_1__Diapherotrites; D_2__Micrarchaeia; D_3__uncultured archaeon; D_4__uncultured archaeon; D_5__uncultured archaeon; D_6__uncultured archaeon	1482
4e08539db6364b85f5ca0e8783272b06	0.000560133	D_0__Bacteria; D_1__Verrucomicrobia; D_2__Verrucomicrobiae; D_3__Pedosphaerales; D_4__Pedosphaeraceae; D_5__uncultured Verrucomicrobia bacterium; D_6__uncultured Verrucomicrobia bacterium	1483
95b6cf8361bdac82d64272b24e56539a	0.000559467	D_0__Bacteria; D_1__Bacteroidetes; D_2__Bacteroidia; D_3__Cytophagales	1484
88cc5310f666309d2b62af94e25dca78	0.0005574	D_0__Bacteria; D_1__Bacteroidetes; D_2__Bacteroidia; D_3__Chitinophagales; D_4__Saprospiraceae; D_5__Aureispira; D_6__uncultured bacterium	1485
c2f8f1c4c196cdedbdccd199e67a8fa7	0.0005565	D_0__Bacteria; D_1__Planctomycetes; D_2__Planctomycetacia; D_3__Gemmatales; D_4__Gemmataceae; D_5__uncultured	1486
16b15544290c72550fc4c8020cbfdc8f	0.000556467	D_0__Bacteria; D_1__Proteobacteria; D_2__Alphaproteobacteria; D_3__Sphingomonadales; D_4__Sphingomonadaceae; D_5__Sphingomonas	1487
fcbaed62b3197055a64692345f370f42	0.000555833	D_0__Bacteria; D_1__Proteobacteria; D_2__Alphaproteobacteria; D_3__uncultured; D_4__uncultured Acetobacteraceae bacterium; D_5__uncultured Acetobacteraceae bacterium; D_6__uncultured Acetobacteraceae bacterium	1488
d9307e77da30e6d2c4357c1d02302642	0.000555767	D_0__Bacteria; D_1__Proteobacteria; D_2__Alphaproteobacteria; D_3__Rickettsiales; D_4__Midichloriaceae; D_5__Candidatus Jidaibacter; D_6__uncultured bacterium	1489
5f0927bf984f286d11de39a8867c2ac7	0.000555233	D_0__Bacteria; D_1__Bacteroidetes; D_2__Bacteroidia; D_3__Sphingobacteriales; D_4__Sphingobacteriaceae; D_5__Mucilaginibacter	1490
fd91568b2f67f861ab0edbf488dea33b	0.000555167	D_0__Bacteria; D_1__Actinobacteria; D_2__Acidimicrobiia; D_3__uncultured	1491
1810e7ea602d2c629186f9172d3f8331	0.000555167	D_0__Bacteria; D_1__Gemmatimonadetes; D_2__Gemmatimonadetes; D_3__Gemmatimonadales; D_4__Gemmatimonadaceae; D_5__Gemmatimonas; D_6__metagenome	1492
00feb692689d706370ba89503e9ae97e	0.000554967	D_0__Bacteria; D_1__Proteobacteria; D_2__Deltaproteobacteria; D_3__Bdellovibrionales; D_4__Bdellovibrionaceae; D_5__Bdellovibrio; D_6__metagenome	1493
2676fc5a31beeec3d40d2b1d7b462237	0.000554167	D_0__Bacteria; D_1__Proteobacteria; D_2__Gammaproteobacteria; D_3__Betaproteobacteriales	1494
27af011f1ebcc0867bb168193e6a9d27	0.000553733	D_0__Bacteria; D_1__Proteobacteria; D_2__Gammaproteobacteria; D_3__Betaproteobacteriales; D_4__Burkholderiaceae	1495
6da930a005174698d5d68f7a152f0545	0.000553262	D_0__Bacteria; D_1__Proteobacteria; D_2__Gammaproteobacteria; D_3__WD260; D_4__uncultured bacterium; D_5__uncultured bacterium; D_6__uncultured bacterium	1496
2cffcf55e8b50478571f72d931f3c2e9	0.0005532	D_0__Bacteria; D_1__Firmicutes; D_2__Negativicutes; D_3__Selenomonadales; D_4__Veillonellaceae; D_5__Propionispira; D_6__uncultured bacterium	1497
b5956402a24a9153484f4249effcec18	0.000553	D_0__Bacteria; D_1__Proteobacteria; D_2__Alphaproteobacteria; D_3__Rhizobiales; D_4__Beijerinckiaceae; D_5__Methylobacterium; D_6__Methylobacterium sp. 92d	1498
72ac2cc19b21348b590ec3d17edcf1da	0.000552167	D_0__Archaea; D_1__Nanoarchaeaeota; D_2__Woesearchaeia; D_3__Candidatus Staskawiczbacteria bacterium RIFOXYA2_FULL_32_7; D_4__Candidatus Staskawiczbacteria bacterium RIFOXYA2_FULL_32_7; D_5__Candidatus Staskawiczbacteria bacterium RIFOXYA2_FULL_32_7; D_6__Candidatus Staskawiczbacteria bacterium RIFOXYA2_FULL_32_7	1499
f57b142c70813523e8a0bcd5e016479a	0.000552167	D_0__Bacteria; D_1__Proteobacteria; D_2__Alphaproteobacteria; D_3__Rhizobiales; D_4__Methyloligellaceae; D_5__uncultured; D_6__uncultured Hyphomicrobiaceae bacterium	1500
2d0f28326b6651d74b1b1befb4ef7290	0.000551933	D_0__Bacteria; D_1__Armatimonadetes; D_2__Fimbriimonadia; D_3__Fimbriimonadales; D_4__Fimbriimonadaceae	1501
98e354f92b0b896fc3cc76034f7431da	0.0005518	D_0__Bacteria; D_1__Proteobacteria; D_2__Gammaproteobacteria; D_3__JTB23	1502
5a16ec3f2db1f0b56f8f4f5547986b46	0.0005516	D_0__Bacteria; D_1__Kiritimatiellaeota; D_2__Kiritimatiellae; D_3__WCHB1-41	1503
d7001cb9d17b2dd21035aec85a295bfd	0.0005513	D_0__Bacteria; D_1__Chlamydiae; D_2__Chlamydiae; D_3__Chlamydiales; D_4__cvE6; D_5__uncultured bacterium; D_6__uncultured bacterium	1504
292803b4406cb7d03ea7e2ca0e0614fd	0.000551	D_0__Bacteria; D_1__Bacteroidetes; D_2__Bacteroidia; D_3__Cytophagales; D_4__Microscillaceae; D_5__uncultured	1505
e5666f0c78308f7a054a2b327f788ae4	0.000550967	D_0__Bacteria; D_1__Proteobacteria; D_2__Deltaproteobacteria; D_3__Oligoflexales; D_4__0319-6G20; D_5__uncultured bacterium; D_6__uncultured bacterium	1506
0ad697107302f2bc88c709d647094c52	0.000550548	D_0__Bacteria; D_1__Proteobacteria; D_2__Gammaproteobacteria	1507
c8011b486112c7d753dcc8d22903556f	0.000550214	D_0__Bacteria; D_1__Proteobacteria; D_2__Alphaproteobacteria; D_3__uncultured	1508
5542b9e33a30ca6d71e46ff0eb385866	0.000550167	D_0__Bacteria; D_1__Proteobacteria; D_2__Gammaproteobacteria; D_3__Betaproteobacteriales; D_4__Chitinimonadaceae; D_5__Chitinimonas; D_6__Chitinimonas sp. HME7960	1509
7ca21a6ed25efd62d3f2aa253b923dca	0.000550167	D_0__Bacteria; D_1__Actinobacteria; D_2__Acidimicrobiia; D_3__Microtrichales; D_4__Ilumatobacteraceae	1510
55413401a2273e372fa0bf15f06496c8	0.000548567	D_0__Bacteria	1511
7cc4da7ff839343f3a8dda3bb1459642	0.0005485	D_0__Bacteria; D_1__Proteobacteria; D_2__Deltaproteobacteria; D_3__Bdellovibrionales; D_4__Bdellovibrionaceae; D_5__Bdellovibrio; D_6__uncultured bacterium	1512
c6e9c9fe9159441c4ffe44947875236a	0.0005479	D_0__Bacteria; D_1__Proteobacteria; D_2__Gammaproteobacteria; D_3__Betaproteobacteriales; D_4__Burkholderiaceae	1513
9d7bf10442d5f6db0a9d322833ab9f80	0.000547667	D_0__Bacteria; D_1__Verrucomicrobia; D_2__Verrucomicrobiae; D_3__Pedosphaerales; D_4__Pedosphaeraceae	1514
929e8450daa3418e6311c0a70f6aae0c	0.000546967	D_0__Bacteria; D_1__Planctomycetes; D_2__Planctomycetacia; D_3__Planctomycetales; D_4__Rubinisphaeraceae; D_5__SH-PL14; D_6__metagenome	1515
15191d5ed4bc9d1c4f3dbdef4bd52df7	0.000546633	D_0__Bacteria; D_1__Dependentiae; D_2__Babeliae; D_3__Babeliales; D_4__uncultured bacterium; D_5__uncultured bacterium; D_6__uncultured bacterium	1516
b18d634383a3bc3ab087bd68bcf18a70	0.0005463	D_0__Bacteria; D_1__Proteobacteria; D_2__Gammaproteobacteria	1517
a2a0d410b61b2d7154c9c438078b3137	0.000546167	D_0__Bacteria; D_1__Actinobacteria; D_2__Actinobacteria; D_3__Micrococcales; D_4__Intrasporangiaceae	1518
35db82ffe92d6c201b2fc79c81703d7a	0.000545548	D_0__Bacteria; D_1__Verrucomicrobia; D_2__Verrucomicrobiae; D_3__Pedosphaerales; D_4__Pedosphaeraceae	1519
31f7ac1c5cdcc40481b9d9242b296913	0.000545167	D_0__Bacteria; D_1__Proteobacteria; D_2__Deltaproteobacteria; D_3__Bdellovibrionales; D_4__Bdellovibrionaceae; D_5__Bdellovibrio; D_6__metagenome	1520
9d0e4b120d9c387aae68c8b59ac209a9	0.000544	D_0__Archaea; D_1__Nanoarchaeaeota; D_2__Woesearchaeia	1521
f0474d531022ce42df74ea8f4174b645	0.000543	D_0__Bacteria; D_1__Proteobacteria; D_2__Alphaproteobacteria; D_3__Rhodospirillales; D_4__uncultured; D_5__metagenome; D_6__metagenome	1522
937931dd95b688258de44a433fd0b9c1	0.000542667	D_0__Bacteria; D_1__Bacteroidetes; D_2__Bacteroidia; D_3__Sphingobacteriales; D_4__AKYH767; D_5__uncultured bacterium PHOS-HE51; D_6__uncultured bacterium PHOS-HE51	1523
f0bcbbfb953c378bcdef2e85c8999187	0.0005423	D_0__Bacteria; D_1__Patescibacteria; D_2__Parcubacteria; D_3__uncultured bacterium; D_4__uncultured bacterium; D_5__uncultured bacterium; D_6__uncultured bacterium	1524
8fd87ac92e9783801ca3ae817a7c5773	0.000541952	D_0__Bacteria; D_1__Proteobacteria; D_2__Deltaproteobacteria; D_3__Myxococcales; D_4__BIrii41; D_5__uncultured delta proteobacterium; D_6__uncultured delta proteobacterium	1525
b193ebca8591d09a2755acf98fa4a29d	0.0005417	D_0__Bacteria; D_1__Elusimicrobia; D_2__Lineage IIa; D_3__uncultured soil bacterium; D_4__uncultured soil bacterium; D_5__uncultured soil bacterium; D_6__uncultured soil bacterium	1526
94c69e1da8267b319bf171d8237a44dd	0.000541533	D_0__Bacteria; D_1__Bacteroidetes; D_2__Bacteroidia	1527
47ab63f9dd6a0bb209629cbce81f8e19	0.000541481	D_0__Bacteria; D_1__Kiritimatiellaeota; D_2__Kiritimatiellae; D_3__WCHB1-41; D_4__uncultured Kiritimatiellaeota bacterium; D_5__uncultured Kiritimatiellaeota bacterium; D_6__uncultured Kiritimatiellaeota bacterium	1528
074c6eb8ec32c0478610677cc63c39d4	0.0005412	D_0__Bacteria; D_1__Proteobacteria; D_2__Gammaproteobacteria; D_3__Betaproteobacteriales; D_4__Gallionellaceae; D_5__Candidatus Nitrotoga	1529
d4b5c66f48d9c3d02dabdd18f0175e50	0.0005409	D_0__Bacteria; D_1__Planctomycetes; D_2__OM190; D_3__uncultured bacterium; D_4__uncultured bacterium; D_5__uncultured bacterium; D_6__uncultured bacterium	1530
dcdfbfe309396cf8d900fcc2c97a9527	0.0005406	D_0__Archaea; D_1__Diapherotrites; D_2__Micrarchaeia	1531
aa4f4ea0f6b2266b0ba72937f58642e2	0.000539733	D_0__Bacteria; D_1__Proteobacteria; D_2__Deltaproteobacteria; D_3__Bdellovibrionales; D_4__Bacteriovoracaceae; D_5__uncultured; D_6__metagenome	1532
8ef6cec728e5f8f19b049f3b79931e70	0.000539667	D_0__Bacteria; D_1__Proteobacteria; D_2__Alphaproteobacteria; D_3__Sphingomonadales; D_4__Sphingomonadaceae; D_5__Sphingomonas	1533
de9ecb6e0b12682e550a5a26d10a1c34	0.000539367	D_0__Bacteria; D_1__Verrucomicrobia; D_2__Verrucomicrobiae; D_3__Pedosphaerales; D_4__Pedosphaeraceae; D_5__uncultured bacterium; D_6__uncultured bacterium	1534
03bafc61337bc88adb8c6f8e34feedb7	0.000539067	D_0__Bacteria; D_1__Proteobacteria; D_2__Alphaproteobacteria; D_3__Sphingomonadales; D_4__Sphingomonadaceae; D_5__Novosphingobium	1535
8ca738a2c88322a5e42c580681ea2c1a	0.000538833	D_0__Bacteria; D_1__Bacteroidetes; D_2__Bacteroidia; D_3__Chitinophagales; D_4__Chitinophagaceae; D_5__uncultured; D_6__metagenome	1536
dc0f13c6641dc93bf8bdbf4558bfb952	0.000538762	D_0__Bacteria; D_1__Proteobacteria; D_2__Gammaproteobacteria; D_3__Diplorickettsiales; D_4__Diplorickettsiaceae; D_5__uncultured; D_6__uncultured bacterium	1537
d3b3be305047d5f15ae23ce7a43bfc82	0.0005373	D_0__Bacteria; D_1__Proteobacteria; D_2__Gammaproteobacteria; D_3__Betaproteobacteriales; D_4__Rhodocyclaceae; D_5__Dechloromonas	1538
6b03f680397ad7c6cc592e929c076cb4	0.000537	D_0__Bacteria; D_1__Bacteroidetes; D_2__Bacteroidia; D_3__Chitinophagales; D_4__Chitinophagaceae; D_5__Ferruginibacter	1539
d1e07c73ad801203d4e9301d0885c452	0.000536762	D_0__Bacteria; D_1__Bacteroidetes; D_2__Bacteroidia; D_3__Cytophagales; D_4__Spirosomaceae; D_5__uncultured; D_6__Ephemera danica	1540
1b9290cd00a6e0c8583431454ea9b0c6	0.000536233	D_0__Bacteria; D_1__Fibrobacteres; D_2__Fibrobacteria; D_3__Fibrobacterales; D_4__Fibrobacteraceae; D_5__uncultured; D_6__uncultured bacterium	1541
1f1ac35d4c8f6eddf70fe4999d458675	0.000536181	D_0__Bacteria; D_1__Proteobacteria; D_2__Deltaproteobacteria; D_3__Bdellovibrionales; D_4__Bdellovibrionaceae; D_5__Bdellovibrio; D_6__Bdellovibrio exovorus JSS	1542
1417af298ed301578651745203f2cbfb	0.0005358	D_0__Bacteria; D_1__Proteobacteria; D_2__Alphaproteobacteria; D_3__Rhizobiales; D_4__Rhizobiales Incertae Sedis; D_5__uncultured; D_6__uncultured bacterium	1543
493e7346eba5cb1faf8b7d66e41c39b3	0.000535633	D_0__Bacteria; D_1__Actinobacteria; D_2__Acidimicrobiia; D_3__uncultured	1544
47dbe22e322f1ac53e08a8f672615250	0.000535533	D_0__Bacteria; D_1__Proteobacteria; D_2__Gammaproteobacteria; D_3__Betaproteobacteriales; D_4__Burkholderiaceae; D_5__CM1G08; D_6__uncultured bacterium	1545
74a26e97b02fcab82b0d346de4920f75	0.0005349	D_0__Bacteria; D_1__Actinobacteria; D_2__Actinobacteria; D_3__Corynebacteriales; D_4__Mycobacteriaceae; D_5__Mycobacterium	1546
41a6f8b23595ea7a2acfbb519f11969f	0.000534833	D_0__Archaea; D_1__Nanoarchaeaeota; D_2__Woesearchaeia; D_3__uncultured archaeon; D_4__uncultured archaeon; D_5__uncultured archaeon; D_6__uncultured archaeon	1547
46371dda56a77ad03619c1a27d869eda	0.000534833	D_0__Archaea; D_1__Nanoarchaeaeota; D_2__Woesearchaeia; D_3__Candidatus Staskawiczbacteria bacterium RIFOXYA2_FULL_32_7; D_4__Candidatus Staskawiczbacteria bacterium RIFOXYA2_FULL_32_7; D_5__Candidatus Staskawiczbacteria bacterium RIFOXYA2_FULL_32_7; D_6__Candidatus Staskawiczbacteria bacterium RIFOXYA2_FULL_32_7	1548
ab3d03b2f9e4cbdd9b6aa49db0c86efd	0.000534167	D_0__Bacteria; D_1__Bacteroidetes; D_2__Bacteroidia; D_3__Chitinophagales; D_4__Chitinophagaceae; D_5__Terrimonas	1549
10aa3fe0c9285b3a9bb386ecca984c5b	0.000533367	D_0__Bacteria; D_1__Bacteroidetes; D_2__Bacteroidia; D_3__Chitinophagales; D_4__Saprospiraceae; D_5__uncultured; D_6__uncultured Saprospiraceae bacterium	1550
17389332517e77b58f9c7da78c3c833e	0.000533333	D_0__Bacteria; D_1__Proteobacteria; D_2__Alphaproteobacteria; D_3__Caulobacterales; D_4__Hyphomonadaceae; D_5__SWB02	1551
312462f6e0e039fc1886915e60053f38	0.000532033	D_0__Bacteria; D_1__Proteobacteria; D_2__Deltaproteobacteria; D_3__Oligoflexales; D_4__Oligoflexaceae; D_5__Silvanigrella	1552
a5e29b095de73d8b0db68d1d791137c3	0.000531933	D_0__Bacteria; D_1__Omnitrophicaeota; D_2__uncultured bacterium; D_3__uncultured bacterium; D_4__uncultured bacterium; D_5__uncultured bacterium; D_6__uncultured bacterium	1553
34468005d8e777352eff51cc5ead72fa	0.0005318	D_0__Bacteria; D_1__Proteobacteria; D_2__Gammaproteobacteria; D_3__Salinisphaerales; D_4__Solimonadaceae; D_5__Nevskia; D_6__uncultured bacterium	1554
eaf5ee8052c641137f6a58077d9be8f0	0.000531733	D_0__Bacteria; D_1__Dependentiae; D_2__Babeliae; D_3__Babeliales; D_4__uncultured bacterium; D_5__uncultured bacterium; D_6__uncultured bacterium	1555
30e4bd833edc742d85f198d787db07b0	0.000531419	D_0__Bacteria; D_1__Planctomycetes	1556
fb12c9b0d52191e5749c2aa3a7d30351	0.000531	D_0__Bacteria; D_1__Proteobacteria; D_2__Gammaproteobacteria; D_3__Betaproteobacteriales; D_4__Rhodocyclaceae; D_5__Azovibrio; D_6__uncultured bacterium	1557
e3a8645c2649ede5cde9b6692264d709	0.000530833	D_0__Bacteria; D_1__Proteobacteria; D_2__Deltaproteobacteria; D_3__Oligoflexales; D_4__0319-6G20; D_5__uncultured bacterium; D_6__uncultured bacterium	1558
5673ae66819e3bdbbc09461e4959159e	0.000530667	D_0__Bacteria; D_1__Proteobacteria; D_2__Gammaproteobacteria; D_3__Enterobacteriales; D_4__Enterobacteriaceae; D_5__Pantoea	1559
bc3676c17839094c4fa8e33268905268	0.000530667	D_0__Archaea; D_1__Thaumarchaeota; D_2__Nitrososphaeria; D_3__Nitrososphaerales; D_4__Nitrososphaeraceae; D_5__Candidatus Nitrocosmicus	1560
31b23df96901a1bd5e1959c8ef4e0331	0.000530333	D_0__Bacteria; D_1__Proteobacteria; D_2__Deltaproteobacteria; D_3__Bdellovibrionales; D_4__Bacteriovoracaceae; D_5__Bacteriovorax; D_6__uncultured bacterium	1561
6fb5dc26c4cc567ca07dbb39a5c3bb26	0.000530333	D_0__Bacteria; D_1__Proteobacteria; D_2__Gammaproteobacteria; D_3__Betaproteobacteriales; D_4__Burkholderiaceae; D_5__Massilia	1562
db56361660a1d77cd2999c1880771561	0.000530267	D_0__Bacteria; D_1__Proteobacteria; D_2__Deltaproteobacteria; D_3__Myxococcales; D_4__Blfdi19	1563
3f099a7b6c18294ae63c6ba5741cf6e6	0.0005301	D_0__Archaea; D_1__Nanoarchaeaeota; D_2__Nanohaloarchaeia; D_3__Aenigmarchaeales; D_4__uncultured archaeon; D_5__uncultured archaeon; D_6__uncultured archaeon	1564
30fb030f355499efd3a0f38592a187e7	0.0005298	D_0__Bacteria; D_1__Planctomycetes; D_2__vadinHA49; D_3__uncultured bacterium; D_4__uncultured bacterium; D_5__uncultured bacterium; D_6__uncultured bacterium	1565
7b3b3096baba371bdc995eb99984b02d	0.000529452	D_0__Bacteria; D_1__Planctomycetes; D_2__vadinHA49; D_3__metagenome; D_4__metagenome; D_5__metagenome; D_6__metagenome	1566
316c0aade327221447b18e53621449d6	0.000528848	D_0__Bacteria; D_1__Dependentiae; D_2__Babeliae; D_3__Babeliales; D_4__Vermiphilaceae; D_5__metagenome; D_6__metagenome	1567
99c0decbe57e13078ac4f9db22b160a0	0.000528667	D_0__Bacteria; D_1__Chloroflexi; D_2__Anaerolineae; D_3__RBG-13-54-9; D_4__uncultured bacterium; D_5__uncultured bacterium; D_6__uncultured bacterium	1568
d8e026edb315584aa272253118b53030	0.000528667	D_0__Bacteria; D_1__Planctomycetes; D_2__Phycisphaerae; D_3__S-70; D_4__uncultured bacterium; D_5__uncultured bacterium; D_6__uncultured bacterium	1569
7daf5fe8809195ddfc1ddb4b44ae66f8	0.000528033	D_0__Bacteria; D_1__Elusimicrobia; D_2__Lineage IIa; D_3__uncultured bacterium; D_4__uncultured bacterium; D_5__uncultured bacterium; D_6__uncultured bacterium	1570
dcb4dc9db555e389bdce4d0d5f70e28b	0.000527714	D_0__Bacteria; D_1__Dependentiae; D_2__Babeliae; D_3__Babeliales; D_4__UBA12411; D_5__uncultured bacterium; D_6__uncultured bacterium	1571
647b46bc5fa0fadf81008c9a121c2dd2	0.000527633	D_0__Bacteria; D_1__Epsilonbacteraeota; D_2__Campylobacteria; D_3__Campylobacterales; D_4__Thiovulaceae; D_5__Sulfuricurvum	1572
fac006ab0c0404a59eadf3dd6cc5c166	0.000526714	D_0__Bacteria; D_1__Proteobacteria; D_2__Gammaproteobacteria; D_3__PLTA13	1573
052de639d6865740b534e2ed92916014	0.0005265	D_0__Bacteria; D_1__Omnitrophicaeota; D_2__uncultured bacterium; D_3__uncultured bacterium; D_4__uncultured bacterium; D_5__uncultured bacterium; D_6__uncultured bacterium	1574
0f91911c8c52e9ef791f32bba4b5647d	0.0005265	D_0__Bacteria; D_1__Proteobacteria; D_2__Deltaproteobacteria; D_3__Oligoflexales; D_4__0319-6G20; D_5__uncultured bacterium; D_6__uncultured bacterium	1575
fccda936f5ac3eaf225191b909c0160d	0.000526181	D_0__Bacteria; D_1__Patescibacteria; D_2__ABY1	1576
248fff123e23b8df91469aa965c7422b	0.000526095	D_0__Bacteria; D_1__Bacteroidetes; D_2__Bacteroidia; D_3__Sphingobacteriales; D_4__Sphingobacteriaceae; D_5__Pedobacter	1577
5ba46a7200aabe3a6b24b7fc956c1266	0.0005248	D_0__Bacteria; D_1__Proteobacteria; D_2__Deltaproteobacteria; D_3__Oligoflexales; D_4__Oligoflexaceae; D_5__Oligoflexus; D_6__uncultured bacterium	1578
881b07aaaec073fe270a3aa7b5c27f3f	0.0005248	D_0__Bacteria; D_1__Patescibacteria; D_2__Parcubacteria; D_3__Candidatus Moranbacteria; D_4__uncultured bacterium; D_5__uncultured bacterium; D_6__uncultured bacterium	1579
a80fc24fcce91f98f225dcf7632988bc	0.000524448	D_0__Bacteria; D_1__Planctomycetes; D_2__vadinHA49; D_3__uncultured soil bacterium; D_4__uncultured soil bacterium; D_5__uncultured soil bacterium; D_6__uncultured soil bacterium	1580
5eb754a8b68653167802b3ab7a49fc06	0.000524333	D_0__Archaea; D_1__Nanoarchaeaeota; D_2__Woesearchaeia	1581
68084402ba50c5318fb1062026beb58d	0.0005235	D_0__Bacteria; D_1__Proteobacteria; D_2__Gammaproteobacteria; D_3__Betaproteobacteriales; D_4__Burkholderiaceae; D_5__Burkholderia-Caballeronia-Paraburkholderia	1582
9fedf024963857bb18429dacb970c2ea	0.000523333	D_0__Bacteria; D_1__WOR-1; D_2__uncultured bacterium; D_3__uncultured bacterium; D_4__uncultured bacterium; D_5__uncultured bacterium; D_6__uncultured bacterium	1583
b589d4ffb1e7312a2dfb110ae396392f	0.000522967	D_0__Bacteria; D_1__Proteobacteria; D_2__Deltaproteobacteria; D_3__Oligoflexales; D_4__0319-6G20; D_5__uncultured bacterium; D_6__uncultured bacterium	1584
8055c50bd74bdb9018ae6c05cd57caf8	0.000522633	D_0__Bacteria; D_1__Planctomycetes; D_2__OM190; D_3__uncultured bacterium; D_4__uncultured bacterium; D_5__uncultured bacterium; D_6__uncultured bacterium	1585
5f7b4b8910e06c7fb7cde3fdd7df1eaa	0.000522167	D_0__Bacteria; D_1__Proteobacteria; D_2__Alphaproteobacteria; D_3__Caulobacterales; D_4__Caulobacteraceae; D_5__Asticcacaulis; D_6__uncultured Gram-positive bacterium	1586
4ed4db3db0ffbfea91671c4514425226	0.000522	D_0__Bacteria; D_1__Tenericutes; D_2__Mollicutes; D_3__Mycoplasmatales; D_4__Mycoplasmataceae; D_5__Candidatus Bacilloplasma; D_6__uncultured bacterium	1587
f7707be08736d34e200fcea2c3892ffe	0.0005219	D_0__Bacteria; D_1__Omnitrophicaeota; D_2__uncultured bacterium; D_3__uncultured bacterium; D_4__uncultured bacterium; D_5__uncultured bacterium; D_6__uncultured bacterium	1588
396dc2fc75d0cdb55d91c9899b87172a	0.000521867	D_0__Bacteria; D_1__Bacteroidetes; D_2__Bacteroidia; D_3__Cytophagales; D_4__Microscillaceae; D_5__uncultured; D_6__uncultured bacterium	1589
e75a66f18398d69ac2382b8614d2b7b8	0.000521	D_0__Bacteria; D_1__Verrucomicrobia; D_2__Verrucomicrobiae; D_3__Pedosphaerales; D_4__Pedosphaeraceae	1590
8dc1ab7622ce3fcc35754a3b71709963	0.000520833	D_0__Bacteria; D_1__Omnitrophicaeota; D_2__Omnitrophia; D_3__Omnitrophales; D_4__Omnitrophaceae; D_5__Candidatus Omnitrophus; D_6__metagenome	1591
bd76fac86ffbb39a549e1b30f9d75c72	0.000520581	D_0__Bacteria; D_1__Bacteroidetes; D_2__Bacteroidia; D_3__Chitinophagales; D_4__uncultured; D_5__uncultured Cytophagales bacterium; D_6__uncultured Cytophagales bacterium	1592
c1069f2ad5a5bd1e2bdb423bd6afba7e	0.000520533	D_0__Bacteria; D_1__Cyanobacteria; D_2__Oxyphotobacteria; D_3__SepB-3; D_4__uncultured cyanobacterium; D_5__uncultured cyanobacterium; D_6__uncultured cyanobacterium	1593
7db93325b5fc771d304da32bc70219db	0.0005205	D_0__Archaea; D_1__Diapherotrites; D_2__Micrarchaeia; D_3__uncultured euryarchaeote; D_4__uncultured euryarchaeote; D_5__uncultured euryarchaeote; D_6__uncultured euryarchaeote	1594
076611525e56322caedd5f3745281909	0.000520214	D_0__Bacteria; D_1__Planctomycetes; D_2__Planctomycetacia; D_3__Isosphaerales; D_4__Isosphaeraceae; D_5__uncultured	1595
67a126db928c045dee3cdaf635cca409	0.000519833	D_0__Bacteria; D_1__Patescibacteria; D_2__Gracilibacteria; D_3__Candidatus Peregrinibacteria	1596
19d0f96dd835b23a3ba1e650f05f2b76	0.0005196	D_0__Bacteria; D_1__Verrucomicrobia; D_2__Verrucomicrobiae; D_3__Pedosphaerales; D_4__Pedosphaeraceae	1597
f1554c22d6d84c3d277f11d7a173399a	0.0005193	D_0__Bacteria; D_1__Proteobacteria; D_2__Alphaproteobacteria; D_3__Rhizobiales; D_4__Xanthobacteraceae; D_5__uncultured	1598
29a80c0a24e4d66d485b78255fa48bad	0.000519133	D_0__Bacteria; D_1__Patescibacteria; D_2__Parcubacteria; D_3__uncultured bacterium; D_4__uncultured bacterium; D_5__uncultured bacterium; D_6__uncultured bacterium	1599
bc98998d9ed52b29e68d7235026119d9	0.000519067	D_0__Bacteria; D_1__Bacteroidetes; D_2__Bacteroidia; D_3__Sphingobacteriales; D_4__KD3-93	1600
ea2ac28615186c2b731745438e88c649	0.000519	D_0__Bacteria; D_1__Proteobacteria; D_2__Gammaproteobacteria; D_3__uncultured; D_4__uncultured bacterium; D_5__uncultured bacterium; D_6__uncultured bacterium	1601
5c693eadf403ad96fc2fa1397873540c	0.000518452	D_0__Bacteria; D_1__Proteobacteria; D_2__Alphaproteobacteria; D_3__Sphingomonadales; D_4__Sphingomonadaceae; D_5__Sphingomonas	1602
b1803469cf358e62f69bbc9773e1927e	0.000518014	D_0__Bacteria; D_1__Proteobacteria; D_2__Deltaproteobacteria; D_3__Oligoflexales; D_4__0319-6G20	1603
9c038c39cdaf030d74210a7b5a5f0734	0.000517314	D_0__Bacteria; D_1__Proteobacteria; D_2__Alphaproteobacteria; D_3__Sphingomonadales; D_4__Sphingomonadaceae; D_5__Sphingorhabdus; D_6__uncultured bacterium	1604
057c15af7da5fe512e9bb9985f0b5c89	0.000516667	D_0__Bacteria; D_1__Proteobacteria; D_2__Alphaproteobacteria; D_3__Acetobacterales; D_4__Acetobacteraceae; D_5__uncultured; D_6__uncultured Acetobacteraceae bacterium	1605
2ca83eefb56ba73ffbbb5793ba2dd35e	0.000516333	D_0__Bacteria; D_1__Elusimicrobia; D_2__Elusimicrobia; D_3__MVP-88; D_4__uncultured bacterium; D_5__uncultured bacterium; D_6__uncultured bacterium	1606
d723db35121fdf9c889e9d3b2916e09a	0.000515833	D_0__Bacteria; D_1__Verrucomicrobia; D_2__Verrucomicrobiae; D_3__Verrucomicrobiales; D_4__Akkermansiaceae; D_5__Akkermansia; D_6__uncultured bacterium	1607
495619e6c51e1e0955975577268afaf7	0.000515733	D_0__Bacteria; D_1__Cyanobacteria; D_2__Melainabacteria; D_3__Obscuribacterales; D_4__metagenome; D_5__metagenome; D_6__metagenome	1608
10183316db4902803ada5fcfb5767970	0.000515167	D_0__Bacteria; D_1__Planctomycetes; D_2__Planctomycetacia; D_3__Gemmatales; D_4__Gemmataceae; D_5__uncultured; D_6__uncultured bacterium	1609
2a7afa7d7edf5f3d12313b88ae1b357e	0.000515133	D_0__Bacteria; D_1__Planctomycetes; D_2__Phycisphaerae; D_3__Tepidisphaerales; D_4__WD2101 soil group; D_5__uncultured Planctomycetales bacterium; D_6__uncultured Planctomycetales bacterium	1610
d823ed19654f78ebefe938a223f132bc	0.000514967	D_0__Bacteria; D_1__Bacteroidetes; D_2__Bacteroidia; D_3__Cytophagales; D_4__Microscillaceae; D_5__uncultured; D_6__uncultured Sphingobacteriales bacterium	1611
82998460b3ce15a8a1959776240e895a	0.000514467	D_0__Bacteria; D_1__Planctomycetes	1612
0691050cc889f60f85ef5c8cdd002354	0.000514429	D_0__Bacteria; D_1__Proteobacteria; D_2__Deltaproteobacteria; D_3__Oligoflexales; D_4__0319-6G20; D_5__bacterium enrichment culture clone B126(2011); D_6__bacterium enrichment culture clone B126(2011)	1613
72541c4aba5e8eb7b2b428d8df194cc8	0.000514367	D_0__Bacteria; D_1__Proteobacteria; D_2__Gammaproteobacteria; D_3__Betaproteobacteriales; D_4__Rhodocyclaceae	1614
b062db3d6f9a4545418100957427be6c	0.000514	D_0__Bacteria; D_1__Verrucomicrobia; D_2__Verrucomicrobiae; D_3__Pedosphaerales; D_4__Pedosphaeraceae; D_5__bacterium enrichment culture clone auto67_4W; D_6__bacterium enrichment culture clone auto67_4W	1615
d6162ef411d07b9aa1bdeaa664b9c188	0.0005138	D_0__Bacteria	1616
558d738643ab9ea26b7600718981c9c3	0.000513	D_0__Bacteria; D_1__Proteobacteria; D_2__Deltaproteobacteria; D_3__Oligoflexales; D_4__0319-6G20	1617
4d83a9504c85820bed5c9cbf5e59b7ff	0.0005129	D_0__Bacteria; D_1__Proteobacteria; D_2__Deltaproteobacteria	1618
2cd465b2e1912842aaa424ae4ac8b62f	0.0005127	D_0__Bacteria; D_1__Actinobacteria; D_2__Actinobacteria; D_3__Frankiales; D_4__Sporichthyaceae; D_5__hgcI clade	1619
2a034fda2533f23c7381d5f3f87139f2	0.0005124	D_0__Bacteria; D_1__Proteobacteria; D_2__Gammaproteobacteria; D_3__Betaproteobacteriales; D_4__Burkholderiaceae	1620
e53981869dab674120a3a193e092bd71	0.0005123	D_0__Bacteria; D_1__Verrucomicrobia; D_2__Verrucomicrobiae; D_3__Chthoniobacterales; D_4__Xiphinematobacteraceae; D_5__Candidatus Xiphinematobacter; D_6__metagenome	1621
71e79965c75da5beadef84bb90e85ac8	0.000512167	D_0__Bacteria; D_1__Proteobacteria; D_2__Alphaproteobacteria; D_3__Sphingomonadales; D_4__Sphingomonadaceae; D_5__Rhizorhapis; D_6__uncultured alpha proteobacterium	1622
340bbb047d2107b6317f7607445eae3c	0.0005118	D_0__Bacteria; D_1__Proteobacteria; D_2__Gammaproteobacteria; D_3__Ga0077536; D_4__uncultured sulfur-oxidizing symbiont bacterium; D_5__uncultured sulfur-oxidizing symbiont bacterium; D_6__uncultured sulfur-oxidizing symbiont bacterium	1623
4840b8df643d54d61e10a43492501911	0.000511767	D_0__Bacteria; D_1__Bacteroidetes; D_2__Bacteroidia; D_3__Cytophagales; D_4__Microscillaceae; D_5__uncultured	1624
2adccff17465d2fa0d6fc67dcfecf46a	0.0005115	D_0__Archaea; D_1__Thaumarchaeota; D_2__Nitrososphaeria; D_3__Nitrosopumilales; D_4__Nitrosopumilaceae	1625
445a599987dab8504cff55cec35742dc	0.0005115	D_0__Bacteria; D_1__Proteobacteria; D_2__Alphaproteobacteria; D_3__Rhizobiales; D_4__uncultured; D_5__uncultured Hyphomicrobiaceae bacterium; D_6__uncultured Hyphomicrobiaceae bacterium	1626
0c769ae5a5f5385b06fd00039a641169	0.0005113	D_0__Bacteria; D_1__Proteobacteria; D_2__Deltaproteobacteria; D_3__Myxococcales; D_4__uncultured; D_5__metagenome; D_6__metagenome	1627
f80decb447b68d110cbe3dffb12995ee	0.0005109	D_0__Bacteria; D_1__Omnitrophicaeota; D_2__uncultured bacterium; D_3__uncultured bacterium; D_4__uncultured bacterium; D_5__uncultured bacterium; D_6__uncultured bacterium	1628
4604e8889afe66eda38e97d14b541400	0.000509833	D_0__Bacteria; D_1__Acidobacteria; D_2__Acidobacteriia; D_3__Solibacterales; D_4__Solibacteraceae (Subgroup 3); D_5__Bryobacter; D_6__uncultured bacterium	1629
4b9587fda45152d6428a2e5986ec223d	0.000509833	D_0__Bacteria; D_1__Acidobacteria; D_2__Subgroup 6	1630
d34b602d78aa47df5450f8c795b0f2bb	0.000509667	D_0__Bacteria; D_1__Proteobacteria; D_2__Deltaproteobacteria; D_3__Myxococcales; D_4__Sandaracinaceae; D_5__uncultured; D_6__metagenome	1631
f6b214c70dd7dbce225637182a746ab1	0.000509548	D_0__Bacteria; D_1__Verrucomicrobia; D_2__Verrucomicrobiae; D_3__Pedosphaerales; D_4__Pedosphaeraceae	1632
07c9d96f634ad044e17dc4a4f94f0b0a	0.000509214	D_0__Bacteria; D_1__Proteobacteria; D_2__Deltaproteobacteria; D_3__Myxococcales; D_4__uncultured; D_5__uncultured bacterium; D_6__uncultured bacterium	1633
75ea2daf1a41ca52cecdd1e27b663173	0.000508533	D_0__Bacteria; D_1__Bacteroidetes; D_2__Bacteroidia; D_3__Bacteroidales; D_4__Bacteroidetes vadinHA17	1634
88524108706087f7c75e79d6c10c9c61	0.000508533	D_0__Bacteria; D_1__Bacteroidetes; D_2__Bacteroidia; D_3__Flavobacteriales; D_4__Flavobacteriaceae; D_5__Flavobacterium	1635
13be9092ba185328413e41a3254c5b97	0.000508233	D_0__Bacteria; D_1__Dependentiae; D_2__Babeliae; D_3__Babeliales	1636
edb9c10a487ad4ace7c08ebe26d7145a	0.000508167	D_0__Bacteria; D_1__Acidobacteria; D_2__Acidobacteriia; D_3__Solibacterales; D_4__Solibacteraceae (Subgroup 3); D_5__Bryobacter; D_6__uncultured prokaryote	1637
d206e354cb6fa5bea6964bd5bc9f2f7e	0.000507633	D_0__Bacteria; D_1__Patescibacteria; D_2__ABY1; D_3__Candidatus Magasanikbacteria; D_4__uncultured bacterium; D_5__uncultured bacterium; D_6__uncultured bacterium	1638
e8583167bea22a2f50ad5fc7e9b85a1a	0.0005075	D_0__Bacteria; D_1__Verrucomicrobia; D_2__Verrucomicrobiae; D_3__Pedosphaerales; D_4__Pedosphaeraceae	1639
c3ad354399e748f081e7ea3b09d71f89	0.000506967	D_0__Bacteria; D_1__Planctomycetes; D_2__Planctomycetacia; D_3__Isosphaerales; D_4__Isosphaeraceae; D_5__Aquisphaera; D_6__uncultured planctomycete	1640
4eeb7a3d8156eb6c31da3540cd24eb56	0.000506619	D_0__Bacteria; D_1__Planctomycetes; D_2__Phycisphaerae; D_3__Phycisphaerales; D_4__Phycisphaeraceae; D_5__CL500-3; D_6__uncultured bacterium	1641
08fba0d32624ad7a66b4a5438e169d5a	0.000506214	D_0__Bacteria; D_1__Proteobacteria; D_2__Deltaproteobacteria; D_3__Bdellovibrionales; D_4__Bdellovibrionaceae; D_5__Bdellovibrio; D_6__uncultured bacterium	1642
430df507eb3ca48a8e92c41b520d5550	0.000506148	D_0__Bacteria; D_1__Proteobacteria; D_2__Deltaproteobacteria; D_3__Oligoflexales; D_4__0319-6G20	1643
3732741511cbf2db1fa1cf88795cdd54	0.000505881	D_0__Bacteria; D_1__Bacteroidetes; D_2__Bacteroidia; D_3__Sphingobacteriales; D_4__env.OPS 17; D_5__uncultured bacterium; D_6__uncultured bacterium	1644
d21084da259d0e92d48eeea7f4aa7792	0.000505333	D_0__Bacteria; D_1__Bacteroidetes; D_2__Bacteroidia; D_3__Sphingobacteriales; D_4__env.OPS 17	1645
3f95aa1b372a657401dcde0038bfb884	0.0005052	D_0__Bacteria; D_1__Proteobacteria; D_2__Alphaproteobacteria; D_3__Rhizobiales; D_4__Hyphomicrobiaceae; D_5__Hyphomicrobium	1646
6326363cc12189a386d6c9e5c711038d	0.000505048	D_0__Bacteria; D_1__Proteobacteria; D_2__Alphaproteobacteria; D_3__Caulobacterales; D_4__Caulobacteraceae; D_5__Asticcacaulis; D_6__uncultured Asticcacaulis sp.	1647
b45ce80101cdd8521930568c40dee504	0.000505033	D_0__Bacteria; D_1__FBP	1648
a5e343df0faf5071bc1a13623a27ed42	0.000504633	D_0__Bacteria; D_1__Proteobacteria; D_2__Gammaproteobacteria; D_3__Betaproteobacteriales; D_4__Burkholderiaceae	1649
d66c724319853e40eb31c1979e9d5a0f	0.0005046	D_0__Bacteria; D_1__Proteobacteria; D_2__Alphaproteobacteria; D_3__Rickettsiales	1650
30f194125c0a7fcc197dbfe331fcb393	0.000504033	D_0__Bacteria; D_1__Proteobacteria; D_2__Deltaproteobacteria; D_3__Oligoflexales; D_4__0319-6G20; D_5__uncultured bacterium; D_6__uncultured bacterium	1651
ba546462b2e5d4f4b2329c35a5f16faf	0.000503833	D_0__Bacteria; D_1__Bacteroidetes; D_2__Ignavibacteria; D_3__Kryptoniales; D_4__BSV26; D_5__uncultured bacterium; D_6__uncultured bacterium	1652
268afa08d26016085d488c91620f1765	0.000503514	D_0__Bacteria; D_1__Proteobacteria; D_2__Deltaproteobacteria; D_3__Oligoflexales; D_4__0319-6G20; D_5__uncultured bacterium; D_6__uncultured bacterium	1653
ede15fb563222a59b54464ff3857badb	0.0005029	D_0__Bacteria; D_1__Proteobacteria; D_2__Gammaproteobacteria; D_3__PLTA13	1654
50f5c675ae26c032e3c91324829f1e09	0.0005028	D_0__Bacteria; D_1__Proteobacteria; D_2__Deltaproteobacteria; D_3__Oligoflexales; D_4__Oligoflexaceae; D_5__uncultured	1655
1ba1c6fba5cf7d1a4c6e3caef9e4c813	0.000502533	D_0__Bacteria; D_1__Proteobacteria; D_2__Gammaproteobacteria; D_3__Betaproteobacteriales; D_4__TRA3-20; D_5__metagenome; D_6__metagenome	1656
78542139b93715fa1de2fd731ac041c7	0.000502167	D_0__Bacteria; D_1__Firmicutes; D_2__Clostridia; D_3__Clostridiales; D_4__Lachnospiraceae; D_5__Tyzzerella 3; D_6__uncultured Eubacteriaceae bacterium	1657
58559cfca5bc42e5fc2a8062333591d7	0.000502033	D_0__Bacteria; D_1__Proteobacteria; D_2__Deltaproteobacteria; D_3__Bdellovibrionales; D_4__Bacteriovoracaceae; D_5__uncultured; D_6__uncultured delta proteobacterium	1658
c81498308cc0d0e7f2e31d7a7a4c9c92	0.000502033	D_0__Bacteria; D_1__Proteobacteria; D_2__Gammaproteobacteria; D_3__Betaproteobacteriales; D_4__Burkholderiaceae; D_5__Limnohabitans; D_6__uncultured beta proteobacterium	1659
09f0692ad6c19ffafdd6ef52d38de3aa	0.0005019	D_0__Bacteria; D_1__Patescibacteria; D_2__Parcubacteria; D_3__Candidatus Colwellbacteria; D_4__Candidatus Harrisonbacteria bacterium RIFCSPHIGHO2_02_FULL_40_20; D_5__Candidatus Harrisonbacteria bacterium RIFCSPHIGHO2_02_FULL_40_20; D_6__Candidatus Harrisonbacteria bacterium RIFCSPHIGHO2_02_FULL_40_20	1660
ae24e01c2d81e716a9368844efcc2560	0.0005019	D_0__Bacteria; D_1__Patescibacteria; D_2__Gracilibacteria; D_3__Candidatus Peribacteria; D_4__uncultured bacterium; D_5__uncultured bacterium; D_6__uncultured bacterium	1661
77fcc3545e656d2be21f8989ebe37721	0.000501848	D_0__Bacteria; D_1__Bacteroidetes; D_2__Bacteroidia; D_3__Chitinophagales; D_4__Chitinophagaceae; D_5__Terrimonas	1662
6e7609715c3c0084886a42f0842adebb	0.000501267	D_0__Bacteria; D_1__Proteobacteria; D_2__Deltaproteobacteria; D_3__Oligoflexales; D_4__0319-6G20; D_5__uncultured Syntrophobacteraceae bacterium; D_6__uncultured Syntrophobacteraceae bacterium	1663
3f53de8982b40dc00f49d53a087f99d7	0.000501167	D_0__Bacteria; D_1__Chloroflexi; D_2__Anaerolineae	1664
5e934d7feef316ac2e40dd5a73268891	0.000501033	D_0__Bacteria; D_1__Proteobacteria; D_2__Deltaproteobacteria; D_3__Bdellovibrionales; D_4__Bdellovibrionaceae; D_5__Bdellovibrio; D_6__uncultured bacterium	1665
8465761d87f52d8daedc970e17f4d973	0.000501	D_0__Bacteria; D_1__Proteobacteria; D_2__Alphaproteobacteria; D_3__Rhizobiales; D_4__Rhizobiales Incertae Sedis; D_5__uncultured; D_6__uncultured alpha proteobacterium	1666
536e2a7c342824cbebe7c8c2d9a03055	0.000500786	D_0__Bacteria; D_1__Proteobacteria; D_2__Alphaproteobacteria; D_3__Caulobacterales; D_4__Hyphomonadaceae; D_5__SWB02; D_6__metagenome	1667
682072ac8c52ec5b9f79c0413ed4310b	0.0005005	D_0__Bacteria; D_1__Proteobacteria; D_2__Deltaproteobacteria; D_3__Bdellovibrionales; D_4__Bacteriovoracaceae; D_5__Peredibacter; D_6__uncultured bacterium	1668
9f83e456fec78f9d8ccadebc9667a581	0.0005005	D_0__Bacteria; D_1__Proteobacteria; D_2__Gammaproteobacteria; D_3__Betaproteobacteriales; D_4__Nitrosomonadaceae; D_5__MND1	1669
b050bf34eb79379a774cba3027563b26	0.0005005	D_0__Bacteria; D_1__Entotheonellaeota; D_2__Entotheonellia; D_3__Entotheonellales; D_4__Entotheonellaceae; D_5__uncultured bacterium; D_6__uncultured bacterium	1670
e63e925039dbdd5b7d6c8dc712b91d99	0.000500133	D_0__Bacteria; D_1__Actinobacteria; D_2__Actinobacteria; D_3__Propionibacteriales; D_4__Nocardioidaceae; D_5__Nocardioides	1671
5aa48993210e7189c6fa5637095a16cb	0.0005001	D_0__Archaea; D_1__Nanoarchaeaeota; D_2__Woesearchaeia	1672
b38696270bf397026fdf9656859cc948	0.000499633	D_0__Bacteria; D_1__Elusimicrobia; D_2__Lineage IIa; D_3__uncultured actinobacterium; D_4__uncultured actinobacterium; D_5__uncultured actinobacterium; D_6__uncultured actinobacterium	1673
356780b681fbcd9c67c8a7247e454739	0.0004995	D_0__Bacteria; D_1__Proteobacteria; D_2__Deltaproteobacteria; D_3__Myxococcales; D_4__Polyangiaceae; D_5__Pajaroellobacter	1674
411e55dee15afa893e3a28df0d711567	0.000499214	D_0__Bacteria; D_1__FCPU426; D_2__uncultured bacterium; D_3__uncultured bacterium; D_4__uncultured bacterium; D_5__uncultured bacterium; D_6__uncultured bacterium	1675
1a298ba59766effa6f4c865965630b26	0.000498933	D_0__Bacteria; D_1__Patescibacteria; D_2__Gracilibacteria; D_3__Absconditabacteriales (SR1); D_4__metagenome; D_5__metagenome; D_6__metagenome	1676
d6e1aa83e275a4ae913636868675b141	0.0004986	D_0__Bacteria; D_1__Omnitrophicaeota; D_2__uncultured bacterium; D_3__uncultured bacterium; D_4__uncultured bacterium; D_5__uncultured bacterium; D_6__uncultured bacterium	1677
56c781e14ef7df4ee0b2e38109b52a8e	0.0004985	D_0__Bacteria; D_1__Planctomycetes; D_2__Phycisphaerae; D_3__Tepidisphaerales; D_4__CPla-3 termite group; D_5__metagenome; D_6__metagenome	1678
3777c1e75f49dddf9252d83fdcb01834	0.000498262	D_0__Bacteria; D_1__Actinobacteria; D_2__Thermoleophilia; D_3__Gaiellales; D_4__uncultured	1679
46c7004979d35d305e2be355ead40800	0.000498214	D_0__Bacteria; D_1__Proteobacteria; D_2__Alphaproteobacteria; D_3__Rhizobiales; D_4__Xanthobacteraceae; D_5__Pseudolabrys	1680
0fff8e865a564a9bf152888a5cacd13c	0.000498133	D_0__Bacteria; D_1__Planctomycetes; D_2__BD7-11; D_3__uncultured bacterium; D_4__uncultured bacterium; D_5__uncultured bacterium; D_6__uncultured bacterium	1681
afdd02864afa465bf7c3c648b2b0c225	0.0004977	D_0__Bacteria; D_1__Proteobacteria; D_2__Gammaproteobacteria; D_3__Betaproteobacteriales; D_4__Burkholderiaceae	1682
83a9026328318881149ff8a0c29f9391	0.0004974	D_0__Bacteria; D_1__Actinobacteria; D_2__Actinobacteria; D_3__PeM15	1683
2393ace9b1cc38db9d01fbe354f1a381	0.000497333	D_0__Bacteria; D_1__Acidobacteria; D_2__Thermoanaerobaculia; D_3__Thermoanaerobaculales; D_4__Thermoanaerobaculaceae; D_5__Subgroup 10; D_6__uncultured soil bacterium	1684
434e5f24a7e411ba1479174b923b76aa	0.000497214	D_0__Bacteria; D_1__Proteobacteria; D_2__Gammaproteobacteria; D_3__KI89A clade	1685
3319b5f314e4f6ed69baba36d826fdde	0.000497086	D_0__Bacteria; D_1__Proteobacteria; D_2__Alphaproteobacteria; D_3__Rhodospirillales; D_4__Rhodospirillaceae; D_5__uncultured; D_6__metagenome	1686
4bb5ae9831b91a92856a62c8b90f2d9a	0.0004961	D_0__Bacteria; D_1__FBP; D_2__uncultured bacterium; D_3__uncultured bacterium; D_4__uncultured bacterium; D_5__uncultured bacterium; D_6__uncultured bacterium	1687
b19e45d966f4bfd63ae706e87d9a1e26	0.000495786	D_0__Bacteria; D_1__Proteobacteria; D_2__Gammaproteobacteria	1688
04ecfad5772d2e09a84a0f5ef460536c	0.000495633	D_0__Bacteria; D_1__Proteobacteria; D_2__Alphaproteobacteria; D_3__Rhizobiales; D_4__Beijerinckiaceae; D_5__Methylobacterium	1689
c24faf4afd9016bf518d9aca20f9421c	0.000495333	D_0__Bacteria; D_1__Patescibacteria; D_2__Saccharimonadia; D_3__Saccharimonadales; D_4__uncultured soil bacterium; D_5__uncultured soil bacterium; D_6__uncultured soil bacterium	1690
64bf109c12c1ab4612af4361245f9231	0.000495233	D_0__Bacteria; D_1__Patescibacteria; D_2__ABY1; D_3__Candidatus Kuenenbacteria; D_4__uncultured bacterium; D_5__uncultured bacterium; D_6__uncultured bacterium	1691
c1472c53b91c4507a6b530601efcd65f	0.0004947	D_0__Bacteria; D_1__Omnitrophicaeota; D_2__uncultured bacterium; D_3__uncultured bacterium; D_4__uncultured bacterium; D_5__uncultured bacterium; D_6__uncultured bacterium	1692
915e7634770495232ca0178435d4eebf	0.000494333	D_0__Bacteria; D_1__Planctomycetes; D_2__Planctomycetacia; D_3__Gemmatales; D_4__Gemmataceae; D_5__uncultured	1693
41267fc33d4916b524af6a6a8a2d7345	0.000494214	D_0__Bacteria; D_1__Proteobacteria; D_2__Gammaproteobacteria; D_3__Betaproteobacteriales; D_4__Rhodocyclaceae; D_5__Uliginosibacterium; D_6__uncultured bacterium	1694
100fc6f6c19792bc6e57a983cd70ace8	0.000494167	D_0__Bacteria; D_1__Proteobacteria; D_2__Alphaproteobacteria; D_3__Caulobacterales; D_4__Hyphomonadaceae; D_5__SWB02	1695
bcd2d9f3244e3dccfa0c5d86d77e4901	0.0004938	D_0__Bacteria; D_1__Proteobacteria; D_2__Alphaproteobacteria; D_3__Rhizobiales; D_4__Rhizobiales Incertae Sedis; D_5__uncultured	1696
dfde0f1494c9cb3a2e412883ab7ccdfa	0.0004935	D_0__Bacteria; D_1__Proteobacteria; D_2__Gammaproteobacteria; D_3__Pseudomonadales; D_4__Moraxellaceae; D_5__Alkanindiges	1697
91878d7c16811333ee5db6102c3be33e	0.000493467	D_0__Bacteria; D_1__Proteobacteria; D_2__Gammaproteobacteria; D_3__Betaproteobacteriales; D_4__Nitrosomonadaceae; D_5__Ellin6067	1698
c989437eb56161ada69f0f46386b020d	0.000492767	D_0__Bacteria; D_1__Proteobacteria; D_2__Gammaproteobacteria; D_3__uncultured; D_4__uncultured bacterium; D_5__uncultured bacterium; D_6__uncultured bacterium	1699
478daac8063937e325f09f7ab0ec5fdd	0.000492333	D_0__Bacteria; D_1__Proteobacteria; D_2__Deltaproteobacteria; D_3__Myxococcales; D_4__Blfdi19	1700
929626890126072247d907aa6c419d8f	0.000492286	D_0__Bacteria; D_1__Planctomycetes; D_2__Pla4 lineage; D_3__uncultured bacterium; D_4__uncultured bacterium; D_5__uncultured bacterium; D_6__uncultured bacterium	1701
eb88d7c8ef68dd8ca4605d91e8c01259	0.000492181	D_0__Bacteria; D_1__Proteobacteria; D_2__Gammaproteobacteria; D_3__Gammaproteobacteria Incertae Sedis; D_4__Unknown Family	1702
9fa7dce55255932ae3ef014c76b12f6b	0.0004912	D_0__Bacteria; D_1__Patescibacteria; D_2__Parcubacteria; D_3__Candidatus Kaiserbacteria; D_4__metagenome; D_5__metagenome; D_6__metagenome	1703
80c0f6fd72712f17094016d3c48d75a7	0.000491119	D_0__Bacteria; D_1__Proteobacteria; D_2__Deltaproteobacteria; D_3__Bdellovibrionales; D_4__Bacteriovoracaceae; D_5__Peredibacter	1704
ce876ab5cb9acbdb68a61641950b1050	0.000491033	D_0__Bacteria; D_1__Bacteroidetes; D_2__Bacteroidia; D_3__Chitinophagales; D_4__Chitinophagaceae	1705
c220e49318be667903c4b55f0a1d068f	0.000490714	D_0__Bacteria; D_1__Proteobacteria; D_2__Deltaproteobacteria; D_3__Myxococcales; D_4__Sandaracinaceae; D_5__uncultured; D_6__metagenome	1706
48c3ab0225c763b4b0146872908ca8e0	0.000490333	D_0__Bacteria; D_1__Bacteroidetes; D_2__Bacteroidia; D_3__Chitinophagales; D_4__Chitinophagaceae; D_5__uncultured; D_6__uncultured Bacteroidetes bacterium	1707
01efcbd82588b50ec9931b264957c235	0.000490167	D_0__Bacteria; D_1__Proteobacteria; D_2__Deltaproteobacteria; D_3__Myxococcales; D_4__BIrii41	1708
9d436054e61d6fd04c390b7fb83666bd	0.00049	D_0__Bacteria; D_1__Proteobacteria; D_2__Gammaproteobacteria; D_3__uncultured; D_4__metagenome; D_5__metagenome; D_6__metagenome	1709
cec7aa659888a289651d2827c7dad293	0.00049	D_0__Bacteria; D_1__BRC1; D_2__uncultured bacterium; D_3__uncultured bacterium; D_4__uncultured bacterium; D_5__uncultured bacterium; D_6__uncultured bacterium	1710
22a9463677f2cb8aa6ce6535e0ca43dd	0.000489614	D_0__Bacteria	1711
9f40f0fdaaeb50f77cd702a4cdd4b65f	0.0004887	D_0__Bacteria; D_1__Proteobacteria; D_2__Gammaproteobacteria; D_3__KI89A clade; D_4__uncultured bacterium; D_5__uncultured bacterium; D_6__uncultured bacterium	1712
d18c124747e43721a1066b97c258d619	0.000488548	D_0__Bacteria; D_1__Margulisbacteria; D_2__uncultured bacterium; D_3__uncultured bacterium; D_4__uncultured bacterium; D_5__uncultured bacterium; D_6__uncultured bacterium	1713
06ad31003424f45e2cd2a00606a4eb81	0.0004885	D_0__Bacteria; D_1__Acidobacteria; D_2__Thermoanaerobaculia; D_3__Thermoanaerobaculales; D_4__Thermoanaerobaculaceae; D_5__Subgroup 10; D_6__uncultured bacterium	1714
d60a2ab8eeda73750e30c29edaae03b9	0.000487848	D_0__Bacteria; D_1__Proteobacteria; D_2__Deltaproteobacteria; D_3__Oligoflexales; D_4__Oligoflexaceae; D_5__Oligoflexus; D_6__uncultured bacterium	1715
9daa2b850340ca3302c870d116c66713	0.0004857	D_0__Archaea; D_1__Nanoarchaeaeota; D_2__Woesearchaeia	1716
5f721b0af0bafd1ff21eb1c6140c4d0f	0.000485252	D_0__Bacteria; D_1__Verrucomicrobia; D_2__Verrucomicrobiae; D_3__Methylacidiphilales; D_4__Methylacidiphilaceae; D_5__uncultured; D_6__uncultured bacterium	1717
ebcdc11537b96bf8e954f811faa0eb1e	0.000485167	D_0__Bacteria; D_1__Proteobacteria; D_2__Deltaproteobacteria; D_3__Oligoflexales; D_4__0319-6G20; D_5__metagenome; D_6__metagenome	1718
160a73242ae2358eb2296bbad3fa24db	0.000485048	D_0__Bacteria; D_1__Verrucomicrobia; D_2__Verrucomicrobiae; D_3__Verrucomicrobiales; D_4__Verrucomicrobiaceae; D_5__uncultured; D_6__uncultured bacterium	1719
3c8edb5d5baf299962b702d1cf68cf90	0.000485	D_0__Bacteria; D_1__Bacteroidetes; D_2__Bacteroidia; D_3__Cytophagales; D_4__Microscillaceae; D_5__uncultured; D_6__uncultured Flexibacter sp.	1720
637cad0e6ee21b027ffd5aaf09ee95aa	0.0004848	D_0__Bacteria; D_1__Bacteroidetes; D_2__Bacteroidia; D_3__Sphingobacteriales; D_4__AKYH767; D_5__uncultured bacterium; D_6__uncultured bacterium	1721
c9329504c0b06b8b836d779132ca75c1	0.000484714	D_0__Bacteria; D_1__Proteobacteria; D_2__Deltaproteobacteria; D_3__Myxococcales; D_4__Polyangiaceae; D_5__Pajaroellobacter	1722
43677dd590312f42d490217d3266f750	0.000484667	D_0__Bacteria; D_1__Verrucomicrobia; D_2__Verrucomicrobiae; D_3__S-BQ2-57 soil group; D_4__uncultured bacterium; D_5__uncultured bacterium; D_6__uncultured bacterium	1723
de88af7a3be7cb941d782f50c4940895	0.000484333	D_0__Bacteria; D_1__Acidobacteria; D_2__Acidobacteriia; D_3__Acidobacteriales; D_4__uncultured	1724
c58925b38e3e75f9158960122b67e5e3	0.000484	D_0__Bacteria; D_1__Planctomycetes; D_2__Planctomycetacia; D_3__Gemmatales; D_4__Gemmataceae; D_5__Fimbriiglobus; D_6__metagenome	1725
2dc7087fc87a98349d880c5cc9b29f49	0.000483867	D_0__Bacteria; D_1__Proteobacteria; D_2__Alphaproteobacteria; D_3__Caulobacterales; D_4__Caulobacteraceae; D_5__Phenylobacterium	1726
b9d62e5e2137467be445109d8201b4dd	0.000483833	D_0__Bacteria; D_1__Proteobacteria; D_2__Gammaproteobacteria; D_3__Betaproteobacteriales; D_4__TRA3-20	1727
c0c1446904932220ac2aea8ce7936326	0.000483167	D_0__Bacteria; D_1__Patescibacteria; D_2__ABY1; D_3__Candidatus Magasanikbacteria	1728
70e538518117b46ee8e7e0bdac552b65	0.000483	D_0__Bacteria; D_1__Proteobacteria; D_2__Gammaproteobacteria; D_3__Betaproteobacteriales; D_4__Burkholderiaceae; D_5__AAP99	1729
44245871134a7a84ac8e3049b9769980	0.000482833	D_0__Bacteria; D_1__Bacteroidetes; D_2__Bacteroidia; D_3__Cytophagales; D_4__Cytophagaceae; D_5__Rhodocytophaga; D_6__uncultured Bacteroidetes bacterium	1730
f5fab172b06ecb22a6fa3a3e46aebf8b	0.0004823	D_0__Bacteria; D_1__Proteobacteria; D_2__Alphaproteobacteria; D_3__Micavibrionales; D_4__Micavibrionaceae; D_5__uncultured; D_6__uncultured bacterium	1731
feb2c66b7e25d3cade62b4bbb9fa4302	0.000482214	D_0__Bacteria; D_1__Proteobacteria; D_2__Deltaproteobacteria; D_3__Bdellovibrionales; D_4__Bdellovibrionaceae; D_5__Bdellovibrio; D_6__uncultured bacterium	1732
7227906eb0eb6834a0f93e5b0eef9ca0	0.000482	D_0__Bacteria; D_1__Planctomycetes; D_2__Planctomycetacia; D_3__Pirellulales; D_4__Pirellulaceae; D_5__Pirellula	1733
2d481d8dde3557c60a808c7fe3f69a01	0.0004815	D_0__Bacteria; D_1__Omnitrophicaeota	1734
564a3a3baf6fc912e2fabd3aea17559b	0.000481233	D_0__Bacteria; D_1__Bacteroidetes; D_2__Bacteroidia; D_3__Chitinophagales; D_4__Saprospiraceae; D_5__uncultured	1735
47eca8b5759f3f08f4506822d0eebe39	0.0004812	D_0__Bacteria; D_1__Proteobacteria; D_2__Gammaproteobacteria; D_3__Pseudomonadales; D_4__Moraxellaceae; D_5__Alkanindiges	1736
50af245a981379fbe5a752a5b3c4f2fa	0.000481067	D_0__Bacteria; D_1__Planctomycetes; D_2__Planctomycetacia; D_3__Gemmatales; D_4__Gemmataceae; D_5__uncultured; D_6__uncultured bacterium	1737
2581225ae960332ac013e17b1bdbbc16	0.000481033	D_0__Bacteria; D_1__Proteobacteria; D_2__Gammaproteobacteria; D_3__Steroidobacterales; D_4__Steroidobacteraceae; D_5__uncultured	1738
91cab2c15ae158290974236e9c1f569c	0.000480167	D_0__Bacteria; D_1__Acidobacteria; D_2__Subgroup 20; D_3__uncultured bacterium; D_4__uncultured bacterium; D_5__uncultured bacterium; D_6__uncultured bacterium	1739
8e20d903027f5c4ee87c84f80645834f	0.00048	D_0__Bacteria; D_1__Proteobacteria; D_2__Gammaproteobacteria; D_3__Betaproteobacteriales; D_4__TRA3-20	1740
0c7f09733f39cd32f0bb9ed4b314649c	0.000479881	D_0__Bacteria; D_1__Cyanobacteria; D_2__Melainabacteria; D_3__Vampirovibrionales; D_4__uncultured bacterium; D_5__uncultured bacterium; D_6__uncultured bacterium	1741
c7d974ed67bea1dfc1b406226bed6681	0.000479667	D_0__Bacteria; D_1__Verrucomicrobia; D_2__Verrucomicrobiae; D_3__Verrucomicrobiales; D_4__Rubritaleaceae; D_5__Luteolibacter; D_6__Verrucomicrobium sp. IMCC25902	1742
e1433c61099c845199330d82ee726762	0.000479048	D_0__Bacteria; D_1__Proteobacteria; D_2__Gammaproteobacteria; D_3__Pseudomonadales; D_4__Moraxellaceae; D_5__uncultured; D_6__uncultured Pseudomonadaceae bacterium	1743
67b5a74abcc6630a51e349fd3f76c55a	0.0004785	D_0__Bacteria; D_1__Proteobacteria; D_2__Alphaproteobacteria; D_3__Rhizobiales; D_4__Beijerinckiaceae	1744
b899be5a0112fa5d46fea0ba45e66145	0.000478381	D_0__Bacteria; D_1__Bacteroidetes; D_2__Bacteroidia; D_3__Sphingobacteriales; D_4__KD3-93	1745
31b6d495db332a8725a67e6cba15865c	0.000477619	D_0__Bacteria; D_1__Proteobacteria; D_2__Deltaproteobacteria; D_3__Myxococcales; D_4__Phaselicystidaceae; D_5__Phaselicystis; D_6__uncultured Byssovorax sp.	1746
69d814ff3568502184b9606e367e38e0	0.000477	D_0__Bacteria; D_1__Omnitrophicaeota; D_2__uncultured bacterium; D_3__uncultured bacterium; D_4__uncultured bacterium; D_5__uncultured bacterium; D_6__uncultured bacterium	1747
4c84ddd5f41a2ac683a63415323329f9	0.000476833	D_0__Bacteria; D_1__Spirochaetes; D_2__Leptospirae; D_3__Leptospirales; D_4__Leptospiraceae; D_5__Leptospira; D_6__metagenome	1748
c98fa84f3736249707166d5d7162b7be	0.000476833	D_0__Bacteria; D_1__Proteobacteria; D_2__Gammaproteobacteria; D_3__Betaproteobacteriales; D_4__SC-I-84; D_5__uncultured bacterium; D_6__uncultured bacterium	1749
65e9b26565b82a6affafb8192dcfc07d	0.000476667	D_0__Bacteria; D_1__Proteobacteria	1750
da366419043744828ecd797edbef59bd	0.000476533	D_0__Bacteria; D_1__Proteobacteria; D_2__Deltaproteobacteria; D_3__Oligoflexales; D_4__0319-6G20; D_5__uncultured bacterium; D_6__uncultured bacterium	1751
a9ee92db6778581aba8e25450041351e	0.000476167	D_0__Bacteria; D_1__Bacteroidetes; D_2__Bacteroidia; D_3__Chitinophagales; D_4__Saprospiraceae; D_5__uncultured; D_6__uncultured bacterium	1752
e7a9d647877f49ae2eec120cd4fe4662	0.000476167	D_0__Bacteria; D_1__Planctomycetes; D_2__Planctomycetacia; D_3__Planctomycetales; D_4__uncultured; D_5__uncultured Planctomyces sp.; D_6__uncultured Planctomyces sp.	1753
25b4f59f9530b4f1567167304278f11a	0.000476119	D_0__Bacteria; D_1__Proteobacteria; D_2__Deltaproteobacteria; D_3__Myxococcales; D_4__Archangiaceae; D_5__Anaeromyxobacter; D_6__uncultured bacterium	1754
761ead633066299a844718a936a73d40	0.000475667	D_0__Bacteria; D_1__Proteobacteria; D_2__Deltaproteobacteria; D_3__Desulfobacterales; D_4__Desulfobulbaceae; D_5__Desulfobulbus	1755
9a573d01ebb6a4408384d69740989a8f	0.000475533	D_0__Bacteria; D_1__Verrucomicrobia; D_2__Verrucomicrobiae; D_3__Pedosphaerales; D_4__Pedosphaeraceae; D_5__uncultured bacterium; D_6__uncultured bacterium	1756
a7d69581579be588608a2a93dcb95f82	0.0004755	D_0__Bacteria; D_1__Planctomycetes; D_2__Phycisphaerae; D_3__Phycisphaerales; D_4__Phycisphaeraceae; D_5__SM1A02; D_6__unidentified marine bacterioplankton	1757
39f82c485691671cd645e3d8c1e1d3bb	0.000475467	D_0__Bacteria; D_1__Proteobacteria; D_2__Gammaproteobacteria; D_3__Diplorickettsiales; D_4__Diplorickettsiaceae; D_5__uncultured; D_6__uncultured Legionellales bacterium	1758
e04273cace804e2c061037ea8039f605	0.0004752	D_0__Bacteria; D_1__Bacteroidetes; D_2__Bacteroidia; D_3__Chitinophagales; D_4__Chitinophagaceae	1759
57cf5ad72c2d6f3b4ac05112f24d7031	0.0004752	D_0__Bacteria; D_1__Planctomycetes; D_2__Phycisphaerae; D_3__Phycisphaerales; D_4__Phycisphaeraceae; D_5__CL500-3; D_6__uncultured Crater Lake bacterium CL120-56	1760
19454f46da961b7160fdad42ccc26e46	0.000475133	D_0__Bacteria; D_1__Kiritimatiellaeota; D_2__Kiritimatiellae; D_3__WCHB1-41	1761
16ad0cbcea2320d935c51338a91375c3	0.000474833	D_0__Bacteria; D_1__Verrucomicrobia; D_2__Verrucomicrobiae; D_3__Pedosphaerales; D_4__Pedosphaeraceae	1762
310bcaf7039520ef3c43995c50302387	0.000474667	D_0__Bacteria; D_1__Acidobacteria; D_2__Acidobacteriia; D_3__Acidobacteriales; D_4__uncultured; D_5__uncultured Acidobacteriaceae bacterium; D_6__uncultured Acidobacteriaceae bacterium	1763
25d5661572aa5474b57290cda526b043	0.000474433	D_0__Bacteria; D_1__Proteobacteria; D_2__Alphaproteobacteria; D_3__Rhodospirillales; D_4__Rhodospirillaceae; D_5__uncultured	1764
b50ec2fc68489eadfa24f249c48bddd9	0.000474333	D_0__Bacteria; D_1__Acidobacteria; D_2__Acidobacteriia; D_3__Solibacterales; D_4__Solibacteraceae (Subgroup 3); D_5__Bryobacter	1765
4b99edc8743053d1404a1b5433789610	0.000473833	D_0__Bacteria; D_1__Acidobacteria; D_2__Acidobacteriia; D_3__Acidobacteriales; D_4__uncultured	1766
6110f28a1de867a9983a8a28ecf4e533	0.0004735	D_0__Bacteria; D_1__Proteobacteria; D_2__Gammaproteobacteria; D_3__Enterobacteriales; D_4__Enterobacteriaceae	1767
a43ad7a83aaafe86f998c7a6374bc892	0.000472881	D_0__Bacteria; D_1__Bacteroidetes; D_2__Bacteroidia; D_3__Cytophagales; D_4__Spirosomaceae; D_5__Spirosoma; D_6__uncultured bacterium	1768
af98dd052edbf41bafe68edbebac7e38	0.0004728	D_0__Bacteria; D_1__Verrucomicrobia; D_2__Verrucomicrobiae; D_3__Methylacidiphilales; D_4__Methylacidiphilaceae; D_5__uncultured; D_6__metagenome	1769
e321d443d2131a5187cc1dc6476d6673	0.000472714	D_0__Bacteria; D_1__Proteobacteria; D_2__Gammaproteobacteria; D_3__Coxiellales; D_4__Coxiellaceae; D_5__Coxiella; D_6__uncultured bacterium	1770
be2270104a67caba391c92bf55171b27	0.0004725	D_0__Bacteria; D_1__Verrucomicrobia; D_2__Verrucomicrobiae; D_3__Pedosphaerales; D_4__Pedosphaeraceae	1771
02d37443374d833120c9246887a1edad	0.000472167	D_0__Bacteria; D_1__Verrucomicrobia; D_2__Verrucomicrobiae; D_3__Chthoniobacterales; D_4__Chthoniobacteraceae; D_5__LD29; D_6__uncultured bacterium	1772
098836876e546c09cabcf78c8aeade1f	0.000471167	D_0__Bacteria; D_1__Proteobacteria; D_2__Alphaproteobacteria; D_3__Rickettsiales; D_4__AB1; D_5__uncultured bacterium; D_6__uncultured bacterium	1773
01eb2fd0741c23c7a1038055ff8ed119	0.0004703	D_0__Bacteria; D_1__Verrucomicrobia; D_2__Verrucomicrobiae; D_3__S-BQ2-57 soil group; D_4__uncultured bacterium; D_5__uncultured bacterium; D_6__uncultured bacterium	1774
35541fd6a73dc5f94101e61d9807fd4c	0.000469881	D_0__Bacteria; D_1__Verrucomicrobia; D_2__Verrucomicrobiae; D_3__Chthoniobacterales; D_4__Xiphinematobacteraceae; D_5__Candidatus Xiphinematobacter; D_6__uncultured Verrucomicrobia bacterium	1775
ae39a7b7b3d61e3083237fd1f9761eda	0.000469733	D_0__Archaea; D_1__Nanoarchaeaeota; D_2__Woesearchaeia	1776
9bddb550b4cd4c61f60ed727c7c83094	0.000469667	D_0__Bacteria; D_1__Bacteroidetes; D_2__Bacteroidia; D_3__Chitinophagales; D_4__Chitinophagaceae; D_5__Terrimonas; D_6__metagenome	1777
9e0f7cc4332594c5f3340dc69db52be1	0.000469667	D_0__Bacteria; D_1__Bacteroidetes; D_2__Bacteroidia; D_3__Chitinophagales; D_4__Chitinophagaceae; D_5__uncultured; D_6__uncultured Bacteroidetes bacterium	1778
c15edd4400d9195bf46b4d6619b23c16	0.0004692	D_0__Bacteria; D_1__Proteobacteria; D_2__Alphaproteobacteria; D_3__Rickettsiales; D_4__SM2D12; D_5__metagenome; D_6__metagenome	1779
600ed02008187008692809341dfd2c31	0.000469167	D_0__Bacteria; D_1__Firmicutes; D_2__Clostridia; D_3__Clostridiales; D_4__TC1; D_5__endosymbiont 'TC1' of Trimyema compressum; D_6__endosymbiont 'TC1' of Trimyema compressum	1780
6112d362565c5797eb555106a550d353	0.000468967	D_0__Bacteria; D_1__Proteobacteria; D_2__Gammaproteobacteria; D_3__Cellvibrionales; D_4__Cellvibrionaceae; D_5__Cellvibrio	1781
8fab26f7e53a9eb06c22b915c355f96c	0.000468333	D_0__Bacteria; D_1__Chloroflexi; D_2__JG30-KF-CM66; D_3__metagenome; D_4__metagenome; D_5__metagenome; D_6__metagenome	1782
775e86737817ff2dd9247a409c01765a	0.0004683	D_0__Bacteria; D_1__Bacteroidetes; D_2__Bacteroidia; D_3__Sphingobacteriales; D_4__env.OPS 17	1783
6b5a06fd9c187f59e2a8cbb546a24c64	0.0004683	D_0__Bacteria; D_1__Bacteroidetes; D_2__Bacteroidia; D_3__Bacteroidales	1784
721f210673441b0c7ea0a42fe6e059c2	0.000468067	D_0__Bacteria; D_1__Gemmatimonadetes; D_2__Gemmatimonadetes; D_3__Gemmatimonadales; D_4__Gemmatimonadaceae; D_5__Gemmatimonas	1785
19aaebc89047720472a46c8450b1ecc7	0.000468	D_0__Bacteria; D_1__Proteobacteria; D_2__Gammaproteobacteria	1786
796c50f83bfdf82881731e899b7a409e	0.0004678	D_0__Bacteria; D_1__Proteobacteria; D_2__Gammaproteobacteria; D_3__Diplorickettsiales; D_4__Diplorickettsiaceae; D_5__Aquicella; D_6__uncultured bacterium	1787
65d86d68fdf396099b32ef6d949892b8	0.000467667	D_0__Bacteria; D_1__Acidobacteria; D_2__Acidobacteriia; D_3__Acidobacteriales; D_4__Acidobacteriaceae (Subgroup 1); D_5__Terriglobus; D_6__uncultured bacterium	1788
4ed28f7be92e2e11a3e33683e302ccd4	0.000467619	D_0__Bacteria; D_1__Verrucomicrobia; D_2__Verrucomicrobiae; D_3__Chthoniobacterales; D_4__Chthoniobacteraceae; D_5__Candidatus Udaeobacter	1789
8ae812efad50668d0dd0ff93e940a4aa	0.000467533	D_0__Bacteria; D_1__Bacteroidetes; D_2__Bacteroidia; D_3__Sphingobacteriales; D_4__AKYH767; D_5__uncultured bacterium; D_6__uncultured bacterium	1790
2ba826cac8a9db6883502e534324d012	0.0004675	D_0__Bacteria; D_1__Proteobacteria; D_2__Deltaproteobacteria; D_3__Myxococcales; D_4__P3OB-42; D_5__uncultured Archangiaceae bacterium; D_6__uncultured Archangiaceae bacterium	1791
1ba51c3afd77a229294ebf7ece0e416d	0.000467262	D_0__Bacteria; D_1__Proteobacteria; D_2__Alphaproteobacteria; D_3__Sphingomonadales; D_4__Sphingomonadaceae; D_5__Sphingomonas	1792
200e6dda59e9d3177f84589425772564	0.000467214	D_0__Bacteria; D_1__Verrucomicrobia; D_2__Verrucomicrobiae; D_3__Pedosphaerales; D_4__Pedosphaeraceae; D_5__Pedosphaera; D_6__uncultured bacterium	1793
48e0beeff22eb478b5dcedd97da3b9de	0.0004671	D_0__Bacteria; D_1__Proteobacteria; D_2__Alphaproteobacteria; D_3__uncultured; D_4__uncultured bacterium; D_5__uncultured bacterium; D_6__uncultured bacterium	1794
ba35114fab189d48bf0c860f6a422d1f	0.000466919	D_0__Bacteria; D_1__Proteobacteria; D_2__Alphaproteobacteria; D_3__Rickettsiales; D_4__SM2D12	1795
9428c081badcb128c83777a3420cb852	0.000466533	D_0__Bacteria; D_1__Bacteroidetes; D_2__Bacteroidia; D_3__Chitinophagales; D_4__Saprospiraceae; D_5__uncultured; D_6__uncultured bacterium	1796
68e67a5ad700cc488b31a2eb4e59387d	0.000466167	D_0__Bacteria; D_1__Proteobacteria; D_2__Gammaproteobacteria; D_3__JG36-TzT-191; D_4__uncultured bacterium; D_5__uncultured bacterium; D_6__uncultured bacterium	1797
88f84e7f83d0ae4569a270e3c7985b05	0.000466167	D_0__Archaea; D_1__Nanoarchaeaeota; D_2__Woesearchaeia	1798
4387dbce49ede0c1dbe2e6ab424709ba	0.000465881	D_0__Bacteria; D_1__Gemmatimonadetes; D_2__Gemmatimonadetes; D_3__Gemmatimonadales; D_4__Gemmatimonadaceae; D_5__Gemmatimonas	1799
44c7f58ddefed1dac234e96e7ee7b017	0.000464333	D_0__Bacteria; D_1__Planctomycetes; D_2__Phycisphaerae; D_3__Phycisphaerales; D_4__Phycisphaeraceae; D_5__SM1A02; D_6__uncultured bacterium	1800
935d328c56fddbdec8c8e67f65e17edf	0.000464	D_0__Bacteria; D_1__Proteobacteria; D_2__Deltaproteobacteria; D_3__Myxococcales; D_4__VHS-B3-70; D_5__uncultured bacterium; D_6__uncultured bacterium	1801
4a4a5a4c78a1e9b5c197478d914cf1ac	0.0004638	D_0__Bacteria; D_1__Planctomycetes; D_2__Planctomycetacia; D_3__Pirellulales; D_4__Pirellulaceae; D_5__uncultured; D_6__metagenome	1802
9f0d6044051833e121ccea3b01572643	0.0004635	D_0__Bacteria; D_1__Acidobacteria; D_2__Subgroup 15; D_3__uncultured Holophaga sp.; D_4__uncultured Holophaga sp.; D_5__uncultured Holophaga sp.; D_6__uncultured Holophaga sp.	1803
1ad081dbb956f3379220b5802dc30992	0.000462833	D_0__Bacteria; D_1__FBP; D_2__uncultured actinobacterium; D_3__uncultured actinobacterium; D_4__uncultured actinobacterium; D_5__uncultured actinobacterium; D_6__uncultured actinobacterium	1804
4ea294e99675e8e4c31472cea41b11e0	0.0004628	D_0__Bacteria; D_1__Patescibacteria; D_2__Gracilibacteria; D_3__wastewater metagenome; D_4__wastewater metagenome; D_5__wastewater metagenome; D_6__wastewater metagenome	1805
665ea8a2803b4b8a3950dbb166fb7bdf	0.000462667	D_0__Bacteria; D_1__Proteobacteria; D_2__Gammaproteobacteria; D_3__Betaproteobacteriales	1806
3cbc6c8bfc783bd051c97dba1c216835	0.000462633	D_0__Bacteria; D_1__Omnitrophicaeota; D_2__uncultured bacterium; D_3__uncultured bacterium; D_4__uncultured bacterium; D_5__uncultured bacterium; D_6__uncultured bacterium	1807
dc3670355a02f7575e4639ecba7ae4d2	0.000462633	D_0__Bacteria; D_1__Bacteroidetes; D_2__Bacteroidia; D_3__Cytophagales	1808
09be10807ebe0771cdf9a42278ddf0e5	0.000462548	D_0__Archaea; D_1__Nanoarchaeaeota; D_2__Woesearchaeia	1809
d6beaa7c6fe44ee198ca855d3fe280bb	0.000462267	D_0__Bacteria; D_1__Planctomycetes; D_2__Planctomycetacia; D_3__Planctomycetales; D_4__Rubinisphaeraceae; D_5__uncultured; D_6__uncultured bacterium	1810
0a165844daf38d8ce2008c94a5b4565e	0.000462167	D_0__Bacteria; D_1__Proteobacteria; D_2__Alphaproteobacteria; D_3__Sphingomonadales; D_4__Sphingomonadaceae; D_5__Sphingomonas	1811
d7d2ef56b773805d160533cc05b6460a	0.000462133	D_0__Bacteria; D_1__Patescibacteria; D_2__Parcubacteria; D_3__Candidatus Wolfebacteria	1812
b3bc75b5a73133d32c26ffd8ae90d41d	0.000461286	D_0__Bacteria; D_1__Proteobacteria; D_2__Gammaproteobacteria; D_3__Gammaproteobacteria Incertae Sedis; D_4__Unknown Family; D_5__Acidibacter	1813
a8b885560934f35bb4c6075147ce4357	0.000460967	D_0__Bacteria; D_1__Proteobacteria; D_2__Alphaproteobacteria; D_3__Rhizobiales; D_4__Rhizobiales Incertae Sedis; D_5__uncultured; D_6__uncultured alpha proteobacterium	1814
76ec2cb69332f828cfe7905768af5595	0.0004608	D_0__Bacteria; D_1__Acidobacteria; D_2__Subgroup 6	1815
53cf94c0c5893efc9f15e7bb5d387e00	0.000460333	D_0__Bacteria; D_1__Bacteroidetes; D_2__Bacteroidia; D_3__Sphingobacteriales; D_4__AKYH767; D_5__metagenome; D_6__metagenome	1816
49854c8281f9b90014e73d94a59c8c30	0.0004599	D_0__Bacteria; D_1__Proteobacteria; D_2__Alphaproteobacteria; D_3__Sphingomonadales; D_4__Sphingomonadaceae; D_5__Rhizorhapis	1817
843b1993e4567df8bad3239a313df376	0.0004599	D_0__Bacteria; D_1__Cyanobacteria; D_2__Oxyphotobacteria; D_3__Pseudanabaenales; D_4__Pseudanabaenaceae; D_5__Pseudanabaena PCC-6802; D_6__uncultured cyanobacterium	1818
9283c7fcf595c5a15d33919d657cc638	0.000459833	D_0__Bacteria; D_1__Actinobacteria; D_2__Acidimicrobiia; D_3__IMCC26256	1819
443a4b2e186e12e4c97202739ecf18de	0.000459667	D_0__Bacteria; D_1__Acidobacteria; D_2__Blastocatellia (Subgroup 4); D_3__Blastocatellales; D_4__Blastocatellaceae; D_5__uncultured	1820
6b18b8455bd8fe1c35f38d1ba9b7aec5	0.000459667	D_0__Bacteria; D_1__Proteobacteria; D_2__Deltaproteobacteria; D_3__Bdellovibrionales; D_4__Bdellovibrionaceae; D_5__Bdellovibrio; D_6__uncultured bacterium	1821
6734031f0182aea65c80dd0bbd29bff3	0.000459533	D_0__Bacteria; D_1__Proteobacteria; D_2__Deltaproteobacteria; D_3__Oligoflexales; D_4__0319-6G20	1822
6a1366ce65d75fb099e6910eff73954c	0.0004587	D_0__Bacteria; D_1__Kiritimatiellaeota; D_2__Kiritimatiellae; D_3__WCHB1-41; D_4__metagenome; D_5__metagenome; D_6__metagenome	1823
e3b27014eb549f7cad4db45abaa414e1	0.000458567	D_0__Bacteria; D_1__Planctomycetes; D_2__Planctomycetacia; D_3__Pirellulales; D_4__Pirellulaceae; D_5__Pir4 lineage	1824
75a0e18a069b10a368deaec4055903c2	0.0004585	D_0__Bacteria; D_1__Elusimicrobia; D_2__Elusimicrobia; D_3__Lineage IV	1825
e88719b3378e5a2db6db32922da2d0c9	0.000458467	D_0__Bacteria; D_1__Proteobacteria; D_2__Alphaproteobacteria; D_3__uncultured; D_4__uncultured alpha proteobacterium; D_5__uncultured alpha proteobacterium; D_6__uncultured alpha proteobacterium	1826
6a3d1a0ee0607b53d0b603def045c452	0.000458367	D_0__Bacteria; D_1__Proteobacteria; D_2__Gammaproteobacteria	1827
a6906227a18d5b7c55dfd151e6c93dc2	0.000458333	D_0__Archaea; D_1__Nanoarchaeaeota; D_2__Woesearchaeia; D_3__uncultured euryarchaeote; D_4__uncultured euryarchaeote; D_5__uncultured euryarchaeote; D_6__uncultured euryarchaeote	1828
0f12fae0721b87949fb1b6fdd85e89dc	0.000458181	D_0__Bacteria; D_1__Planctomycetes; D_2__Planctomycetacia; D_3__Gemmatales; D_4__Gemmataceae; D_5__Gemmata	1829
c832fd53b6f42139dc8965d90a45ba0a	0.0004575	D_0__Bacteria; D_1__Bacteroidetes; D_2__Bacteroidia; D_3__Chitinophagales; D_4__Saprospiraceae; D_5__uncultured	1830
caaab87e1e941ed48800b631989bb528	0.0004575	D_0__Bacteria; D_1__Proteobacteria; D_2__Gammaproteobacteria; D_3__Betaproteobacteriales; D_4__SC-I-84	1831
abb84d38512d46d0f9a4efcf7f93dbcb	0.0004572	D_0__Bacteria; D_1__Proteobacteria; D_2__Alphaproteobacteria	1832
cefb53aca05de380475fabc5a42aee6e	0.000457133	D_0__Bacteria; D_1__Proteobacteria; D_2__Alphaproteobacteria	1833
7db204846e2214f3345fd2c1498b0a0c	0.000457048	D_0__Bacteria; D_1__Verrucomicrobia; D_2__Verrucomicrobiae; D_3__Pedosphaerales; D_4__Pedosphaeraceae; D_5__uncultured Verrucomicrobia bacterium; D_6__uncultured Verrucomicrobia bacterium	1834
892c02640fe991e79c260f1e851d1091	0.000457	D_0__Bacteria; D_1__Proteobacteria; D_2__Alphaproteobacteria; D_3__Rickettsiales; D_4__SM2D12; D_5__uncultured bacterium; D_6__uncultured bacterium	1835
f3ee6bfc575dfb2dc9a032fd05747c27	0.000456967	D_0__Bacteria; D_1__Proteobacteria; D_2__Deltaproteobacteria; D_3__Oligoflexales; D_4__Oligoflexaceae; D_5__uncultured; D_6__uncultured bacterium	1836
79d798c13de64382c62835f1354fa685	0.0004569	D_0__Bacteria; D_1__Proteobacteria; D_2__Gammaproteobacteria; D_3__Betaproteobacteriales; D_4__Burkholderiaceae; D_5__CM1G08; D_6__uncultured bacterium	1837
9430299127d3ead3db04bc1987302d9c	0.0004569	D_0__Bacteria; D_1__Bacteroidetes; D_2__Bacteroidia; D_3__Cytophagales; D_4__Cyclobacteriaceae	1838
053da83fe926b80bde24e7818dfa1c86	0.000456833	D_0__Bacteria; D_1__Bacteroidetes; D_2__Ignavibacteria; D_3__Kryptoniales; D_4__BSV26; D_5__uncultured bacterium; D_6__uncultured bacterium	1839
c6b41b7ffed87020c20255e75b9a7166	0.000456833	D_0__Bacteria; D_1__Proteobacteria; D_2__Alphaproteobacteria; D_3__Rhizobiales; D_4__Hyphomicrobiaceae; D_5__Pedomicrobium	1840
33b59ac7bf646a8a5b1129313c3cd6bc	0.000456167	D_0__Bacteria; D_1__Acidobacteria; D_2__Subgroup 11; D_3__uncultured bacterium; D_4__uncultured bacterium; D_5__uncultured bacterium; D_6__uncultured bacterium	1841
b34f7ad7d579d045804c113656f63eff	0.000456	D_0__Bacteria; D_1__Gemmatimonadetes; D_2__Gemmatimonadetes; D_3__Gemmatimonadales; D_4__Gemmatimonadaceae; D_5__uncultured; D_6__metagenome	1842
145a4d2cbb88c973b24fe3924020d2e3	0.000455952	D_0__Bacteria; D_1__Proteobacteria; D_2__Alphaproteobacteria; D_3__Rhizobiales; D_4__Hyphomicrobiaceae; D_5__Hyphomicrobium	1843
c2cf4a76583c79a8d92c9fa71129914f	0.000455833	D_0__Bacteria; D_1__Planctomycetes; D_2__Planctomycetacia; D_3__Gemmatales; D_4__Gemmataceae; D_5__uncultured	1844
5ddff6ee57c65596742f35c2d1c24c16	0.0004555	D_0__Bacteria; D_1__Cyanobacteria; D_2__Melainabacteria; D_3__Obscuribacterales; D_4__uncultured bacterium; D_5__uncultured bacterium; D_6__uncultured bacterium	1845
73d6a0adf361f3a91581df9fbe0f0f75	0.0004555	D_0__Bacteria; D_1__Proteobacteria; D_2__Deltaproteobacteria; D_3__Oligoflexales; D_4__Oligoflexaceae; D_5__uncultured; D_6__uncultured bacterium	1846
931bf16c32086439f09655b848d87174	0.0004555	D_0__Bacteria; D_1__Proteobacteria; D_2__Gammaproteobacteria; D_3__Pseudomonadales; D_4__Moraxellaceae; D_5__Perlucidibaca; D_6__uncultured bacterium	1847
1e978417af5b17603f90ea64d718510e	0.000455467	D_0__Bacteria; D_1__Bacteroidetes; D_2__Bacteroidia; D_3__Sphingobacteriales; D_4__env.OPS 17	1848
b297abd6caeb240b5a9c1f39842c5516	0.0004548	D_0__Bacteria; D_1__Proteobacteria; D_2__Gammaproteobacteria; D_3__Betaproteobacteriales; D_4__Burkholderiaceae; D_5__Aquabacterium	1849
ae2a0b9a942153964c897ed0bd772e8c	0.000454286	D_0__Bacteria; D_1__Proteobacteria; D_2__Gammaproteobacteria; D_3__Diplorickettsiales; D_4__Diplorickettsiaceae; D_5__uncultured; D_6__metagenome	1850
6c52986cfdbef446df4e6c265b902f00	0.000454233	D_0__Bacteria; D_1__Planctomycetes; D_2__Planctomycetacia; D_3__Gemmatales; D_4__Gemmataceae; D_5__Gemmata; D_6__uncultured bacterium	1851
e2c97e4675fb51e49a13e173cd94fb30	0.000454048	D_0__Bacteria; D_1__Verrucomicrobia; D_2__Verrucomicrobiae; D_3__Pedosphaerales; D_4__Pedosphaeraceae; D_5__ADurb.Bin063-1; D_6__uncultured bacterium	1852
156bf53414a6323b7367e9477bf8915a	0.000453333	D_0__Bacteria; D_1__Planctomycetes; D_2__Planctomycetacia; D_3__Planctomycetales; D_4__uncultured	1853
41d805e2db29652574f6652fa1e8cd59	0.000453214	D_0__Bacteria; D_1__Proteobacteria; D_2__Alphaproteobacteria; D_3__Rhizobiales; D_4__Methyloligellaceae; D_5__uncultured	1854
b02197a5c19331f55b57b9d6ddbd98d6	0.000453167	D_0__Bacteria; D_1__Proteobacteria; D_2__Deltaproteobacteria; D_3__Oligoflexales; D_4__0319-6G20; D_5__marine metagenome; D_6__marine metagenome	1855
33b680eee4f8b01a15a33f7fe5e0596c	0.0004523	D_0__Bacteria; D_1__Bacteroidetes; D_2__Bacteroidia; D_3__Chitinophagales; D_4__Chitinophagaceae; D_5__Parasegetibacter; D_6__uncultured Bacteroidetes bacterium	1856
1645550b9088af1b30edc542e6e0958c	0.000452167	D_0__Bacteria; D_1__Planctomycetes; D_2__Pla3 lineage	1857
5a9b97c505a37f24b53aba9835dfcec6	0.000452133	D_0__Bacteria; D_1__Gemmatimonadetes; D_2__Gemmatimonadetes; D_3__Gemmatimonadales; D_4__Gemmatimonadaceae; D_5__uncultured; D_6__uncultured alpha proteobacterium	1858
744c9664a0911ce13f16bfb62fd33627	0.0004518	D_0__Bacteria; D_1__Bacteroidetes; D_2__Bacteroidia; D_3__Bacteroidales; D_4__Rikenellaceae; D_5__Acetobacteroides	1859
5e4ee6f48faaa09c53754269cc7ff1ee	0.000451667	D_0__Bacteria; D_1__Gemmatimonadetes; D_2__Gemmatimonadetes; D_3__Gemmatimonadales; D_4__Gemmatimonadaceae; D_5__uncultured; D_6__uncultured bacterium	1860
539f5c14927121941cc514524cd22f13	0.000451067	D_0__Bacteria; D_1__Bacteroidetes; D_2__Bacteroidia; D_3__Sphingobacteriales; D_4__Lentimicrobiaceae; D_5__uncultured Sphingobacteriales bacterium; D_6__uncultured Sphingobacteriales bacterium	1861
5a286fd7f9e909f3f886a5e189e25c08	0.000451067	D_0__Bacteria; D_1__Bacteroidetes; D_2__Bacteroidia; D_3__Chitinophagales; D_4__Saprospiraceae; D_5__uncultured; D_6__uncultured bacterium	1862
9fd0d5657922f1f380500389a076fa50	0.000450967	D_0__Bacteria; D_1__Proteobacteria; D_2__Alphaproteobacteria; D_3__Elsterales; D_4__URHD0088; D_5__uncultured alpha proteobacterium; D_6__uncultured alpha proteobacterium	1863
5dd9b4c4fb4de32a93a6e834dde0faa2	0.000450881	D_0__Bacteria; D_1__Bacteroidetes; D_2__Bacteroidia; D_3__Chitinophagales; D_4__Chitinophagaceae; D_5__uncultured; D_6__metagenome	1864
5a66ada7be8fb81c81b1cc59280786bf	0.000450833	D_0__Bacteria; D_1__Proteobacteria; D_2__Gammaproteobacteria; D_3__Betaproteobacteriales; D_4__Chromobacteriaceae; D_5__Vogesella	1865
685bec4a23054e19865e4851d56cd0d7	0.000450833	D_0__Bacteria; D_1__Proteobacteria; D_2__Alphaproteobacteria; D_3__Rhizobiales; D_4__Beijerinckiaceae; D_5__Methylobacterium	1866
d0fbc9aff818121519652ff493a83314	0.0004508	D_0__Bacteria; D_1__Proteobacteria; D_2__Gammaproteobacteria; D_3__Betaproteobacteriales; D_4__Burkholderiaceae; D_5__Pseudoduganella; D_6__uncultured bacterium	1867
99942f2add6fd7d2b3c0669f164daf69	0.000450619	D_0__Bacteria; D_1__Proteobacteria; D_2__Deltaproteobacteria; D_3__Oligoflexales; D_4__0319-6G20; D_5__marine metagenome; D_6__marine metagenome	1868
7e1d7a9a22f31dedb63170c0a2d213f9	0.0004505	D_0__Bacteria; D_1__Proteobacteria; D_2__Deltaproteobacteria; D_3__NB1-j	1869
7a2d407c50c298840ebfea21717ba641	0.000449833	D_0__Bacteria; D_1__Chloroflexi; D_2__Anaerolineae; D_3__SBR1031; D_4__A4b; D_5__metagenome; D_6__metagenome	1870
d569b3034acdb4c7cadb3a5fdadc6943	0.000449667	D_0__Bacteria; D_1__Actinobacteria; D_2__Actinobacteria; D_3__Micromonosporales; D_4__Micromonosporaceae; D_5__Actinoplanes	1871
ff21f3f12cb2441581f11373cefe754f	0.0004495	D_0__Bacteria; D_1__Bacteroidetes; D_2__Bacteroidia; D_3__Chitinophagales; D_4__Chitinophagaceae; D_5__Ferruginibacter	1872
7ae2b17f88ea9de029e60ddbf8b2bb8d	0.000449333	D_0__Bacteria; D_1__Spirochaetes; D_2__Leptospirae; D_3__Leptospirales; D_4__Leptospiraceae; D_5__Turneriella	1873
ae42cf7d2a01a3c39536071845fc5186	0.000448952	D_0__Bacteria; D_1__Proteobacteria; D_2__Alphaproteobacteria; D_3__Rhizobiales; D_4__Xanthobacteraceae; D_5__Bradyrhizobium	1874
749364eef5f76a43a8b954992e668768	0.000448	D_0__Bacteria; D_1__Bacteroidetes; D_2__Bacteroidia; D_3__Sphingobacteriales; D_4__env.OPS 17; D_5__metagenome; D_6__metagenome	1875
2278627167d7eb3a15c0ef0bb4d69185	0.000447286	D_0__Bacteria; D_1__Patescibacteria; D_2__Gracilibacteria; D_3__Candidatus Peregrinibacteria; D_4__metagenome; D_5__metagenome; D_6__metagenome	1876
f74a23038095f558d209d451c03c9b7e	0.000446952	D_0__Bacteria; D_1__Actinobacteria; D_2__Thermoleophilia; D_3__Solirubrobacterales; D_4__Solirubrobacteraceae; D_5__Conexibacter; D_6__uncultured Conexibacteraceae bacterium	1877
ab39749e892be30b801624cdded5e4dd	0.000446738	D_0__Bacteria; D_1__Actinobacteria; D_2__Thermoleophilia; D_3__Gaiellales; D_4__uncultured; D_5__uncultured soil bacterium; D_6__uncultured soil bacterium	1878
1dbf3f8669b2680034f6f57bcb6bbb87	0.000446714	D_0__Bacteria; D_1__Chlamydiae; D_2__Chlamydiae; D_3__Chlamydiales; D_4__cvE6; D_5__Chlamydiales bacterium CRIB 32; D_6__Chlamydiales bacterium CRIB 32	1879
6b4735b6567983b835bf072377224adc	0.000446333	D_0__Bacteria	1880
5c75f90d2162617c83bca59437da991e	0.000446014	D_0__Bacteria; D_1__Patescibacteria; D_2__Berkelbacteria; D_3__uncultured bacterium; D_4__uncultured bacterium; D_5__uncultured bacterium; D_6__uncultured bacterium	1881
f969f4a356ad8be399b77e1724d95ddb	0.000445967	D_0__Bacteria; D_1__Bacteroidetes; D_2__Bacteroidia; D_3__Sphingobacteriales; D_4__env.OPS 17	1882
80e181b1398f0b1520f2e53f277a5c67	0.000445833	D_0__Bacteria; D_1__Proteobacteria; D_2__Gammaproteobacteria; D_3__R7C24; D_4__uncultured soil bacterium; D_5__uncultured soil bacterium; D_6__uncultured soil bacterium	1883
ebd8475274468f3284a712853fd9bc65	0.0004458	D_0__Bacteria; D_1__Bacteroidetes; D_2__Bacteroidia; D_3__Chitinophagales; D_4__Saprospiraceae; D_5__uncultured; D_6__uncultured bacterium	1884
a1013bb74db5983257ee768f352fbcef	0.000445	D_0__Bacteria; D_1__Proteobacteria; D_2__Gammaproteobacteria; D_3__Betaproteobacteriales; D_4__Methylophilaceae; D_5__Methylotenera	1885
d852f4067774104bf81fa42274247bda	0.0004449	D_0__Bacteria; D_1__Bacteroidetes; D_2__Bacteroidia; D_3__Sphingobacteriales; D_4__AKYH767; D_5__uncultured bacterium; D_6__uncultured bacterium	1886
e847c03e3c20c94d0a3b954224d2ffa2	0.000444667	D_0__Bacteria; D_1__Proteobacteria; D_2__Gammaproteobacteria; D_3__Betaproteobacteriales; D_4__SC-I-84; D_5__metagenome; D_6__metagenome	1887
30d61d8606541a79ada228ec42027a85	0.000444667	D_0__Bacteria; D_1__Proteobacteria; D_2__Alphaproteobacteria; D_3__Acetobacterales; D_4__Acetobacteraceae; D_5__Acidocella	1888
c35b3d78c711e6ecab6679bde04e2875	0.000444467	D_0__Bacteria; D_1__Verrucomicrobia; D_2__Verrucomicrobiae	1889
a13e9d8bde870da10bbefb75df2e3edd	0.0004443	D_0__Bacteria; D_1__Chloroflexi; D_2__Dehalococcoidia; D_3__661239; D_4__uncultured bacterium; D_5__uncultured bacterium; D_6__uncultured bacterium	1890
227586234413684c2d5b25bff932e5a0	0.0004442	D_0__Archaea; D_1__Nanoarchaeaeota; D_2__Woesearchaeia	1891
efd10885540deb7de820dc73d8d094a1	0.000443967	D_0__Bacteria; D_1__Patescibacteria; D_2__Parcubacteria; D_3__Candidatus Moranbacteria; D_4__uncultured soil bacterium; D_5__uncultured soil bacterium; D_6__uncultured soil bacterium	1892
c46201a31a02fbb84adbc016fe9b8592	0.000443833	D_0__Bacteria; D_1__Proteobacteria; D_2__Gammaproteobacteria; D_3__Betaproteobacteriales; D_4__Methylophilaceae	1893
b66772dfb431b48b579915617caf0ad6	0.000443733	D_0__Bacteria; D_1__Proteobacteria; D_2__Deltaproteobacteria; D_3__Myxococcales; D_4__Haliangiaceae; D_5__Haliangium	1894
e539784f681f91106e037ea3a07723e2	0.000443333	D_0__Bacteria; D_1__Proteobacteria; D_2__Gammaproteobacteria; D_3__KF-JG30-C25; D_4__uncultured bacterium; D_5__uncultured bacterium; D_6__uncultured bacterium	1895
d9bb72ba7903a994f398b7ca8a6f8088	0.000443167	D_0__Bacteria; D_1__Proteobacteria; D_2__Deltaproteobacteria; D_3__Myxococcales; D_4__Archangiaceae; D_5__Anaeromyxobacter; D_6__uncultured bacterium	1896
a60f0b4bc20e5a162b45b3d2ed7a0d6c	0.000443014	D_0__Bacteria; D_1__Proteobacteria; D_2__Alphaproteobacteria; D_3__Caulobacterales; D_4__Caulobacteraceae; D_5__Caulobacter	1897
432c814024bdfd89d3273986167eefb9	0.000442833	D_0__Bacteria; D_1__Firmicutes; D_2__Clostridia; D_3__Clostridiales; D_4__Lachnospiraceae; D_5__[Ruminococcus] gauvreauii group; D_6__uncultured organism	1898
de07a22bdb9f48cdaf4ac68450040cc9	0.000442548	D_0__Bacteria; D_1__Proteobacteria; D_2__Gammaproteobacteria	1899
32935146e1792f6b87dee4909e73bca0	0.0004425	D_0__Bacteria; D_1__Rokubacteria; D_2__NC10; D_3__Rokubacteriales; D_4__uncultured candidate division SPAM bacterium; D_5__uncultured candidate division SPAM bacterium; D_6__uncultured candidate division SPAM bacterium	1900
df0e3d38eec730326754d8c17a8b8efe	0.000442233	D_0__Bacteria; D_1__Firmicutes; D_2__Erysipelotrichia; D_3__Erysipelotrichales; D_4__Erysipelotrichaceae; D_5__Turicibacter; D_6__uncultured bacterium	1901
3be8274a66f45223a55dcac3b4983638	0.000442133	D_0__Bacteria; D_1__FBP	1902
fb2ea9787e73fb67e4183a85be7d9783	0.000441786	D_0__Bacteria; D_1__Proteobacteria; D_2__Alphaproteobacteria; D_3__Caulobacterales; D_4__Caulobacteraceae; D_5__Phenylobacterium	1903
edb114398ced5bf958f4f404493a6642	0.0004416	D_0__Bacteria; D_1__Bacteroidetes; D_2__Bacteroidia; D_3__Chitinophagales; D_4__Saprospiraceae; D_5__Haliscomenobacter	1904
0dd4b2e6a4cf2060686834bd6330ee43	0.0004413	D_0__Bacteria; D_1__Bacteroidetes; D_2__Bacteroidia; D_3__Bacteroidales; D_4__Dysgonomonadaceae; D_5__Dysgonomonas; D_6__Dysgonomonas sp. DT183	1905
18c95fb5b9dbfd87d20f1dcdc8488cba	0.000440833	D_0__Bacteria; D_1__Firmicutes; D_2__Clostridia; D_3__Clostridiales; D_4__Clostridiaceae 1; D_5__Fonticella; D_6__uncultured bacterium	1906
905c037833fc22ee79ccbb4686f288ce	0.000440733	D_0__Bacteria; D_1__Proteobacteria; D_2__Gammaproteobacteria; D_3__Cellvibrionales; D_4__Cellvibrionaceae; D_5__Cellvibrio	1907
0df50570a1a4f9e081deb9f7d2ca9d2f	0.000440667	D_0__Bacteria; D_1__Bacteroidetes; D_2__Ignavibacteria; D_3__OPB56; D_4__uncultured bacterium; D_5__uncultured bacterium; D_6__uncultured bacterium	1908
a29d1c80fb36cc4bffbe7235582f23a4	0.0004401	D_0__Bacteria; D_1__Tenericutes; D_2__Mollicutes; D_3__Mycoplasmatales; D_4__Mycoplasmataceae; D_5__Candidatus Bacilloplasma; D_6__uncultured bacterium	1909
3f61517a82046274500b612adade4ade	0.000439667	D_0__Bacteria; D_1__Proteobacteria; D_2__Gammaproteobacteria; D_3__Betaproteobacteriales	1910
853c00a101ceb2a51a836131e84fc47d	0.000439633	D_0__Bacteria; D_1__Chlamydiae; D_2__Chlamydiae; D_3__Chlamydiales; D_4__cvE6; D_5__uncultured Chlamydia sp.; D_6__uncultured Chlamydia sp.	1911
1a0f8a2e7e086527bf479650bd301fb8	0.0004395	D_0__Bacteria; D_1__Proteobacteria; D_2__Gammaproteobacteria; D_3__Betaproteobacteriales; D_4__Nitrosomonadaceae; D_5__Ellin6067; D_6__uncultured beta proteobacterium	1912
306d290fbcfe859e86ba823031e0be72	0.0004395	D_0__Bacteria; D_1__Proteobacteria; D_2__Deltaproteobacteria; D_3__Myxococcales; D_4__mle1-27	1913
9521441267110608dcfee9d257b7b345	0.0004395	D_0__Bacteria; D_1__Proteobacteria; D_2__Deltaproteobacteria; D_3__Oligoflexales; D_4__0319-6G20; D_5__uncultured bacterium; D_6__uncultured bacterium	1914
06a6586aaefba6d7215f6ab713e1943f	0.000439433	D_0__Bacteria; D_1__Verrucomicrobia; D_2__Verrucomicrobiae; D_3__Methylacidiphilales; D_4__Methylacidiphilaceae; D_5__uncultured	1915
7586ba1b661541f8eea509b5332de9da	0.000439167	D_0__Bacteria; D_1__Proteobacteria; D_2__Alphaproteobacteria; D_3__Caulobacterales; D_4__Hyphomonadaceae; D_5__Hirschia; D_6__metagenome	1916
7a092363a6cc724401f9fda9416543f7	0.000438167	D_0__Bacteria; D_1__Bacteroidetes; D_2__Bacteroidia; D_3__Chitinophagales; D_4__Saprospiraceae	1917
dcdcf727458cace5f9cb727dcfde6337	0.000438	D_0__Bacteria; D_1__Elusimicrobia	1918
0d7e4222b9659b5e6aa3b5443b637db0	0.0004378	D_0__Bacteria; D_1__Proteobacteria; D_2__Gammaproteobacteria; D_3__Diplorickettsiales; D_4__Diplorickettsiaceae; D_5__uncultured; D_6__uncultured bacterium	1919
47ef500eb7bb92a5828665b87bb8916c	0.0004375	D_0__Bacteria; D_1__Verrucomicrobia; D_2__Verrucomicrobiae; D_3__Pedosphaerales; D_4__Pedosphaeraceae	1920
ecfc27e4f1461438302aa539537e655e	0.0004375	D_0__Bacteria; D_1__Proteobacteria; D_2__Deltaproteobacteria; D_3__Myxococcales; D_4__BIrii41	1921
116468916dd0473607067e2ffdf2c532	0.0004374	D_0__Bacteria; D_1__Bacteroidetes; D_2__Bacteroidia; D_3__Sphingobacteriales; D_4__env.OPS 17	1922
2b484c6f6b2515586df2c4213745f85d	0.000437214	D_0__Bacteria; D_1__Planctomycetes; D_2__Planctomycetacia; D_3__Gemmatales; D_4__Gemmataceae; D_5__Gemmata; D_6__uncultured bacterium	1923
36ecc8789897f1275ea95b2be0c84dcf	0.000437167	D_0__Bacteria; D_1__Acidobacteria; D_2__Subgroup 5; D_3__uncultured Acidobacteria bacterium; D_4__uncultured Acidobacteria bacterium; D_5__uncultured Acidobacteria bacterium; D_6__uncultured Acidobacteria bacterium	1924
31194007f7eba075933755e94693b6de	0.000437	D_0__Bacteria; D_1__Planctomycetes; D_2__Planctomycetacia; D_3__Planctomycetales; D_4__uncultured; D_5__uncultured bacterium; D_6__uncultured bacterium	1925
6686f0e51d2d221bc4280cb9c3362dfb	0.000436667	D_0__Bacteria; D_1__Proteobacteria; D_2__Alphaproteobacteria; D_3__Elsterales; D_4__uncultured; D_5__uncultured proteobacterium; D_6__uncultured proteobacterium	1926
6e1575cfc367c39ec52c4d1e699a1fb2	0.000436533	D_0__Bacteria; D_1__Proteobacteria; D_2__Gammaproteobacteria; D_3__Cellvibrionales; D_4__Cellvibrionaceae; D_5__Cellvibrio	1927
579413161dbd274314984f9edb58cb9e	0.0004365	D_0__Bacteria; D_1__Proteobacteria; D_2__Deltaproteobacteria; D_3__Bdellovibrionales; D_4__Bacteriovoracaceae; D_5__Peredibacter; D_6__metagenome	1928
a84536420f1d2bfcad7c99841fdd714c	0.000436033	D_0__Bacteria; D_1__Proteobacteria; D_2__Alphaproteobacteria; D_3__uncultured	1929
b2ffc69b4b0321274bcc01a40f54c648	0.0004355	D_0__Bacteria	1930
62c83037e552abc372dc8d85fb4435f4	0.000435133	D_0__Bacteria; D_1__Bacteroidetes; D_2__Bacteroidia; D_3__Sphingobacteriales; D_4__Sphingobacteriaceae; D_5__Mucilaginibacter; D_6__proteobacterium symbiont of Nilaparvata lugens	1931
c5822bc86e681b3cd4ded001d76f5486	0.000435	D_0__Bacteria; D_1__Patescibacteria; D_2__Gracilibacteria; D_3__Candidatus Peregrinibacteria bacterium GW2011_GWA2_47_7; D_4__Candidatus Peregrinibacteria bacterium GW2011_GWA2_47_7; D_5__Candidatus Peregrinibacteria bacterium GW2011_GWA2_47_7; D_6__Candidatus Peregrinibacteria bacterium GW2011_GWA2_47_7	1932
e20175dae79859669e25c5d7d04a0378	0.0004346	D_0__Bacteria; D_1__Proteobacteria; D_2__Gammaproteobacteria; D_3__Salinisphaerales; D_4__Solimonadaceae; D_5__Polycyclovorans; D_6__uncultured bacterium	1933
0659c121c27b3c719725acfea5183d5e	0.000434333	D_0__Bacteria; D_1__Proteobacteria; D_2__Gammaproteobacteria; D_3__Betaproteobacteriales; D_4__SC-I-84	1934
16cb3decb4c74f6092211ff9156b7599	0.000433967	D_0__Bacteria; D_1__Planctomycetes; D_2__Planctomycetacia; D_3__Planctomycetales; D_4__uncultured; D_5__metagenome; D_6__metagenome	1935
1fffe3cbe1a8d7a1c38ade7ccec3b532	0.000433733	D_0__Bacteria; D_1__Planctomycetes; D_2__Planctomycetacia; D_3__Planctomycetales; D_4__uncultured; D_5__metagenome; D_6__metagenome	1936
7b5beea53c0cf2e8454f65733a7be079	0.0004332	D_0__Bacteria; D_1__Proteobacteria; D_2__Deltaproteobacteria; D_3__Bdellovibrionales; D_4__Bacteriovoracaceae	1937
edc354b851243c4e8f8d994a6050331d	0.0004332	D_0__Bacteria; D_1__Proteobacteria; D_2__Alphaproteobacteria; D_3__Rhizobiales; D_4__Rhizobiales Incertae Sedis; D_5__uncultured; D_6__uncultured alpha proteobacterium	1938
96a343733f554534f290a18dffc5306e	0.000433095	D_0__Bacteria; D_1__Chloroflexi; D_2__Dehalococcoidia; D_3__S085; D_4__metagenome; D_5__metagenome; D_6__metagenome	1939
59e1ec282a9aacdee3f3c5c0b1be0568	0.000432833	D_0__Bacteria; D_1__Proteobacteria; D_2__Alphaproteobacteria; D_3__Rhizobiales	1940
454e280389e22b55fd580a0f93422af1	0.000432167	D_0__Bacteria; D_1__Patescibacteria; D_2__Gracilibacteria; D_3__Candidatus Peribacteria; D_4__uncultured bacterium; D_5__uncultured bacterium; D_6__uncultured bacterium	1941
d190b69a8730a0d3337d3164661a15b8	0.000432167	D_0__Bacteria; D_1__Verrucomicrobia; D_2__Verrucomicrobiae; D_3__Pedosphaerales; D_4__Pedosphaeraceae	1942
2f93dab49fde7461e87a110d56dadd6d	0.000431833	D_0__Bacteria; D_1__Proteobacteria; D_2__Alphaproteobacteria; D_3__Rhizobiales; D_4__A0839; D_5__uncultured bacterium; D_6__uncultured bacterium	1943
4a39e3d1ca7f1240d64d03b5387499a0	0.000431714	D_0__Bacteria; D_1__Verrucomicrobia; D_2__Verrucomicrobiae; D_3__Pedosphaerales; D_4__Pedosphaeraceae; D_5__metagenome; D_6__metagenome	1944
c14341bc8fedbf05d4d0d1a6da4ba76e	0.000431714	D_0__Bacteria; D_1__Chlamydiae; D_2__Chlamydiae; D_3__Chlamydiales; D_4__Simkaniaceae; D_5__uncultured; D_6__uncultured bacterium	1945
3bb17b56e07937f30b5d30c33edb4d4a	0.000431452	D_0__Bacteria; D_1__Proteobacteria; D_2__Alphaproteobacteria; D_3__Sphingomonadales; D_4__Sphingomonadaceae; D_5__Rhizorhapis; D_6__uncultured alpha proteobacterium	1946
82eb91b2313994ebcd5e4aa3729b349d	0.000431333	D_0__Bacteria; D_1__Acidobacteria; D_2__Acidobacteriia; D_3__Acidobacteriales; D_4__Koribacteraceae; D_5__Candidatus Koribacter; D_6__uncultured bacterium	1947
361503edea2b796d88bc2fe66c5c07d1	0.000430833	D_0__Bacteria; D_1__Latescibacteria; D_2__uncultured bacterium; D_3__uncultured bacterium; D_4__uncultured bacterium; D_5__uncultured bacterium; D_6__uncultured bacterium	1948
38a45f6df5a82d44f13378cac0a61396	0.000430667	D_0__Bacteria; D_1__Proteobacteria; D_2__Gammaproteobacteria; D_3__Xanthomonadales; D_4__Xanthomonadaceae; D_5__Arenimonas; D_6__uncultured prokaryote	1949
218fa9096a12ecf4535f9998b6d2af45	0.000430167	D_0__Bacteria; D_1__Verrucomicrobia; D_2__Verrucomicrobiae; D_3__Opitutales; D_4__Opitutaceae; D_5__Lacunisphaera	1950
4d696d7e1c7f2ba7daff21634a29c26b	0.000430133	D_0__Bacteria; D_1__Proteobacteria; D_2__Deltaproteobacteria; D_3__Deltaproteobacteria Incertae Sedis; D_4__Syntrophorhabdaceae; D_5__Syntrophorhabdus; D_6__uncultured Syntrophorhabdaceae bacterium WCHB1-27	1951
32b53cbb411c0bf8ad39760e62ae62cd	0.00043	D_0__Bacteria; D_1__Planctomycetes; D_2__Planctomycetacia; D_3__Gemmatales; D_4__Gemmataceae; D_5__uncultured; D_6__uncultured bacterium	1952
94a3e3308862653b6d3ea6e72a2f71bb	0.000429833	D_0__Bacteria; D_1__Bacteroidetes; D_2__Bacteroidia; D_3__Cytophagales; D_4__Cytophagaceae	1953
30ba584fa9ad2d2c55b1642fdf082a4a	0.000429667	D_0__Bacteria; D_1__Proteobacteria; D_2__Deltaproteobacteria; D_3__Desulfarculales; D_4__Desulfarculaceae; D_5__uncultured; D_6__uncultured bacterium	1954
a66085634ea6ab7c5eeea024780caea7	0.000428967	D_0__Bacteria; D_1__Dadabacteria; D_2__Dadabacteriia; D_3__Dadabacteriales; D_4__uncultured bacterium; D_5__uncultured bacterium; D_6__uncultured bacterium	1955
5c50c323229b823e099b5ef6d1bf5a03	0.000428833	D_0__Bacteria; D_1__Planctomycetes; D_2__Planctomycetacia; D_3__Gemmatales; D_4__Gemmataceae; D_5__uncultured; D_6__uncultured bacterium	1956
3f21930d5d08378983ec9a62ceccad99	0.0004287	D_0__Bacteria; D_1__Proteobacteria; D_2__Alphaproteobacteria; D_3__Rhizobiales; D_4__Rhizobiales Incertae Sedis; D_5__uncultured; D_6__uncultured bacterium	1957
ae7aec054c386a67b69c43d99726506b	0.000428467	D_0__Bacteria	1958
297d31673538ee673b51d1102ddba127	0.000428286	D_0__Bacteria; D_1__Proteobacteria; D_2__Gammaproteobacteria; D_3__Oceanospirillales; D_4__Alcanivoracaceae; D_5__Alcanivorax; D_6__Alcanivorax dieselolei	1959
72c49b15a52f8982798a00e9e0026a29	0.000428	D_0__Bacteria; D_1__Acidobacteria; D_2__Acidobacteriia; D_3__Acidobacteriales; D_4__uncultured	1960
0ae0b203740e7f7820e2c81899b081ae	0.000427881	D_0__Bacteria; D_1__Bacteroidetes; D_2__Bacteroidia; D_3__Chitinophagales; D_4__Saprospiraceae; D_5__uncultured	1961
35983d1d192d4ffd764bfb9c2163e06f	0.0004275	D_0__Bacteria; D_1__Verrucomicrobia; D_2__Verrucomicrobiae; D_3__Opitutales; D_4__Puniceicoccaceae; D_5__Cerasicoccus; D_6__uncultured organism	1962
42f083fbcc28f733678f14ccb4765345	0.0004275	D_0__Bacteria	1963
19429193febc2a323aef3fa7e9dfe62d	0.000427467	D_0__Bacteria; D_1__Proteobacteria; D_2__Gammaproteobacteria; D_3__Betaproteobacteriales; D_4__Burkholderiaceae; D_5__Massilia	1964
cd062a3bf73a572be1e2bf1d1fb21f89	0.000427167	D_0__Bacteria; D_1__Proteobacteria; D_2__Alphaproteobacteria; D_3__uncultured; D_4__metagenome; D_5__metagenome; D_6__metagenome	1965
ea9d2c9d70152012d493d5953d8b41de	0.000426833	D_0__Bacteria; D_1__Proteobacteria; D_2__Alphaproteobacteria; D_3__Micropepsales; D_4__Micropepsaceae; D_5__uncultured	1966
5dc620dd6836a5c6e873a6897851fea3	0.0004263	D_0__Bacteria; D_1__Bacteroidetes; D_2__Bacteroidia; D_3__Chitinophagales; D_4__Chitinophagaceae; D_5__uncultured	1967
6f1e889ba6f72c3d04cffde13304a69a	0.000426	D_0__Bacteria; D_1__Proteobacteria; D_2__Alphaproteobacteria; D_3__Rhizobiales; D_4__Rhizobiales Incertae Sedis; D_5__uncultured; D_6__uncultured alpha proteobacterium	1968
f5058203c657226f8d660bfb823d10e8	0.000425833	D_0__Bacteria; D_1__Bacteroidetes; D_2__Bacteroidia; D_3__Chitinophagales; D_4__Chitinophagaceae; D_5__Ferruginibacter	1969
fd2899fba49792389b004ff5b4edc105	0.0004256	D_0__Bacteria; D_1__Proteobacteria; D_2__Gammaproteobacteria; D_3__Cellvibrionales; D_4__Cellvibrionaceae; D_5__Cellvibrio	1970
d5c2e2319ee48090f2a267f1c246afa8	0.000425167	D_0__Bacteria; D_1__Bacteroidetes; D_2__Ignavibacteria; D_3__SJA-28; D_4__metagenome; D_5__metagenome; D_6__metagenome	1971
fa3c6df4d3e7437ce3f7a68b964d019a	0.000425	D_0__Bacteria; D_1__Chloroflexi; D_2__Anaerolineae; D_3__RBG-13-54-9; D_4__uncultured eubacterium WCHB1-50; D_5__uncultured eubacterium WCHB1-50; D_6__uncultured eubacterium WCHB1-50	1972
e5760d92f4a9d3742c0ca5f126f6bb40	0.000424667	D_0__Bacteria; D_1__Proteobacteria; D_2__Alphaproteobacteria	1973
8f7751566d4b004222fc370fa5c47bfc	0.000424667	D_0__Bacteria; D_1__Proteobacteria; D_2__Deltaproteobacteria; D_3__Desulfarculales; D_4__Desulfarculaceae; D_5__uncultured; D_6__uncultured Desulfuromonadales bacterium	1974
32181b006051d0c53a829c211710b508	0.0004243	D_0__Bacteria; D_1__Proteobacteria; D_2__Gammaproteobacteria; D_3__Betaproteobacteriales; D_4__Burkholderiaceae; D_5__AAP99	1975
de6e1899ed8f2b53e49f838b5218ddcc	0.000424	D_0__Bacteria; D_1__Bacteroidetes; D_2__Bacteroidia; D_3__Chitinophagales; D_4__Chitinophagaceae; D_5__Terrimonas	1976
194301ac2001a56571dda2ecaf4767f7	0.0004235	D_0__Bacteria; D_1__Bacteroidetes; D_2__Bacteroidia; D_3__Sphingobacteriales; D_4__AKYH767; D_5__metagenome; D_6__metagenome	1977
6b873e60f5c0a7c97c4bcad2eebedf97	0.000423333	D_0__Bacteria; D_1__Bacteroidetes; D_2__Bacteroidia; D_3__Chitinophagales; D_4__Saprospiraceae; D_5__uncultured; D_6__uncultured bacterium	1978
a9440cdf19ae4f6533f283e51c7961b8	0.000423333	D_0__Archaea; D_1__Nanoarchaeaeota; D_2__Woesearchaeia; D_3__uncultured archaeon; D_4__uncultured archaeon; D_5__uncultured archaeon; D_6__uncultured archaeon	1979
33e0a8a84e3a570cafcbaedf9238639c	0.000423119	D_0__Bacteria; D_1__Proteobacteria; D_2__Alphaproteobacteria; D_3__Micropepsales; D_4__Micropepsaceae; D_5__uncultured	1980
8a43c9b5d14ec6bafc1b66e9bc66abb9	0.000423	D_0__Bacteria	1981
85ff761778c240c8bc58ca9d4c87277c	0.000422919	D_0__Bacteria; D_1__Proteobacteria; D_2__Deltaproteobacteria; D_3__Myxococcales; D_4__mle1-27; D_5__uncultured proteobacterium; D_6__uncultured proteobacterium	1982
8baef21e75c8805f49771ff0a2cc7977	0.0004226	D_0__Bacteria; D_1__Bacteroidetes; D_2__Bacteroidia; D_3__Sphingobacteriales; D_4__AKYH767; D_5__metagenome; D_6__metagenome	1983
7e98182c05605c02e4226b273c6287b9	0.0004225	D_0__Bacteria	1984
ed23d4da7c77b72df7d30b25c0d8bb91	0.0004225	D_0__Bacteria; D_1__Proteobacteria; D_2__Deltaproteobacteria; D_3__Myxococcales; D_4__Polyangiaceae; D_5__Pajaroellobacter	1985
ba4a28ae4333a926c16c638e961169bf	0.000422333	D_0__Bacteria; D_1__Planctomycetes; D_2__OM190; D_3__uncultured bacterium; D_4__uncultured bacterium; D_5__uncultured bacterium; D_6__uncultured bacterium	1986
250acbf2ea12b529a5cb4ba3794f8532	0.000422167	D_0__Bacteria; D_1__Nitrospirae; D_2__Thermodesulfovibrionia; D_3__uncultured	1987
a3f9793b741634689b9c7ae8f4c86a31	0.000422167	D_0__Bacteria; D_1__Proteobacteria; D_2__Alphaproteobacteria; D_3__Rhodospirillales; D_4__uncultured	1988
65f3bc04e6d68755f1b889edc8f64cc8	0.000421967	D_0__Bacteria; D_1__Proteobacteria; D_2__Alphaproteobacteria; D_3__Reyranellales; D_4__Reyranellaceae; D_5__Reyranella; D_6__metagenome	1989
c42b1bcc145935d27c6c3eca92961ee2	0.000421667	D_0__Bacteria; D_1__Planctomycetes; D_2__Planctomycetacia; D_3__Gemmatales; D_4__Gemmataceae; D_5__uncultured	1990
b9c745145a0ee3b3367b59d373d6f12c	0.000421433	D_0__Bacteria; D_1__Proteobacteria	1991
68262884f1021c896f8e1bf7348d773c	0.0004206	D_0__Bacteria; D_1__Bacteroidetes; D_2__Bacteroidia; D_3__Flavobacteriales; D_4__Flavobacteriaceae; D_5__Flavobacterium	1992
d5531dffcc3c7a6328807dfbaa551283	0.0004205	D_0__Bacteria; D_1__Proteobacteria; D_2__Alphaproteobacteria; D_3__Rhizobiales	1993
b35ebcca1f78b7fb8740c5309a80e39b	0.000420467	D_0__Bacteria; D_1__Proteobacteria; D_2__Gammaproteobacteria; D_3__Enterobacteriales; D_4__Enterobacteriaceae	1994
fe3c5d410ff79039ccc1b103558d33ec	0.000420333	D_0__Bacteria; D_1__Patescibacteria; D_2__Parcubacteria; D_3__uncultured bacterium; D_4__uncultured bacterium; D_5__uncultured bacterium; D_6__uncultured bacterium	1995
3b94c19ef326eea0918e1c3d244c999c	0.0004203	D_0__Bacteria; D_1__Proteobacteria; D_2__Gammaproteobacteria; D_3__Enterobacteriales; D_4__Enterobacteriaceae	1996
0eba51babef00f9e3b541ad13b734372	0.00042	D_0__Bacteria	1997
7c466516e821272e0aaf0f7b64df858b	0.00042	D_0__Bacteria; D_1__Chloroflexi; D_2__Anaerolineae; D_3__Anaerolineales; D_4__Anaerolineaceae; D_5__Levilinea; D_6__uncultured bacterium	1998
[truncated: 22,280 more rows]

## Sheet: S.Table9K
Supplemental Table 9K: Random forest predictors, 16S rRNA water + metadata UOG dataset
Predictor_ID	GiniAvg	Taxonomy	Predictor_Rank
AreaSqKm	0.0130499	NA	1
99deb3c5ecb022ec05609ebd1112a557	0.00955523	D_0__Bacteria; D_1__Bacteroidetes; D_2__Bacteroidia; D_3__Bacteroidales; D_4__Bacteroidaceae; D_5__Bacteroides	2
3f48c674bfb96d735ee09bd32ac101da	0.00911078	D_0__Bacteria; D_1__Acidobacteria; D_2__Subgroup 6	3
Temp.C.	0.00874798	NA	4
59905de72a0547e40854064be3a82b43	0.0086512	D_0__Bacteria; D_1__Bacteroidetes; D_2__Bacteroidia; D_3__Cytophagales; D_4__Microscillaceae; D_5__uncultured	5
5b2529faa44a3679b887ecd91b6b4149	0.00858897	D_0__Bacteria; D_1__Chloroflexi; D_2__KD4-96	6
d8f95235d3fa54513e8664b9f34a0fa2	0.00853048	D_0__Bacteria; D_1__Proteobacteria; D_2__Gammaproteobacteria; D_3__Salinisphaerales; D_4__Solimonadaceae; D_5__uncultured; D_6__uncultured bacterium	7
For_Mix_43	0.00850718	NA	8
b01cdc53ccf0147bfd6e571cbe2af6b6	0.0084559	D_0__Bacteria; D_1__Proteobacteria; D_2__Alphaproteobacteria; D_3__Sphingomonadales; D_4__Sphingomonadaceae; D_5__Sphingomonas	9
48e665141691a28bc90fb9f37cbc09c2	0.00837346	D_0__Bacteria; D_1__Proteobacteria; D_2__Alphaproteobacteria	10
620d20361105ca68844ed3fbd0f4f889	0.00834987	D_0__Bacteria; D_1__Planctomycetes; D_2__vadinHA49; D_3__uncultured Antarctic bacterium LB3-13; D_4__uncultured Antarctic bacterium LB3-13; D_5__uncultured Antarctic bacterium LB3-13; D_6__uncultured Antarctic bacterium LB3-13	11
e09f97d9f9240a8db6364dea88fcd7cd	0.00819608	D_0__Bacteria; D_1__Proteobacteria; D_2__Alphaproteobacteria; D_3__Rhizobiales; D_4__Beijerinckiaceae; D_5__Methylocystis	12
36d2dbe650651d09e5aee8da4b563b03	0.00819258	D_0__Bacteria; D_1__Proteobacteria; D_2__Deltaproteobacteria; D_3__Myxococcales; D_4__Sandaracinaceae; D_5__uncultured	13
585acbab6a2210c0f4feb3a5180a89a3	0.00803586	D_0__Bacteria; D_1__Proteobacteria; D_2__Gammaproteobacteria; D_3__Betaproteobacteriales; D_4__Burkholderiaceae	14
3e51b0fac906c035976041a2fdd9691a	0.00785395	D_0__Bacteria; D_1__Proteobacteria; D_2__Alphaproteobacteria; D_3__Rhodospirillales; D_4__Thalassospiraceae; D_5__Thalassospira	15
LU_Forest	0.00774011	NA	16
c4fb65ed3eb4a6360f13ff7ec5af1cb2	0.00772768	D_0__Bacteria; D_1__FCPU426; D_2__uncultured bacterium; D_3__uncultured bacterium; D_4__uncultured bacterium; D_5__uncultured bacterium; D_6__uncultured bacterium	17
0808fdf5a7ca966fc1a60393691bb308	0.00771538	D_0__Bacteria; D_1__Proteobacteria; D_2__Deltaproteobacteria; D_3__Myxococcales; D_4__uncultured; D_5__uncultured delta proteobacterium; D_6__uncultured delta proteobacterium	18
f82282ed93f6b7a2b219d02d43546fa7	0.00768646	D_0__Bacteria; D_1__Proteobacteria; D_2__Gammaproteobacteria; D_3__Betaproteobacteriales; D_4__Nitrosomonadaceae; D_5__Ellin6067	19
05a65c4583f19e799d89d8c8ce9c4c76	0.00763768	D_0__Bacteria; D_1__Omnitrophicaeota; D_2__uncultured bacterium; D_3__uncultured bacterium; D_4__uncultured bacterium; D_5__uncultured bacterium; D_6__uncultured bacterium	20
Sodium.ICP..mg.L.	0.00762717	NA	21
Barium.mg.L.	0.00747519	NA	22
16279d63c18f0ce497fac24287ac9ed8	0.00723038	D_0__Bacteria; D_1__Acidobacteria; D_2__Holophagae; D_3__Subgroup 7	23
TDS.mg.L.	0.00720945	NA	24
9c0de7908dd6ef3d536b42d9e11e0779	0.00710793	D_0__Bacteria; D_1__Proteobacteria; D_2__Gammaproteobacteria; D_3__Betaproteobacteriales; D_4__Burkholderiaceae	25
Water_11	0.00705666	NA	26
ade04fd51fe2a7ea6a5de7be6c690573	0.0069716	D_0__Bacteria; D_1__Proteobacteria; D_2__Gammaproteobacteria; D_3__JG36-TzT-191; D_4__uncultured proteobacterium; D_5__uncultured proteobacterium; D_6__uncultured proteobacterium	27
Sulfur.mg.L.	0.00684341	NA	28
f1eb2a960345a29894ac94a89a5bdc37	0.00683736	D_0__Bacteria; D_1__Bacteroidetes; D_2__Bacteroidia; D_3__Sphingobacteriales; D_4__env.OPS 17	29
07c984b5cbbbf8d3bb563cd0252ebc07	0.00666803	D_0__Bacteria; D_1__Verrucomicrobia; D_2__Verrucomicrobiae; D_3__Pedosphaerales; D_4__Pedosphaeraceae; D_5__ADurb.Bin063-1	30
a5af4c19fb434687bdba6613efa366e7	0.00653813	D_0__Bacteria; D_1__Proteobacteria; D_2__Gammaproteobacteria; D_3__Betaproteobacteriales; D_4__Methylophilaceae; D_5__Methylotenera; D_6__uncultured bacterium	31
8df73cd01545809ec61f35d171028050	0.00649578	D_0__Bacteria; D_1__Omnitrophicaeota; D_2__uncultured bacterium; D_3__uncultured bacterium; D_4__uncultured bacterium; D_5__uncultured bacterium; D_6__uncultured bacterium	32
7633bdfbf11b848c588e76dbd501ac1c	0.00613241	D_0__Bacteria; D_1__Planctomycetes; D_2__Planctomycetacia; D_3__Gemmatales; D_4__Gemmataceae; D_5__Fimbriiglobus; D_6__metagenome	33
ef581c6060a61dd461d926f7f3e17cf3	0.00607074	D_0__Bacteria; D_1__Actinobacteria; D_2__Thermoleophilia; D_3__Gaiellales; D_4__Gaiellaceae; D_5__Gaiella; D_6__uncultured bacterium	34
d464f8a797882436aabd4ca4a43576d9	0.00601073	D_0__Bacteria; D_1__Planctomycetes; D_2__vadinHA49; D_3__uncultured bacterium; D_4__uncultured bacterium; D_5__uncultured bacterium; D_6__uncultured bacterium	35
3c28b81a6d58ad9f994180f635c24783	0.0059618	D_0__Bacteria; D_1__Proteobacteria; D_2__Alphaproteobacteria; D_3__Rhizobiales; D_4__A0839; D_5__uncultured bacterium; D_6__uncultured bacterium	36
5f63d04f0aee24a3b4c1351f65b67962	0.00590416	D_0__Bacteria; D_1__Spirochaetes; D_2__Leptospirae; D_3__Leptospirales; D_4__Leptospiraceae; D_5__Turneriella; D_6__metagenome	37
LU_Develop	0.00579801	NA	38
cc4fa9a30fb72ffe2170c798191b1aba	0.005695	D_0__Bacteria; D_1__Proteobacteria; D_2__Deltaproteobacteria; D_3__Myxococcales; D_4__BIrii41; D_5__metagenome; D_6__metagenome	39
5958fd2b7ec972907e061e8f4d0c49b8	0.00563261	D_0__Bacteria; D_1__Acidobacteria; D_2__Subgroup 22; D_3__uncultured Holophaga sp.; D_4__uncultured Holophaga sp.; D_5__uncultured Holophaga sp.; D_6__uncultured Holophaga sp.	40
77a1e8bc25be2a0afd352762ed9497ce	0.00560048	D_0__Bacteria; D_1__Proteobacteria; D_2__Gammaproteobacteria; D_3__Pseudomonadales; D_4__Pseudomonadaceae; D_5__Pseudomonas; D_6__Pseudomonas mohnii	41
Iron.mg.L.	0.00557622	NA	42
57c4f3ede08667957471c9e2025b31ae	0.00557614	D_0__Bacteria; D_1__Acidobacteria; D_2__Subgroup 6	43
3d997dde9395195ea9e2cc34cb0a0d7b	0.0055374	D_0__Bacteria; D_1__Proteobacteria; D_2__Gammaproteobacteria; D_3__JG36-TzT-191	44
358af97defef19091f0a5935314e69b6	0.00552981	D_0__Bacteria; D_1__Bacteroidetes; D_2__Bacteroidia; D_3__Chitinophagales; D_4__uncultured; D_5__uncultured bacterium; D_6__uncultured bacterium	45
4b2f45b4890a91671b8be06122a8ff7f	0.00540658	D_0__Bacteria; D_1__Proteobacteria; D_2__Gammaproteobacteria; D_3__Enterobacteriales; D_4__Enterobacteriaceae	46
5ee181e7af48fbffd85476b1eefd0472	0.00539957	D_0__Bacteria; D_1__Proteobacteria; D_2__Gammaproteobacteria; D_3__Oceanospirillales; D_4__Halomonadaceae; D_5__Halomonas	47
9d44542f9e5d6afaa65338fade7390cb	0.00537023	D_0__Bacteria; D_1__Acidobacteria; D_2__Acidobacteriia; D_3__Solibacterales; D_4__Solibacteraceae (Subgroup 3); D_5__Candidatus Solibacter; D_6__uncultured bacterium	48
7867e91f25046facbfb2a4b80f71d200	0.00530996	D_0__Bacteria; D_1__Acidobacteria; D_2__Acidobacteriia; D_3__Solibacterales; D_4__Solibacteraceae (Subgroup 3); D_5__Bryobacter; D_6__metagenome	49
be7f45f9f0b8fcea5001a7c3c22807de	0.00525535	D_0__Bacteria; D_1__FCPU426; D_2__metagenome; D_3__metagenome; D_4__metagenome; D_5__metagenome; D_6__metagenome	50
1ff4cbc46b9f0f2543c6644344a4154d	0.00525165	D_0__Bacteria; D_1__Proteobacteria; D_2__Deltaproteobacteria; D_3__Bdellovibrionales; D_4__Bacteriovoracaceae	51
765437bf4bbecd8312ee3ca8f6b4cf6c	0.00515628	D_0__Bacteria; D_1__Proteobacteria; D_2__Gammaproteobacteria; D_3__Betaproteobacteriales; D_4__Nitrosomonadaceae; D_5__GOUTA6; D_6__uncultured beta proteobacterium	52
83a7290af55897d9a7477f2650062cc3	0.00511954	D_0__Bacteria; D_1__Proteobacteria; D_2__Alphaproteobacteria; D_3__Caulobacterales; D_4__Caulobacteraceae; D_5__Phenylobacterium	53
ceb3452ae27459325605740c9fbe8861	0.00508117	D_0__Bacteria; D_1__Bacteroidetes; D_2__Bacteroidia; D_3__Sphingobacteriales; D_4__NS11-12 marine group	54
f1db40523836ddee13e3a9f48379d3d0	0.00503686	D_0__Bacteria; D_1__Proteobacteria; D_2__Deltaproteobacteria; D_3__Myxococcales; D_4__Sandaracinaceae; D_5__uncultured; D_6__metagenome	55
f672aa3aea2d03f0b297739022e9b716	0.00500723	D_0__Bacteria; D_1__Proteobacteria; D_2__Gammaproteobacteria; D_3__Betaproteobacteriales; D_4__Burkholderiaceae	56
9dcc5f01b6693e2f5cd147e0427e7beb	0.00499657	D_0__Bacteria; D_1__Proteobacteria; D_2__Gammaproteobacteria; D_3__Betaproteobacteriales; D_4__Burkholderiaceae	57
55b42430584cff5a340766cf9738c0f6	0.00499453	D_0__Bacteria; D_1__Planctomycetes; D_2__Planctomycetacia; D_3__Planctomycetales; D_4__uncultured; D_5__uncultured Planctomyces sp.; D_6__uncultured Planctomyces sp.	58
793fd5c887f4bee842f518164273ff5e	0.00496128	D_0__Bacteria; D_1__Planctomycetes; D_2__Planctomycetacia; D_3__Gemmatales; D_4__Gemmataceae; D_5__Gemmata; D_6__metagenome	59
95b62abbd9b2011bcaf68c2bc86072f8	0.00492058	D_0__Bacteria; D_1__Gemmatimonadetes; D_2__Gemmatimonadetes; D_3__Gemmatimonadales; D_4__Gemmatimonadaceae; D_5__uncultured; D_6__metagenome	60
a519bd7954d65c7cdee3d70b86ef18db	0.00484253	D_0__Bacteria; D_1__Patescibacteria; D_2__ABY1; D_3__Candidatus Magasanikbacteria; D_4__metagenome; D_5__metagenome; D_6__metagenome	61
595c8b8e312c12524cc06f2b7fda2a76	0.0047987	D_0__Bacteria; D_1__Planctomycetes; D_2__Planctomycetacia; D_3__Pirellulales; D_4__Pirellulaceae; D_5__Pir4 lineage; D_6__metagenome	62
20c53fe3266c07752c0e8c6261f3e30b	0.00478823	D_0__Bacteria; D_1__Planctomycetes; D_2__vadinHA49	63
6e6f306a337ba255a7f4a7f8469ff691	0.00476831	D_0__Bacteria; D_1__Proteobacteria; D_2__Gammaproteobacteria; D_3__Cellvibrionales; D_4__Cellvibrionaceae; D_5__Cellvibrio; D_6__uncultured Cellvibrio sp.	64
ed8746a919274371bea412882a1c6bb5	0.00476828	D_0__Bacteria; D_1__Firmicutes; D_2__Clostridia; D_3__Clostridiales; D_4__Lachnospiraceae; D_5__Lachnoclostridium	65
59df506733d889a48024e819367084ce	0.00471957	D_0__Bacteria; D_1__Bacteroidetes; D_2__Bacteroidia; D_3__Sphingobacteriales; D_4__KD3-93	66
9ac3bb1d7dedb08a012692a6f536b5af	0.00471357	D_0__Bacteria; D_1__Proteobacteria; D_2__Alphaproteobacteria; D_3__Sphingomonadales; D_4__Sphingomonadaceae; D_5__Sphingomonas	67
fb817cbb755566c123ccf837399dd066	0.00466118	D_0__Bacteria; D_1__Bacteroidetes; D_2__Bacteroidia; D_3__Sphingobacteriales; D_4__AKYH767; D_5__metagenome; D_6__metagenome	68
c4001b18af71a910013aa4ddc06b863f	0.0046398	D_0__Bacteria; D_1__Planctomycetes; D_2__Planctomycetacia; D_3__Gemmatales; D_4__Gemmataceae; D_5__Fimbriiglobus	69
d6efd2da2728fd74ded268122ee05036	0.0046097	D_0__Bacteria; D_1__Proteobacteria; D_2__Alphaproteobacteria; D_3__Sphingomonadales; D_4__Sphingomonadaceae; D_5__Sphingomonas	70
LU_LowVeg	0.00459803	NA	71
791d9e59114393d426e7385379e08339	0.00458591	D_0__Bacteria; D_1__Planctomycetes; D_2__Planctomycetacia; D_3__Gemmatales; D_4__Gemmataceae; D_5__uncultured	72
7a3090aa682623800304aca0da51c22c	0.0045768	D_0__Bacteria; D_1__Firmicutes; D_2__Erysipelotrichia; D_3__Erysipelotrichales; D_4__Erysipelotrichaceae; D_5__Faecalitalea	73
a79df03c29d5421b97a241db52f4f4ab	0.00456143	D_0__Bacteria; D_1__Proteobacteria; D_2__Gammaproteobacteria; D_3__Betaproteobacteriales; D_4__SC-I-84	74
c45f2f640adb30160baec7494118895a	0.00455818	D_0__Bacteria; D_1__Actinobacteria; D_2__Thermoleophilia; D_3__Gaiellales; D_4__uncultured; D_5__uncultured bacterium; D_6__uncultured bacterium	75
9f43a0b60ff7960c54c62839ee13a48a	0.00454556	D_0__Bacteria; D_1__Gemmatimonadetes; D_2__Gemmatimonadetes; D_3__Gemmatimonadales; D_4__Gemmatimonadaceae; D_5__Gemmatimonas	76
753003ad65d812820178aded156b8e66	0.004524	D_0__Bacteria; D_1__Elusimicrobia; D_2__Lineage IIa; D_3__uncultured bacterium; D_4__uncultured bacterium; D_5__uncultured bacterium; D_6__uncultured bacterium	77
3621bb0fbc4f5065b72a37b1b9e72e23	0.0045213	D_0__Bacteria; D_1__Proteobacteria; D_2__Gammaproteobacteria; D_3__Betaproteobacteriales; D_4__SC-I-84	78
9cd4e1e55a4fdbae9eb8e3d2db6d0212	0.00451948	D_0__Bacteria; D_1__Bacteroidetes; D_2__Bacteroidia; D_3__Chitinophagales; D_4__Chitinophagaceae; D_5__Sediminibacterium	79
51017e545f46c04f6f8b198b8abbf0fd	0.00449297	D_0__Bacteria	80
54658c5cabc3c6c07f1e6556120cc99c	0.00448341	D_0__Bacteria; D_1__Proteobacteria; D_2__Gammaproteobacteria; D_3__Betaproteobacteriales; D_4__Burkholderiaceae; D_5__Rhizobacter	81
cd3252d96bdb1efe5fc05bc00a9d9309	0.00444291	D_0__Bacteria; D_1__Actinobacteria; D_2__Actinobacteria; D_3__Frankiales; D_4__Sporichthyaceae	82
f517021a6592a742961527b5b557a780	0.00443657	D_0__Bacteria; D_1__Proteobacteria; D_2__Gammaproteobacteria; D_3__Betaproteobacteriales; D_4__A21b; D_5__uncultured bacterium; D_6__uncultured bacterium	83
102a3c260713cde71a32079bfc1e93b3	0.00441871	D_0__Bacteria; D_1__Bacteroidetes; D_2__Bacteroidia; D_3__Cytophagales; D_4__Microscillaceae; D_5__uncultured; D_6__Bacteroidetes bacterium N2	84
5ec7000cf4a47f4e8431b2e684bd8e61	0.0044051	D_0__Bacteria; D_1__Latescibacteria; D_2__Latescibacteria; D_3__Latescibacterales; D_4__Latescibacteraceae; D_5__metagenome; D_6__metagenome	85
b2b18bf87ee7140ca6444438270b3357	0.00440086	D_0__Bacteria; D_1__Actinobacteria; D_2__Thermoleophilia; D_3__Gaiellales; D_4__Gaiellaceae; D_5__Gaiella	86
27257dea8e650f053d3c5d9ca812d496	0.004391	D_0__Bacteria; D_1__Bacteroidetes; D_2__Bacteroidia; D_3__Chitinophagales; D_4__Chitinophagaceae; D_5__uncultured	87
945184b6386c192c0066e0a98a154780	0.00437893	D_0__Bacteria; D_1__Proteobacteria; D_2__Gammaproteobacteria; D_3__Enterobacteriales; D_4__Enterobacteriaceae	88
Pasture_81	0.00437737	NA	89
840554672ced10849993c9fec8118c1c	0.00434811	D_0__Bacteria; D_1__Proteobacteria; D_2__Gammaproteobacteria; D_3__Diplorickettsiales; D_4__Diplorickettsiaceae; D_5__Aquicella; D_6__uncultured bacterium	90
f073df90e41bdd0c9674d8de667f5f32	0.0043116	D_0__Bacteria; D_1__Proteobacteria; D_2__Alphaproteobacteria; D_3__Caulobacterales; D_4__Hyphomonadaceae; D_5__SWB02	91
1cc5e3352bfeeea402607d8e3d5b1b89	0.00428535	D_0__Bacteria; D_1__Verrucomicrobia; D_2__Verrucomicrobiae; D_3__Pedosphaerales; D_4__Pedosphaeraceae	92
af0c2476ed76f95583234b1fbf4e70d6	0.0042761	D_0__Bacteria; D_1__Proteobacteria; D_2__Deltaproteobacteria; D_3__Myxococcales; D_4__Haliangiaceae; D_5__Haliangium; D_6__uncultured bacterium	93
496ecde24f9ab698992413d3d4f04b5f	0.0042656	D_0__Bacteria; D_1__Proteobacteria; D_2__Gammaproteobacteria; D_3__Xanthomonadales; D_4__Xanthomonadaceae; D_5__Stenotrophomonas; D_6__Stenotrophomonas rhizophila	94
f0517e4077d3468f0ceea9b5f1ab55e7	0.0042603	D_0__Bacteria; D_1__Proteobacteria; D_2__Alphaproteobacteria; D_3__Acetobacterales; D_4__Acetobacteraceae; D_5__Acidiphilium	95
74ea923556071765b42fd5f91ed0255e	0.00424625	D_0__Bacteria; D_1__Omnitrophicaeota; D_2__Omnitrophia; D_3__Omnitrophales; D_4__Omnitrophaceae; D_5__Candidatus Omnitrophus; D_6__metagenome	96
0f18144d308ada95632ab5193d92073f	0.00423451	D_0__Bacteria; D_1__Proteobacteria; D_2__Gammaproteobacteria; D_3__Pseudomonadales; D_4__Pseudomonadaceae; D_5__Pseudomonas	97
1015aa4ad36c23409dd9d54ac779b0b8	0.00421833	D_0__Bacteria; D_1__Bacteroidetes; D_2__Bacteroidia; D_3__Chitinophagales; D_4__Chitinophagaceae; D_5__uncultured	98
30f9b2a0467ca25673a4be290f274842	0.00418925	D_0__Bacteria; D_1__Proteobacteria; D_2__Deltaproteobacteria; D_3__Myxococcales; D_4__Haliangiaceae; D_5__Haliangium	99
Calcium.mg.L.	0.00415207	NA	100
3587c6abfc690be61e5fb03eb78a8368	0.00413923	D_0__Bacteria; D_1__Actinobacteria; D_2__Acidimicrobiia; D_3__Microtrichales; D_4__Ilumatobacteraceae; D_5__uncultured; D_6__metagenome	101
c35f665bd95ab81a5ca34ee89524dba5	0.00413855	D_0__Bacteria; D_1__Proteobacteria; D_2__Gammaproteobacteria; D_3__Betaproteobacteriales; D_4__Burkholderiaceae	102
efbe1f58b1e2984ddc53a64f047d94ff	0.00413732	D_0__Bacteria; D_1__Proteobacteria; D_2__Gammaproteobacteria; D_3__Betaproteobacteriales; D_4__Burkholderiaceae; D_5__Janthinobacterium	103
12afae8577bf5b00fffd1cad076c7017	0.00413656	D_0__Bacteria; D_1__Proteobacteria; D_2__Gammaproteobacteria; D_3__Betaproteobacteriales; D_4__Rhodocyclaceae; D_5__Uliginosibacterium; D_6__metagenome	104
Barren_31	0.0041299	NA	105
e8b842bca34212429a49f5ae971c54d0	0.00411387	D_0__Bacteria; D_1__Fibrobacteres; D_2__Fibrobacteria; D_3__Fibrobacterales; D_4__Fibrobacteraceae; D_5__uncultured; D_6__bacterium enrichment culture clone auto5_4W	106
c086786712c95a80a05df75a3da53afd	0.00410276	D_0__Bacteria; D_1__Planctomycetes; D_2__vadinHA49; D_3__uncultured Planctomycetales bacterium; D_4__uncultured Planctomycetales bacterium; D_5__uncultured Planctomycetales bacterium; D_6__uncultured Planctomycetales bacterium	107
c02cbaf801bee052305744d57559096e	0.00410227	D_0__Bacteria; D_1__Deferribacteres; D_2__Deferribacteres; D_3__Deferribacterales; D_4__Deferribacteraceae; D_5__Mucispirillum	108
03819492cacf748cdaeb1dc1043e11e9	0.00408387	D_0__Bacteria; D_1__Chloroflexi; D_2__Anaerolineae; D_3__Anaerolineales; D_4__Anaerolineaceae	109
Conductivity.uS.cm.	0.00407702	NA	110
5e6d6d9f1194d5cfd51fe32de5eae834	0.00405527	D_0__Bacteria; D_1__Omnitrophicaeota; D_2__Omnitrophia; D_3__Omnitrophales; D_4__Omnitrophaceae; D_5__Candidatus Omnitrophus; D_6__metagenome	111
17e46b9102726f578df73434a95ee6c5	0.00404526	D_0__Bacteria; D_1__Planctomycetes; D_2__Pla4 lineage; D_3__metagenome; D_4__metagenome; D_5__metagenome; D_6__metagenome	112
Woody_Wet_	0.00403461	NA	113
0be31311933b0d26d811dd5df11c8116	0.00403	D_0__Bacteria; D_1__Acidobacteria; D_2__Subgroup 6; D_3__uncultured Anaeromyxobacter sp.; D_4__uncultured Anaeromyxobacter sp.; D_5__uncultured Anaeromyxobacter sp.; D_6__uncultured Anaeromyxobacter sp.	114
45af176ccb220ac7f05edaa76f14fb1a	0.00401477	D_0__Bacteria; D_1__Proteobacteria; D_2__Gammaproteobacteria; D_3__Betaproteobacteriales; D_4__Burkholderiaceae; D_5__Massilia	115
d1b11316c1423d3254ad8b87f32f536d	0.00401185	D_0__Bacteria; D_1__Planctomycetes; D_2__Planctomycetacia; D_3__Gemmatales; D_4__Gemmataceae; D_5__uncultured; D_6__uncultured Zavarzinella sp.	116
e0f50c5adf537a0a3a63e61720b38ed5	0.00399708	D_0__Bacteria; D_1__Proteobacteria; D_2__Alphaproteobacteria; D_3__Rhizobiales; D_4__Beijerinckiaceae; D_5__Methylobacterium; D_6__Methylobacterium komagatae	117
Sulfate.uM.	0.00398385	NA	118
d1c6bd5a65df6bd1833402c40608b9cd	0.00396997	D_0__Bacteria; D_1__Fibrobacteres; D_2__Fibrobacteria; D_3__Fibrobacterales; D_4__Fibrobacteraceae; D_5__possible genus 04; D_6__uncultured bacterium	119
2ce0cbbc8aa5cd85a0f34afc594f7567	0.00395068	D_0__Bacteria; D_1__Proteobacteria; D_2__Alphaproteobacteria; D_3__Reyranellales; D_4__Reyranellaceae; D_5__Reyranella	120
288506d08be193442d69ff69b729caea	0.00392427	D_0__Bacteria; D_1__Planctomycetes; D_2__vadinHA49; D_3__uncultured Planctomycetales bacterium; D_4__uncultured Planctomycetales bacterium; D_5__uncultured Planctomycetales bacterium; D_6__uncultured Planctomycetales bacterium	121
19f9f30d5492ed1f3f968da3d20389b1	0.00391965	D_0__Bacteria; D_1__Planctomycetes; D_2__Planctomycetacia; D_3__Gemmatales; D_4__Gemmataceae; D_5__uncultured	122
Magnesium.mg.L.	0.00391103	NA	123
1c5aa95d25ca789715dceeabf7f08ff0	0.00390597	D_0__Bacteria; D_1__Proteobacteria; D_2__Gammaproteobacteria; D_3__Oceanospirillales; D_4__Alcanivoracaceae; D_5__Alcanivorax; D_6__Alcanivorax dieselolei	124
0df7af542d6bc4b784421e3963761aa1	0.00388491	D_0__Bacteria; D_1__Bacteroidetes; D_2__Bacteroidia; D_3__Cytophagales; D_4__Microscillaceae; D_5__uncultured	125
e2a35867731fb073463f823bb3f063d2	0.0038843	D_0__Bacteria; D_1__Proteobacteria; D_2__Deltaproteobacteria; D_3__Desulfuromonadales; D_4__Geobacteraceae; D_5__Geobacter	126
01fa0ee2dd2cb8bb9f1d4821a6b044aa	0.0038637	D_0__Bacteria; D_1__Bacteroidetes; D_2__Bacteroidia; D_3__Sphingobacteriales; D_4__env.OPS 17; D_5__uncultured bacterium; D_6__uncultured bacterium	127
1bc599cac5647c5c30496e93ca551557	0.00386288	D_0__Bacteria; D_1__Proteobacteria; D_2__Gammaproteobacteria; D_3__Pseudomonadales; D_4__Pseudomonadaceae; D_5__Pseudomonas	128
11118d0ef7f7b766ff3e3512a38996fb	0.00386183	D_0__Bacteria; D_1__Actinobacteria; D_2__Actinobacteria; D_3__Micromonosporales; D_4__Micromonosporaceae	129
3ae43e5eb3fc6c9395184064c9c95eeb	0.00385021	D_0__Bacteria; D_1__Omnitrophicaeota; D_2__uncultured bacterium; D_3__uncultured bacterium; D_4__uncultured bacterium; D_5__uncultured bacterium; D_6__uncultured bacterium	130
b48a188a24ed126894db7d73bd6617cc	0.00383883	D_0__Bacteria; D_1__Actinobacteria; D_2__Thermoleophilia; D_3__Gaiellales; D_4__Gaiellaceae; D_5__Gaiella; D_6__metagenome	131
7b28c20e72c6c95b3e604f0849245770	0.0038338	D_0__Bacteria; D_1__Verrucomicrobia; D_2__Verrucomicrobiae; D_3__Verrucomicrobiales; D_4__Akkermansiaceae; D_5__Akkermansia; D_6__uncultured bacterium	132
80f6c62af8a91fce6b60c53a999bdd7d	0.00379797	D_0__Bacteria; D_1__Proteobacteria; D_2__Alphaproteobacteria; D_3__Sphingomonadales; D_4__Sphingomonadaceae; D_5__uncultured	133
b688b0b75282149b68cb2d217cdd12f3	0.00378493	D_0__Bacteria; D_1__Bacteroidetes; D_2__Bacteroidia; D_3__Cytophagales; D_4__Spirosomaceae; D_5__uncultured; D_6__Ephemera danica	134
ad145b5c8b7c9b7ffb1c647fa0da640d	0.00374621	D_0__Bacteria; D_1__Acidobacteria; D_2__Subgroup 6	135
1de4896460562cae3be7c9d14bfe84cf	0.0037456	D_0__Bacteria; D_1__Proteobacteria; D_2__Gammaproteobacteria; D_3__Betaproteobacteriales; D_4__Rhodocyclaceae	136
5da32e051bdda695c26f4cc556c3aede	0.00370268	D_0__Archaea; D_1__Thaumarchaeota; D_2__Nitrososphaeria; D_3__Nitrosopumilales; D_4__Nitrosopumilaceae; D_5__Candidatus Nitrosoarchaeum; D_6__uncultured archaeon	137
752618de8c655033b311788feb2afa4e	0.00367923	D_0__Bacteria; D_1__Planctomycetes; D_2__Planctomycetacia; D_3__Pirellulales; D_4__Pirellulaceae; D_5__uncultured; D_6__uncultured Planctomycetaceae bacterium	138
e566c366811a1a7c668449b33f0fbb53	0.0036773	D_0__Bacteria; D_1__Omnitrophicaeota; D_2__uncultured bacterium; D_3__uncultured bacterium; D_4__uncultured bacterium; D_5__uncultured bacterium; D_6__uncultured bacterium	139
07155d961aea72ab502375b13ea42c76	0.0036671	D_0__Bacteria; D_1__Proteobacteria; D_2__Deltaproteobacteria; D_3__Myxococcales; D_4__Haliangiaceae; D_5__Haliangium; D_6__uncultured proteobacterium	140
LU_WaterWe	0.00365453	NA	141
84e7ff9bf4762d8524c746622aa60588	0.00364945	D_0__Bacteria; D_1__Omnitrophicaeota; D_2__Omnitrophia; D_3__Omnitrophales; D_4__Omnitrophaceae; D_5__Candidatus Omnitrophus; D_6__uncultured prokaryote	142
61d96b86c674ec6276984c9be7a81efc	0.00363703	D_0__Bacteria; D_1__Proteobacteria; D_2__Alphaproteobacteria; D_3__Sphingomonadales; D_4__Sphingomonadaceae; D_5__Novosphingobium	143
497a26126c9e726c768bdec79e8c4e9b	0.00363477	D_0__Bacteria; D_1__Actinobacteria; D_2__Actinobacteria; D_3__Micrococcales; D_4__Microbacteriaceae; D_5__Curtobacterium	144
74d72216bcf5e3abda4fc6c2c10104f4	0.00362567	D_0__Bacteria; D_1__Proteobacteria; D_2__Deltaproteobacteria; D_3__Bdellovibrionales; D_4__Bdellovibrionaceae; D_5__Bdellovibrio	145
6b6440cc3e11c176edfd9da3d5222905	0.00360475	D_0__Bacteria; D_1__Acidobacteria; D_2__Blastocatellia (Subgroup 4); D_3__Blastocatellales; D_4__Blastocatellaceae; D_5__JGI 0001001-H03; D_6__uncultured bacterium	146
540e04eb50350920063f25b701d7308d	0.00358513	D_0__Bacteria; D_1__Proteobacteria; D_2__Gammaproteobacteria; D_3__Betaproteobacteriales; D_4__Burkholderiaceae	147
0a235150df1d7cb6f3c0160667ab4154	0.00356795	D_0__Bacteria; D_1__Proteobacteria; D_2__Deltaproteobacteria; D_3__Oligoflexales; D_4__0319-6G20; D_5__uncultured Syntrophobacteraceae bacterium; D_6__uncultured Syntrophobacteraceae bacterium	148
d590c23ecc6ae2ebb1cd5619aef7b97b	0.00354063	D_0__Bacteria; D_1__Proteobacteria; D_2__Gammaproteobacteria; D_3__Betaproteobacteriales; D_4__Burkholderiaceae	149
fecd78f10ca0ffdc793be60dfbec59b2	0.00352251	D_0__Bacteria; D_1__Nitrospirae; D_2__Nitrospira; D_3__Nitrospirales; D_4__Nitrospiraceae; D_5__Nitrospira	150
2dcef2e3399d94ba6ac2a0f2f9f31c4c	0.00351417	D_0__Bacteria; D_1__Bacteroidetes; D_2__Bacteroidia; D_3__Chitinophagales; D_4__Chitinophagaceae; D_5__uncultured; D_6__uncultured Chitinophagaceae bacterium	151
e50cc2a3da1dd7fd34ca4daba09a32ad	0.00350343	D_0__Bacteria; D_1__Proteobacteria; D_2__Alphaproteobacteria; D_3__Rhodospirillales; D_4__uncultured; D_5__metagenome; D_6__metagenome	152
003d0470f23082c7bf6de11e71a56898	0.00344673	D_0__Bacteria; D_1__Proteobacteria; D_2__Gammaproteobacteria; D_3__Betaproteobacteriales; D_4__Nitrosomonadaceae; D_5__GOUTA6; D_6__uncultured bacterium	153
72b32f0f6696b624d55b701bb7ca4e37	0.00344601	D_0__Bacteria; D_1__Proteobacteria; D_2__Gammaproteobacteria; D_3__JG36-TzT-191; D_4__uncultured bacterium; D_5__uncultured bacterium; D_6__uncultured bacterium	154
30db82ecd684666762c7c5179d386246	0.0034456	D_0__Bacteria; D_1__Bacteroidetes; D_2__Bacteroidia; D_3__Sphingobacteriales; D_4__KD3-93	155
DO.mg.L.	0.00343718	NA	156
LU_Agric	0.00343115	NA	157
f8b8173289056f3442317b4669562a60	0.00342535	D_0__Bacteria; D_1__Proteobacteria; D_2__Gammaproteobacteria; D_3__Betaproteobacteriales; D_4__TRA3-20; D_5__metagenome; D_6__metagenome	158
fb39f72b3141bcfc07b8d7482808df61	0.00340671	D_0__Bacteria; D_1__Proteobacteria; D_2__Alphaproteobacteria; D_3__Rhizobiales; D_4__Xanthobacteraceae; D_5__Rhodoplanes	159
fac544b0f06ce60725685b484ae81c67	0.00340561	D_0__Bacteria; D_1__Bacteroidetes; D_2__Bacteroidia; D_3__Chitinophagales; D_4__Chitinophagaceae; D_5__Dinghuibacter; D_6__uncultured bacterium	160
e1fb192a91486d38d0839706dda8442f	0.0033929	D_0__Bacteria; D_1__Proteobacteria; D_2__Gammaproteobacteria; D_3__Betaproteobacteriales; D_4__Burkholderiaceae; D_5__Rhodoferax	161
d15bd1dcb9de71d7452648673a59f5b8	0.00338525	D_0__Bacteria; D_1__Bacteroidetes; D_2__Bacteroidia; D_3__Sphingobacteriales; D_4__Sphingobacteriaceae; D_5__Pedobacter	162
026b68ad384fbb3f5bb0f6769b1b4fce	0.0033412	D_0__Bacteria; D_1__Proteobacteria; D_2__Gammaproteobacteria; D_3__Betaproteobacteriales; D_4__Burkholderiaceae; D_5__Undibacterium	163
dfce827dfc3873e2615ac0269bff6493	0.00330751	D_0__Bacteria; D_1__Proteobacteria; D_2__Gammaproteobacteria; D_3__Oceanospirillales; D_4__Pseudohongiellaceae; D_5__BIyi10	164
eadb989cb6d2078c41c917570da51590	0.00330158	D_0__Bacteria; D_1__Verrucomicrobia; D_2__Verrucomicrobiae; D_3__Pedosphaerales; D_4__Pedosphaeraceae	165
e3e61f8878df8b1bac6d5003470b9078	0.0032866	D_0__Bacteria; D_1__Tenericutes; D_2__Mollicutes; D_3__Entomoplasmatales; D_4__Spiroplasmataceae; D_5__Spiroplasma	166
d9bd8b2a30f88bf6b684de2b7984fe46	0.0032838	D_0__Bacteria; D_1__Proteobacteria; D_2__Gammaproteobacteria; D_3__Betaproteobacteriales; D_4__Chitinibacteraceae; D_5__Amantichitinum	167
af95f604ed9bc7402a499b8e9ab16fcc	0.00325221	D_0__Bacteria; D_1__Planctomycetes; D_2__Planctomycetacia; D_3__Pirellulales; D_4__Pirellulaceae; D_5__uncultured; D_6__metagenome	168
4efb32395dda8b8ffb5903a1d82273d9	0.00324738	D_0__Bacteria; D_1__Chloroflexi; D_2__Anaerolineae; D_3__Anaerolineales; D_4__Anaerolineaceae; D_5__uncultured; D_6__metagenome	169
494db538559fffe9f1233e228cf3b4e0	0.00323243	D_0__Bacteria; D_1__Bacteroidetes; D_2__Bacteroidia; D_3__Cytophagales; D_4__Cytophagaceae; D_5__Cytophaga	170
77496d8edbb6b7575c1b80604525d2f2	0.00323218	D_0__Bacteria; D_1__Bacteroidetes; D_2__Bacteroidia; D_3__Cytophagales; D_4__Microscillaceae	171
Formate.uM.	0.00322346	NA	172
1ec9fd06c88669eb15764e0b441ade46	0.0032173	D_0__Bacteria; D_1__Proteobacteria; D_2__Gammaproteobacteria; D_3__Betaproteobacteriales; D_4__Burkholderiaceae; D_5__Burkholderia-Caballeronia-Paraburkholderia; D_6__Paraburkholderia andropogonis	173
9847d2b1b764509d8fb3ec9fa2726d6c	0.00321613	D_0__Bacteria; D_1__Proteobacteria; D_2__Gammaproteobacteria; D_3__Betaproteobacteriales; D_4__SC-I-84; D_5__uncultured Nitrosomonadaceae bacterium; D_6__uncultured Nitrosomonadaceae bacterium	174
107273e73071282e4d0f4a0b46548da5	0.0031963	D_0__Bacteria; D_1__Proteobacteria; D_2__Gammaproteobacteria; D_3__Aeromonadales; D_4__Aeromonadaceae; D_5__Aeromonas	175
09f944acc15518b31e5803e1e4cb4e43	0.00319013	D_0__Bacteria; D_1__Proteobacteria; D_2__Gammaproteobacteria; D_3__Betaproteobacteriales; D_4__Burkholderiaceae; D_5__Duganella	176
fccbdff8fac6bb4a77fa3e3d96e7ec2a	0.00315715	D_0__Bacteria; D_1__Bacteroidetes; D_2__Bacteroidia; D_3__Flavobacteriales; D_4__Weeksellaceae; D_5__Chryseobacterium	177
a27a98006f70b41744e4b684d61afe6c	0.0031564	D_0__Bacteria; D_1__Bacteroidetes; D_2__Bacteroidia; D_3__Cytophagales; D_4__Cytophagaceae; D_5__Cytophaga; D_6__Hypsibius dujardini	178
113381e3893ed86fffe77e3fce5dd07f	0.00314838	D_0__Bacteria; D_1__Proteobacteria; D_2__Alphaproteobacteria; D_3__Rhizobiales; D_4__Rhizobiales Incertae Sedis; D_5__uncultured	179
42eef012c17e9d521e8e8c5954ce5a8f	0.0031389	D_0__Bacteria; D_1__Proteobacteria; D_2__Gammaproteobacteria; D_3__Steroidobacterales; D_4__Steroidobacteraceae; D_5__uncultured	180
f5c277203da542b68fae66ba9490a62d	0.00313067	D_0__Bacteria; D_1__Bacteroidetes; D_2__Bacteroidia; D_3__Sphingobacteriales; D_4__env.OPS 17; D_5__uncultured Bacteroidetes bacterium; D_6__uncultured Bacteroidetes bacterium	181
5648dccee530d68ceb3e4d7d22cf8756	0.00311993	D_0__Bacteria; D_1__Proteobacteria; D_2__Gammaproteobacteria; D_3__Pseudomonadales; D_4__Pseudomonadaceae; D_5__Pseudomonas	182
a743f3662545d1b0e3bb247ffd2e20fa	0.0031151	D_0__Bacteria; D_1__Bacteroidetes; D_2__Bacteroidia; D_3__Cytophagales; D_4__Cytophagaceae; D_5__Cytophaga; D_6__uncultured bacterium	183
6d7e93c4b1e4ed10da984d9a731367b4	0.0031071	D_0__Bacteria; D_1__Proteobacteria; D_2__Deltaproteobacteria; D_3__Myxococcales; D_4__Blfdi19; D_5__uncultured delta proteobacterium; D_6__uncultured delta proteobacterium	184
5e5736cf8f310e51c8a8c60868f7c706	0.00308653	D_0__Bacteria; D_1__Planctomycetes; D_2__Planctomycetacia; D_3__Planctomycetales; D_4__Schlesneriaceae; D_5__Schlesneria	185
c0e463df16f4e25e83b419d2ba0a1819	0.00308238	D_0__Bacteria; D_1__Elusimicrobia; D_2__Elusimicrobia; D_3__MVP-88; D_4__uncultured bacterium; D_5__uncultured bacterium; D_6__uncultured bacterium	186
ff484e9d75b48311ad9d64a9ce676d68	0.00307198	D_0__Bacteria; D_1__Bacteroidetes; D_2__Bacteroidia; D_3__Sphingobacteriales; D_4__env.OPS 17; D_5__metagenome; D_6__metagenome	187
d3530350480a2196e24a004fa0027558	0.00306817	D_0__Bacteria; D_1__Proteobacteria; D_2__Gammaproteobacteria; D_3__Betaproteobacteriales; D_4__Burkholderiaceae	188
b937939dc56a657c57ee4e639de7ffbc	0.00306226	D_0__Bacteria; D_1__Omnitrophicaeota; D_2__uncultured bacterium; D_3__uncultured bacterium; D_4__uncultured bacterium; D_5__uncultured bacterium; D_6__uncultured bacterium	189
ed42c63e4a061ea5c9e3543bcadd1724	0.00304505	D_0__Bacteria; D_1__Proteobacteria; D_2__Alphaproteobacteria; D_3__Rhizobiales; D_4__Hyphomicrobiaceae; D_5__Pedomicrobium	190
62b0bf21cce919c492e653ba630b9ea5	0.00300753	D_0__Bacteria; D_1__Proteobacteria; D_2__Gammaproteobacteria; D_3__Betaproteobacteriales; D_4__Burkholderiaceae; D_5__Undibacterium	191
f08ccf545d92c6c50e4576aa7f303ec0	0.00300226	D_0__Bacteria; D_1__Verrucomicrobia; D_2__Verrucomicrobiae; D_3__Pedosphaerales; D_4__Pedosphaeraceae	192
e4ee05bbf4ea42bb7404e560a5998628	0.00298103	D_0__Bacteria; D_1__Bacteroidetes; D_2__Bacteroidia; D_3__Chitinophagales; D_4__Chitinophagaceae; D_5__uncultured	193
0fc441a149fa25d0a1d67e0ff2eb4ebb	0.00297376	D_0__Bacteria; D_1__Verrucomicrobia; D_2__Verrucomicrobiae; D_3__S-BQ2-57 soil group	194
Strontium.mg.L.	0.00297287	NA	195
b0102f4d387190aefe67c44f1159dadc	0.0029598	D_0__Bacteria; D_1__Patescibacteria; D_2__Parcubacteria	196
1ae38fd3611f405df371315d812b9fd3	0.0029444	D_0__Bacteria; D_1__Proteobacteria; D_2__Gammaproteobacteria; D_3__Betaproteobacteriales; D_4__Burkholderiaceae; D_5__Limnohabitans	197
5931b5afa4f691e81f9fa835539139d9	0.00292711	D_0__Bacteria; D_1__Proteobacteria; D_2__Gammaproteobacteria; D_3__Diplorickettsiales; D_4__Diplorickettsiaceae; D_5__Rickettsiella; D_6__uncultured Diplorickettsia sp.	198
061f9a84a9b817dc8c1ac86db66473e4	0.0029125	D_0__Bacteria; D_1__Proteobacteria; D_2__Gammaproteobacteria; D_3__Betaproteobacteriales; D_4__Methylophilaceae	199
9549232abaed81ba64a245b360e8afb5	0.00290065	D_0__Bacteria; D_1__Proteobacteria; D_2__Alphaproteobacteria; D_3__Rhizobiales; D_4__Rhizobiales Incertae Sedis; D_5__uncultured; D_6__uncultured bacterium	200
b71bf2a5e0b0256df394ba6f20181167	0.0028474	D_0__Bacteria; D_1__Proteobacteria; D_2__Alphaproteobacteria; D_3__Rhizobiales; D_4__Xanthobacteraceae; D_5__uncultured	201
8735f92a7f18db944bc862777fbd3222	0.00282851	D_0__Bacteria; D_1__Proteobacteria; D_2__Gammaproteobacteria; D_3__Betaproteobacteriales; D_4__Burkholderiaceae	202
a1873b70b36e3a19a2ef8cc70c23465b	0.00282767	D_0__Bacteria; D_1__Planctomycetes; D_2__Planctomycetacia; D_3__Gemmatales; D_4__Gemmataceae; D_5__uncultured; D_6__metagenome	203
39e821d16a5089c3b41b2fa6d7a91bd8	0.00282717	D_0__Bacteria; D_1__Proteobacteria; D_2__Alphaproteobacteria; D_3__Rhizobiales; D_4__Rhizobiales Incertae Sedis; D_5__uncultured	204
0c06d498dc9e61b28c154bc7449b9771	0.00282343	D_0__Bacteria; D_1__Proteobacteria; D_2__Deltaproteobacteria; D_3__Oligoflexales; D_4__0319-6G20	205
2720bf53389fb08ed27156e6b5d21e00	0.00282163	D_0__Bacteria; D_1__Proteobacteria; D_2__Alphaproteobacteria; D_3__uncultured; D_4__uncultured Bradyrhizobiaceae bacterium; D_5__uncultured Bradyrhizobiaceae bacterium; D_6__uncultured Bradyrhizobiaceae bacterium	206
Oxalate.uM.	0.00281267	NA	207
84487345e8aa83bce499d767a45e83b2	0.00281213	D_0__Bacteria; D_1__Cyanobacteria; D_2__Melainabacteria; D_3__Vampirovibrionales; D_4__metagenome; D_5__metagenome; D_6__metagenome	208
Dev_LI_22	0.00281195	NA	209
7bbda265d1e3192010d5b12c1dfe14f5	0.0028099	D_0__Bacteria; D_1__Proteobacteria; D_2__Gammaproteobacteria; D_3__R7C24	210
b91e42012a59a0afae96340afb279ed1	0.002799	D_0__Bacteria; D_1__Proteobacteria; D_2__Alphaproteobacteria; D_3__Sphingomonadales; D_4__Sphingomonadaceae	211
3a1a356d52f95ee05bdaa73566e357c8	0.00279241	D_0__Bacteria; D_1__Actinobacteria; D_2__Acidimicrobiia; D_3__Microtrichales; D_4__Ilumatobacteraceae; D_5__CL500-29 marine group; D_6__metagenome	212
4e5ff310075a50266f9d480989d68398	0.00278663	D_0__Bacteria; D_1__Proteobacteria; D_2__Gammaproteobacteria; D_3__Betaproteobacteriales; D_4__Burkholderiaceae; D_5__Polynucleobacter	213
82dece6e35540738ba450a0c3a90b5a0	0.0027751	D_0__Bacteria; D_1__Proteobacteria; D_2__Gammaproteobacteria; D_3__Enterobacteriales; D_4__Enterobacteriaceae; D_5__Serratia	214
3565ec10e8e397a84e8175d16e8efa83	0.00277213	D_0__Bacteria; D_1__Actinobacteria; D_2__Acidimicrobiia; D_3__Microtrichales; D_4__Ilumatobacteraceae; D_5__CL500-29 marine group; D_6__metagenome	215
48bbd0a926ae1c503b28d0ec0c3562ce	0.002756	D_0__Bacteria; D_1__Proteobacteria; D_2__Gammaproteobacteria; D_3__Betaproteobacteriales; D_4__Chromobacteriaceae; D_5__Chromobacterium	216
pH	0.00274361	NA	217
13b3200004737b2a25de9096a5231483	0.00272785	D_0__Bacteria; D_1__Verrucomicrobia; D_2__Verrucomicrobiae; D_3__Chthoniobacterales; D_4__Chthoniobacteraceae; D_5__Chthoniobacter	218
b6f7b95728053219bfd67e2d86916625	0.00271748	D_0__Bacteria; D_1__Bacteroidetes; D_2__Bacteroidia; D_3__Cytophagales; D_4__Spirosomaceae; D_5__Emticicia	219
3715428636032e0e71f8f766bd207496	0.00270093	D_0__Bacteria; D_1__Elusimicrobia; D_2__Elusimicrobia; D_3__Lineage IV; D_4__uncultured Termite group 1 bacterium; D_5__uncultured Termite group 1 bacterium; D_6__uncultured Termite group 1 bacterium	220
ba826462a4e9616b0741fbe6c0c960b9	0.00269423	D_0__Bacteria; D_1__Actinobacteria; D_2__Thermoleophilia; D_3__Gaiellales; D_4__Gaiellaceae; D_5__Gaiella	221
3a4517e1c206178cddb6959bf9b8ed9b	0.00269077	D_0__Bacteria; D_1__Proteobacteria; D_2__Alphaproteobacteria; D_3__Reyranellales; D_4__Reyranellaceae; D_5__Reyranella	222
21d11ded952414cd209c6d039f634803	0.00268057	D_0__Bacteria; D_1__Verrucomicrobia; D_2__Verrucomicrobiae; D_3__Chthoniobacterales; D_4__Chthoniobacteraceae; D_5__Chthoniobacter; D_6__Verrucomicrobia bacterium SCGC AG-212-E04	223
ffde3529c33d8e46749ad0e54a94df23	0.00267761	D_0__Bacteria; D_1__Fibrobacteres; D_2__Fibrobacteria; D_3__Fibrobacterales	224
2f98cd1d4ed3112ff2bceffb6408476f	0.00266187	D_0__Bacteria; D_1__Proteobacteria; D_2__Alphaproteobacteria; D_3__Rhizobiales; D_4__Hyphomicrobiaceae; D_5__Hyphomicrobium; D_6__uncultured bacterium	225
8f0fb68673a8b3c26f3fd210e29b7916	0.00266107	D_0__Bacteria; D_1__Firmicutes; D_2__Clostridia; D_3__Clostridiales; D_4__Clostridiaceae 1; D_5__Clostridium sensu stricto 13	226
d10d4aa95c39ac45d1337422d2474c3f	0.0026568	D_0__Bacteria; D_1__Patescibacteria; D_2__Parcubacteria; D_3__uncultured bacterium; D_4__uncultured bacterium; D_5__uncultured bacterium; D_6__uncultured bacterium	227
7c7c7761ed1d350dd250d3bf1f131073	0.0026547	D_0__Bacteria; D_1__Chloroflexi; D_2__KD4-96	228
[truncated: 24,113 more rows]

## Sheet: S.Table9L
Supplemental Table 9L: Random forest predictors, 16S rRNA water UOG dataset + with data from Deaven et al. 2021 (https://pubmed.ncbi.nlm.nih.gov/33397693/, BioProject PRJNA707295)
[truncated: 634 more rows]

[truncated: 19 more sheets: S.Table9M, S.Table9N, S.Table9O, S.Table9P, S.Table9Q, S.Table9R, S.Table9S, S.Table9T, S.Table9U, S.Table9V, S.Table9W, S.Table9X, S.Table9Y, S.Table9Z, S.Table9AA, S.Table9BB, S.Table9CC, S.Table9DD, S.Table10]
